# Supplementary material for: A novel SOX6 + melanoma cell subtype promotes early microsatellite invasion in Asian acral melanoma through fatty acid transport disorder
Source: J Exp Clin Cancer Res. 2025 Aug 27;44:254. doi: 10.1186/s13046-025-03516-2 (PMC12382077; doi:10.1186/s13046-025-03516-2)
Supplement: Supplementary file 2 — Supplementary Material 2 [file 13046_2025_3516_MOESM2_ESM.xlsx]

## Sheet: melnoma.cluster.markers
gene_name	log2FC	p_value	p_value_adj	cluster
SLC5A4	1.00299	0	0	C1-Melanoma cell
BHLHE22	1.33095	1.54175006063546e-311	3.06531e-307	C1-Melanoma cell
HMCN1	1.09388	1.7178958115452e-310	3.41552e-306	C1-Melanoma cell
PAG1	1.16248	5.26861e-298	1.0475e-293	C1-Melanoma cell
HSPA2	1.22464	7.6889e-264	1.52871e-259	C1-Melanoma cell
POLR2J3	0.946738	5.72375e-249	1.138e-244	C1-Melanoma cell
EOMES	0.741863	3.49761e-247	6.95394e-243	C1-Melanoma cell
ZNF106	1.11991	9.44537e-243	1.87793e-238	C1-Melanoma cell
CELF2	0.952208	4.01143e-234	7.97553e-230	C1-Melanoma cell
MYO10	0.889337	8.09724e-226	1.60989e-221	C1-Melanoma cell
RIMS2	0.683086	1.00724e-225	2.0026e-221	C1-Melanoma cell
N4BP2L2	0.798395	7.13572e-223	1.41872e-218	C1-Melanoma cell
ATP1A1	0.874445	1.15999e-222	2.30629e-218	C1-Melanoma cell
LPAR6	0.9611	2.98344e-222	5.93167e-218	C1-Melanoma cell
ZC3H13	0.925	6.16394e-218	1.22551e-213	C1-Melanoma cell
TSPAN7	0.744526	1.02166e-217	2.03127e-213	C1-Melanoma cell
C3orf79	0.935824	4.61944e-212	9.18438e-208	C1-Melanoma cell
RRBP1	0.817362	1.3443e-209	2.67273e-205	C1-Melanoma cell
TRIB2	0.794144	1.07211e-206	2.13158e-202	C1-Melanoma cell
MTDH	0.829498	3.53183e-206	7.02199e-202	C1-Melanoma cell
PCSK2	0.708674	1.09148e-205	2.17007e-201	C1-Melanoma cell
LCP1	0.666004	7.87609e-201	1.56592e-196	C1-Melanoma cell
NES	0.78258	7.1877e-198	1.42906e-193	C1-Melanoma cell
RB1CC1	0.689736	2.34201e-196	4.65639e-192	C1-Melanoma cell
EDNRB	0.938547	3.84423e-196	7.64309e-192	C1-Melanoma cell
DDX17	0.666169	1.29238e-195	2.56951e-191	C1-Melanoma cell
DAAM2	0.692066	4.00292e-195	7.9586e-191	C1-Melanoma cell
NUDT3	0.698811	6.07468e-192	1.20777e-187	C1-Melanoma cell
ZBTB10	0.7328	8.1445e-190	1.61929e-185	C1-Melanoma cell
APP	0.647406	4.42005e-188	8.78795e-184	C1-Melanoma cell
GCNT2	0.776164	1.9417e-186	3.8605e-182	C1-Melanoma cell
NEAT1	0.379545	2.52795e-185	5.02607e-181	C1-Melanoma cell
LAMA1	0.559939	4.73758e-185	9.41926e-181	C1-Melanoma cell
PLP1	0.657251	6.94883e-185	1.38157e-180	C1-Melanoma cell
ZKSCAN1	0.735889	9.90872e-185	1.97005e-180	C1-Melanoma cell
SPP1	1.51067	9.78315e-183	1.94509e-178	C1-Melanoma cell
GPM6B	0.366889	2.25588e-182	4.48514e-178	C1-Melanoma cell
HAS2	0.887771	6.39597e-182	1.27165e-177	C1-Melanoma cell
CHML	0.77976	6.44205e-181	1.28081e-176	C1-Melanoma cell
SOX4	0.764239	4.55328e-178	9.05283e-174	C1-Melanoma cell
SRGAP1	0.632788	2.99706e-177	5.95876e-173	C1-Melanoma cell
UBL3	0.78108	1.4669e-175	2.91649e-171	C1-Melanoma cell
BIRC7	0.765026	2.05471e-175	4.08517e-171	C1-Melanoma cell
RBMS3	0.652924	4.74223e-174	9.42851e-170	C1-Melanoma cell
KHDRBS3	0.579368	6.45115e-172	1.28262e-167	C1-Melanoma cell
PRRC2C	0.564918	2.16467e-171	4.30379e-167	C1-Melanoma cell
TYR	0.651974	7.08053e-171	1.40775e-166	C1-Melanoma cell
TFAP2A	0.774713	8.97701e-170	1.78481e-165	C1-Melanoma cell
HSPA5	0.630173	2.21632e-168	4.40649e-164	C1-Melanoma cell
ASAP1	0.62804	3.6569e-168	7.27065e-164	C1-Melanoma cell
SERPINF1	0.864454	3.92367e-168	7.80103e-164	C1-Melanoma cell
PRKDC	0.415365	4.22418e-168	8.39851e-164	C1-Melanoma cell
SNAI2	0.708332	4.17416e-166	8.29906e-162	C1-Melanoma cell
CHADL	0.643128	3.09318e-165	6.14986e-161	C1-Melanoma cell
PRAME	0.394353	3.83038e-164	7.61557e-160	C1-Melanoma cell
NORAD	0.598541	1.71868e-163	3.41709e-159	C1-Melanoma cell
ZNF618	0.553054	3.89093e-163	7.73595e-159	C1-Melanoma cell
HPS4	0.704675	5.83068e-163	1.15926e-158	C1-Melanoma cell
SFRP1	0.902089	7.64786e-163	1.52055e-158	C1-Melanoma cell
PHACTR1	0.713596	4.80469e-162	9.55269e-158	C1-Melanoma cell
SOX10	0.565328	9.1823e-162	1.82562e-157	C1-Melanoma cell
MITF	0.675983	1.77085e-161	3.5208e-157	C1-Melanoma cell
CEP170	0.592892	4.90419e-161	9.75051e-157	C1-Melanoma cell
ARHGAP5	0.614662	6.00956e-161	1.19482e-156	C1-Melanoma cell
LRRFIP1	0.592048	1.70683e-160	3.39353e-156	C1-Melanoma cell
SH3BP4	0.55682	7.57431e-160	1.50592e-155	C1-Melanoma cell
SON	0.446648	7.83699e-160	1.55815e-155	C1-Melanoma cell
SERINC3	0.583697	2.69616e-159	5.3605e-155	C1-Melanoma cell
DLL3	0.676029	3.17635e-159	6.31521e-155	C1-Melanoma cell
DAB2	0.625642	5.16992e-159	1.02788e-154	C1-Melanoma cell
AL355596.1	0.633062	1.13955e-158	2.26565e-154	C1-Melanoma cell
SERPINE2	0.543463	1.56156e-158	3.10468e-154	C1-Melanoma cell
GNPTAB	0.636093	1.2442e-157	2.47372e-153	C1-Melanoma cell
ATP2B4	0.633306	7.59215e-157	1.50947e-152	C1-Melanoma cell
PHF20L1	0.582864	1.28693e-156	2.55868e-152	C1-Melanoma cell
GAS7	0.469564	1.45558e-156	2.89399e-152	C1-Melanoma cell
PSAP	0.490954	1.46106e-155	2.90489e-151	C1-Melanoma cell
SCIN	0.633038	6.0813e-155	1.20908e-150	C1-Melanoma cell
SRRM2	0.485312	1.20136e-154	2.38854e-150	C1-Melanoma cell
PRSS23	0.608297	1.32683e-153	2.63801e-149	C1-Melanoma cell
TGFBI	0.613219	1.6309e-153	3.24256e-149	C1-Melanoma cell
SUSD5	0.658308	2.49341e-153	4.95739e-149	C1-Melanoma cell
GPNMB	0.533745	5.10974e-153	1.01592e-148	C1-Melanoma cell
ITGB1	0.525166	5.84245e-153	1.1616e-148	C1-Melanoma cell
TTC3	0.513798	2.47053e-152	4.9119e-148	C1-Melanoma cell
MOK	0.504353	1.29708e-151	2.57885e-147	C1-Melanoma cell
PLS3	0.583998	1.31724e-151	2.61893e-147	C1-Melanoma cell
ANKRD28	0.621276	2.03485e-151	4.04568e-147	C1-Melanoma cell
TAX1BP1	0.503351	4.19777e-151	8.34601e-147	C1-Melanoma cell
GMPR	0.628364	6.2003e-151	1.23274e-146	C1-Melanoma cell
SERPINA5	0.471763	1.33754e-150	2.6593e-146	C1-Melanoma cell
ABCA8	0.622786	1.84766e-150	3.67352e-146	C1-Melanoma cell
CNN3	0.413891	2.92523e-149	5.81593e-145	C1-Melanoma cell
FBXO32	0.58099	2.95582e-149	5.87675e-145	C1-Melanoma cell
NRP2	0.611386	6.91207e-149	1.37426e-144	C1-Melanoma cell
HSP90B1	0.560851	6.99901e-149	1.39154e-144	C1-Melanoma cell
DDR2	0.55262	1.98399e-148	3.94456e-144	C1-Melanoma cell
ULK4	0.478205	4.4341e-148	8.81588e-144	C1-Melanoma cell
EIF3A	0.550934	5.30181e-148	1.05411e-143	C1-Melanoma cell
EPS8	0.50087	1.16722e-146	2.32066e-142	C1-Melanoma cell
GSN	0.441268	1.63922e-146	3.25911e-142	C1-Melanoma cell
IMPAD1	0.540005	1.80914e-146	3.59693e-142	C1-Melanoma cell
MAG	0.559391	2.26034e-146	4.494e-142	C1-Melanoma cell
MDM4	0.58124	3.43661e-146	6.83266e-142	C1-Melanoma cell
ALDH1A1	0.495974	1.4542e-145	2.89125e-141	C1-Melanoma cell
ACAN	0.505585	2.7103e-145	5.38862e-141	C1-Melanoma cell
PRRC2B	0.565694	4.65376e-145	9.25261e-141	C1-Melanoma cell
CPM	0.655307	4.95936e-145	9.8602e-141	C1-Melanoma cell
RPL7L1	0.51618	8.59701e-144	1.70926e-139	C1-Melanoma cell
A2M	0.889501	8.90581e-144	1.77065e-139	C1-Melanoma cell
TRIB1	0.593485	9.35957e-144	1.86087e-139	C1-Melanoma cell
FAM210B	0.498798	1.25407e-143	2.49334e-139	C1-Melanoma cell
TSC22D1	0.547637	2.72491e-143	5.41766e-139	C1-Melanoma cell
SLC35B2	0.358481	2.93255e-143	5.8305e-139	C1-Melanoma cell
ZEB2	0.627545	4.18475e-143	8.32011e-139	C1-Melanoma cell
FKBP10	0.352678	6.50531e-143	1.29339e-138	C1-Melanoma cell
BRD2	0.488412	6.65103e-143	1.32236e-138	C1-Melanoma cell
SPAG9	0.561321	2.21029e-142	4.39449e-138	C1-Melanoma cell
HELZ	0.56625	3.45094e-142	6.86117e-138	C1-Melanoma cell
ETV5	0.408137	4.28214e-142	8.51375e-138	C1-Melanoma cell
AC092821.1	0.340155	5.41249e-142	1.07611e-137	C1-Melanoma cell
SPRED1	0.591237	1.09745e-141	2.18195e-137	C1-Melanoma cell
DYNC1H1	0.586678	3.60496e-141	7.16739e-137	C1-Melanoma cell
FUS	0.405213	8.75208e-141	1.74009e-136	C1-Melanoma cell
PITRM1	0.511132	1.05049e-139	2.08859e-135	C1-Melanoma cell
ZNF704	0.515196	1.31327e-139	2.61104e-135	C1-Melanoma cell
CANX	0.434921	1.32838e-139	2.64108e-135	C1-Melanoma cell
DDX5	0.312122	1.72297e-139	3.42561e-135	C1-Melanoma cell
CCDC50	0.506968	2.18444e-139	4.3431e-135	C1-Melanoma cell
TNRC6B	0.559655	1.00069e-138	1.98956e-134	C1-Melanoma cell
PLOD3	0.485889	1.64464e-138	3.26988e-134	C1-Melanoma cell
PIP4P2	0.477022	3.34057e-138	6.64173e-134	C1-Melanoma cell
AFF3	0.53664	5.32347e-138	1.05841e-133	C1-Melanoma cell
PYGL	0.462963	5.75672e-138	1.14455e-133	C1-Melanoma cell
C4orf48	0.2546	8.91663e-138	1.7728e-133	C1-Melanoma cell
CTBP2	0.480481	1.50355e-137	2.98936e-133	C1-Melanoma cell
AKAP9	0.584205	4.82712e-137	9.59727e-133	C1-Melanoma cell
HIST1H2AC	0.566958	1.66781e-136	3.31594e-132	C1-Melanoma cell
PCOLCE	0.349521	2.7712e-136	5.50969e-132	C1-Melanoma cell
RPN2	0.344297	4.43852e-136	8.82467e-132	C1-Melanoma cell
HNRNPU	0.310176	1.39865e-135	2.78079e-131	C1-Melanoma cell
BCAS3	0.361827	2.91951e-135	5.80457e-131	C1-Melanoma cell
GOLGA4	0.60148	3.3122e-135	6.58531e-131	C1-Melanoma cell
RAP2A	0.505967	4.08672e-135	8.12522e-131	C1-Melanoma cell
DHX36	0.472306	8.14968e-135	1.62032e-130	C1-Melanoma cell
RHOBTB3	0.526461	1.11083e-134	2.20855e-130	C1-Melanoma cell
GLS	0.553163	2.70106e-134	5.37025e-130	C1-Melanoma cell
PDIA3	0.490585	2.81745e-134	5.60166e-130	C1-Melanoma cell
GPR143	0.390966	1.22775e-133	2.44101e-129	C1-Melanoma cell
TNFRSF14	0.519805	1.24072e-133	2.4668e-129	C1-Melanoma cell
PTAR1	0.516605	1.15824e-132	2.30281e-128	C1-Melanoma cell
CDH19	0.709045	1.88987e-132	3.75744e-128	C1-Melanoma cell
SEC62	0.375735	5.29705e-132	1.05316e-127	C1-Melanoma cell
RAP2B	0.560408	6.45464e-132	1.28331e-127	C1-Melanoma cell
DDX21	0.39854	1.30074e-131	2.58612e-127	C1-Melanoma cell
TRAM1	0.263552	5.0728e-131	1.00857e-126	C1-Melanoma cell
FBXO7	0.266395	2.31392e-130	4.60054e-126	C1-Melanoma cell
ZMAT3	0.55238	2.43374e-130	4.83876e-126	C1-Melanoma cell
TTYH3	0.460672	5.51264e-130	1.09602e-125	C1-Melanoma cell
MXRA8	0.471194	6.13185e-130	1.21913e-125	C1-Melanoma cell
CALD1	0.362644	1.85694e-129	3.69197e-125	C1-Melanoma cell
ARGLU1	0.45361	2.76686e-129	5.50108e-125	C1-Melanoma cell
FAM198B	0.560688	3.20872e-129	6.37958e-125	C1-Melanoma cell
MYC	0.341969	3.40041e-129	6.7607e-125	C1-Melanoma cell
PRRC2A	0.43754	3.4426e-129	6.84458e-125	C1-Melanoma cell
SLC26A2	0.521358	3.61685e-129	7.19101e-125	C1-Melanoma cell
ERBB3	0.506464	1.29713e-128	2.57896e-124	C1-Melanoma cell
ZNF24	0.450501	1.84402e-128	3.66628e-124	C1-Melanoma cell
LYST	0.562988	8.15493e-128	1.62136e-123	C1-Melanoma cell
TRIM2	0.510525	1.7471e-127	3.47359e-123	C1-Melanoma cell
MARCKS	0.37781	9.03403e-127	1.79615e-122	C1-Melanoma cell
TBC1D4	0.464623	1.27016e-126	2.52532e-122	C1-Melanoma cell
TNFRSF21	0.509305	2.76553e-126	5.49843e-122	C1-Melanoma cell
GNG2	0.401518	3.57514e-126	7.10809e-122	C1-Melanoma cell
SH3KBP1	0.335437	6.39226e-126	1.27091e-121	C1-Melanoma cell
U2SURP	0.389744	8.51513e-126	1.69298e-121	C1-Melanoma cell
MEGF10	0.430573	6.99462e-125	1.39067e-120	C1-Melanoma cell
DDX3X	0.427436	8.07158e-125	1.60479e-120	C1-Melanoma cell
TUBB4A	0.560859	8.31881e-125	1.65395e-120	C1-Melanoma cell
TCF12	0.472111	9.42389e-125	1.87366e-120	C1-Melanoma cell
SLC29A1	0.493093	2.72446e-124	5.41677e-120	C1-Melanoma cell
USP9X	0.475868	2.96391e-124	5.89284e-120	C1-Melanoma cell
YTHDF3	0.483267	6.67199e-124	1.32652e-119	C1-Melanoma cell
YIPF3	0.304987	1.60334e-123	3.18775e-119	C1-Melanoma cell
CTSL	0.355925	1.71963e-123	3.41897e-119	C1-Melanoma cell
SEPHS2	0.477796	3.10507e-123	6.1735e-119	C1-Melanoma cell
KLF6	0.453161	6.32192e-123	1.25692e-118	C1-Melanoma cell
TMED10	0.260997	8.14107e-123	1.61861e-118	C1-Melanoma cell
BPTF	0.437766	1.47275e-122	2.92813e-118	C1-Melanoma cell
MFSD12	0.491617	2.42464e-122	4.82066e-118	C1-Melanoma cell
KTN1	0.271597	2.80877e-122	5.58439e-118	C1-Melanoma cell
TGS1	0.425204	3.51684e-122	6.99217e-118	C1-Melanoma cell
SGCD	0.429567	5.10944e-122	1.01586e-117	C1-Melanoma cell
ZFAND5	0.34742	1.02923e-121	2.04631e-117	C1-Melanoma cell
TM9SF2	0.395971	1.25755e-121	2.50026e-117	C1-Melanoma cell
CTNNB1	0.315085	1.48227e-121	2.94704e-117	C1-Melanoma cell
DNMT3A	0.473068	1.64062e-121	3.26188e-117	C1-Melanoma cell
TM4SF18	0.380234	4.15885e-121	8.26862e-117	C1-Melanoma cell
S100B	0.589166	9.24201e-121	1.8375e-116	C1-Melanoma cell
JUN	0.45004	1.72556e-120	3.43076e-116	C1-Melanoma cell
ASAH1	0.498359	2.01357e-120	4.00338e-116	C1-Melanoma cell
ATRX	0.439728	3.21609e-120	6.39424e-116	C1-Melanoma cell
SSR1	0.335282	2.17028e-119	4.31495e-115	C1-Melanoma cell
C5orf24	0.446431	2.1775e-119	4.32931e-115	C1-Melanoma cell
DPP7	0.38206	4.85428e-119	9.65127e-115	C1-Melanoma cell
BSG	0.27999	1.84367e-118	3.66559e-114	C1-Melanoma cell
SRSF5	0.366091	2.04185e-118	4.05962e-114	C1-Melanoma cell
ST3GAL6	0.398214	3.36194e-118	6.68421e-114	C1-Melanoma cell
IGF1R	0.491331	5.3235e-118	1.05842e-113	C1-Melanoma cell
CTSA	0.432668	5.39644e-118	1.07292e-113	C1-Melanoma cell
FSTL5	0.489173	8.95866e-118	1.78116e-113	C1-Melanoma cell
ATP7A	0.548512	1.01209e-117	2.01224e-113	C1-Melanoma cell
WFDC1	0.343944	2.23982e-117	4.45322e-113	C1-Melanoma cell
ANK2	0.415531	3.63036e-117	7.21789e-113	C1-Melanoma cell
CYP7B1	0.519132	3.87212e-117	7.69854e-113	C1-Melanoma cell
DGKI	0.531851	3.99672e-117	7.94627e-113	C1-Melanoma cell
HIST3H2A	0.376457	4.5399e-116	9.02624e-112	C1-Melanoma cell
TMBIM6	0.25319	6.56025e-116	1.30431e-111	C1-Melanoma cell
SLC16A4	0.392395	7.76278e-116	1.5434e-111	C1-Melanoma cell
QPCT	0.40603	9.49607e-116	1.88801e-111	C1-Melanoma cell
SOD3	0.381628	1.91048e-115	3.79841e-111	C1-Melanoma cell
OTUD7B	0.489779	1.95175e-115	3.88047e-111	C1-Melanoma cell
VARS	0.412203	3.63254e-115	7.22221e-111	C1-Melanoma cell
ROPN1	0.329692	8.22476e-115	1.63525e-110	C1-Melanoma cell
ZNF22	0.396952	1.21763e-114	2.4209e-110	C1-Melanoma cell
ELF1	0.375572	1.84758e-114	3.67336e-110	C1-Melanoma cell
HNRNPK	0.358872	2.04535e-114	4.06657e-110	C1-Melanoma cell
EIF4G1	0.40853	2.46283e-114	4.8966e-110	C1-Melanoma cell
SMC6	0.595622	3.31943e-114	6.59968e-110	C1-Melanoma cell
RBM39	0.32022	4.73422e-114	9.41259e-110	C1-Melanoma cell
DNAJC15	0.452964	5.76467e-114	1.14613e-109	C1-Melanoma cell
ROPN1B	0.272675	1.33969e-113	2.66357e-109	C1-Melanoma cell
FAM120A	0.456563	1.43179e-113	2.84668e-109	C1-Melanoma cell
EIF5	0.264112	1.46368e-113	2.9101e-109	C1-Melanoma cell
FARP1	0.292028	4.18067e-113	8.312e-109	C1-Melanoma cell
FSTL3	0.386856	4.89316e-113	9.72858e-109	C1-Melanoma cell
RCN2	0.353397	6.87244e-112	1.36638e-107	C1-Melanoma cell
ANKRD11	0.504767	7.13729e-112	1.41904e-107	C1-Melanoma cell
DHRS7	0.323727	1.0903e-111	2.16774e-107	C1-Melanoma cell
ZBTB20	0.52725	1.77733e-111	3.53368e-107	C1-Melanoma cell
GGA1	0.421474	1.86185e-111	3.70174e-107	C1-Melanoma cell
MSC	0.405766	3.55739e-111	7.07281e-107	C1-Melanoma cell
PDCD4	0.362787	6.59157e-111	1.31054e-106	C1-Melanoma cell
PEPD	0.278201	1.34808e-110	2.68025e-106	C1-Melanoma cell
TROVE2	0.435282	2.63796e-110	5.2448e-106	C1-Melanoma cell
BAG6	0.296889	2.89522e-110	5.75627e-106	C1-Melanoma cell
IARS2	0.457694	3.15847e-110	6.27967e-106	C1-Melanoma cell
FMNL2	0.447304	6.04405e-110	1.20168e-105	C1-Melanoma cell
CSGALNACT1	0.396803	6.63637e-110	1.31944e-105	C1-Melanoma cell
RCAN1	0.470658	6.80205e-110	1.35238e-105	C1-Melanoma cell
VAT1	0.292652	6.84638e-110	1.3612e-105	C1-Melanoma cell
LARP1	0.421219	1.43472e-109	2.85252e-105	C1-Melanoma cell
ASPH	0.341209	2.86297e-109	5.69215e-105	C1-Melanoma cell
WSB1	0.472611	3.33279e-109	6.62626e-105	C1-Melanoma cell
YIPF4	0.473112	3.42096e-109	6.80155e-105	C1-Melanoma cell
C6orf62	0.387422	4.57154e-109	9.08914e-105	C1-Melanoma cell
LPGAT1	0.433159	5.72118e-109	1.13748e-104	C1-Melanoma cell
UGCG	0.469875	9.76181e-109	1.94084e-104	C1-Melanoma cell
CNPY2	0.343732	1.98467e-108	3.94592e-104	C1-Melanoma cell
MSI2	0.414024	2.75917e-108	5.48578e-104	C1-Melanoma cell
TRMT12	0.401256	4.20728e-108	8.36492e-104	C1-Melanoma cell
RASA3	0.420226	4.28206e-108	8.51359e-104	C1-Melanoma cell
TPR	0.293208	5.16845e-108	1.02759e-103	C1-Melanoma cell
SF3B1	0.34584	5.41545e-108	1.0767e-103	C1-Melanoma cell
LUC7L3	0.388727	5.74778e-108	1.14277e-103	C1-Melanoma cell
BOD1L1	0.453132	6.03145e-108	1.19917e-103	C1-Melanoma cell
2025-09-09	0.346885	7.08122e-108	1.40789e-103	C1-Melanoma cell
ITM2B	0.444321	1.41949e-107	2.82224e-103	C1-Melanoma cell
YWHAZ	0.314787	1.58528e-107	3.15185e-103	C1-Melanoma cell
LGALS3BP	0.312247	1.63023e-107	3.24123e-103	C1-Melanoma cell
ACSS1	0.35327	1.72758e-107	3.43478e-103	C1-Melanoma cell
LAMB1	0.464134	3.99442e-107	7.94171e-103	C1-Melanoma cell
PRKAR1A	0.419808	5.37342e-107	1.06834e-102	C1-Melanoma cell
CTSZ	0.256833	5.67199e-107	1.1277e-102	C1-Melanoma cell
NEFH	0.38995	8.23638e-107	1.63756e-102	C1-Melanoma cell
LAPTM4B	0.382416	1.1035e-106	2.19398e-102	C1-Melanoma cell
TBX3	0.495108	1.22597e-106	2.43747e-102	C1-Melanoma cell
KLHL24	0.436698	2.16055e-106	4.29561e-102	C1-Melanoma cell
SETDB2	0.427836	2.66037e-106	5.28936e-102	C1-Melanoma cell
SRSF11	0.320797	4.84899e-106	9.64076e-102	C1-Melanoma cell
IVNS1ABP	0.36574	1.41399e-105	2.8113e-101	C1-Melanoma cell
MLEC	0.255987	1.58805e-105	3.15736e-101	C1-Melanoma cell
CDK5R1	0.380831	2.29568e-105	4.56427e-101	C1-Melanoma cell
ZNF207	0.380384	2.64484e-105	5.25847e-101	C1-Melanoma cell
RYR2	0.345748	2.68242e-105	5.3332e-101	C1-Melanoma cell
TMCO1	0.273562	3.872e-105	7.6983e-101	C1-Melanoma cell
SDCCAG3	0.360637	5.91233e-105	1.17549e-100	C1-Melanoma cell
MFSD10	0.373213	6.24735e-105	1.2421e-100	C1-Melanoma cell
USP22	0.38535	7.87139e-105	1.56499e-100	C1-Melanoma cell
VCL	0.42222	4.30589e-104	8.56097e-100	C1-Melanoma cell
PRPF4B	0.388987	4.66529e-104	9.27553e-100	C1-Melanoma cell
IL17D	0.408021	1.07587e-103	2.13904e-99	C1-Melanoma cell
PSMB7	0.415054	1.35784e-103	2.69966e-99	C1-Melanoma cell
MYO5A	0.508957	1.61616e-103	3.21325e-99	C1-Melanoma cell
RBM26	0.450919	1.9185e-103	3.81437e-99	C1-Melanoma cell
ZFYVE16	0.530683	2.21976e-103	4.41333e-99	C1-Melanoma cell
SCAF11	0.403362	4.97505e-103	9.89139e-99	C1-Melanoma cell
MRPL41	0.262441	5.2778e-103	1.04933e-98	C1-Melanoma cell
MGP	0.698629	5.42903e-103	1.0794e-98	C1-Melanoma cell
RPS6KA3	0.392303	8.59778e-103	1.70941e-98	C1-Melanoma cell
KIDINS220	0.457326	9.13706e-103	1.81663e-98	C1-Melanoma cell
APOE	0.692207	1.14392e-102	2.27435e-98	C1-Melanoma cell
PRPF40A	0.304824	1.41799e-102	2.81926e-98	C1-Melanoma cell
DPM3	0.259245	1.54338e-102	3.06855e-98	C1-Melanoma cell
IRF2BP2	0.388111	2.00942e-102	3.99513e-98	C1-Melanoma cell
CALU	0.334849	2.76881e-102	5.50495e-98	C1-Melanoma cell
FEM1B	0.456612	3.27491e-102	6.51118e-98	C1-Melanoma cell
RAB14	0.318139	6.57729e-102	1.3077e-97	C1-Melanoma cell
RNMT	0.401731	2.00259e-101	3.98156e-97	C1-Melanoma cell
RBM25	0.363843	2.41622e-101	4.80393e-97	C1-Melanoma cell
DSG2	0.411902	2.55789e-101	5.08559e-97	C1-Melanoma cell
CLPTM1	0.389775	2.86962e-101	5.70538e-97	C1-Melanoma cell
PBRM1	0.502826	4.86983e-101	9.68219e-97	C1-Melanoma cell
LEPROT	0.284935	5.51017e-101	1.09553e-96	C1-Melanoma cell
CD55	0.466382	6.57789e-101	1.30782e-96	C1-Melanoma cell
UPF3A	0.320199	6.77756e-101	1.34751e-96	C1-Melanoma cell
MYCBP2	0.402694	7.6834e-101	1.52761e-96	C1-Melanoma cell
FBXW5	0.379934	1.8054e-100	3.58949e-96	C1-Melanoma cell
THRAP3	0.284071	1.93693e-100	3.85101e-96	C1-Melanoma cell
SLC25A36	0.384579	2.18251e-100	4.33927e-96	C1-Melanoma cell
INPP4B	0.400263	2.28807e-100	4.54913e-96	C1-Melanoma cell
MAPK1	0.326881	4.74179e-100	9.42763e-96	C1-Melanoma cell
ANXA11	0.296401	5.59682e-100	1.11276e-95	C1-Melanoma cell
ZNF326	0.420938	5.60017e-100	1.11343e-95	C1-Melanoma cell
TOMM20	0.306428	1.63226e-99	3.24526e-95	C1-Melanoma cell
GOLGB1	0.486109	1.72309e-99	3.42585e-95	C1-Melanoma cell
VIRMA	0.394663	1.8438e-99	3.66584e-95	C1-Melanoma cell
CA14	0.317483	2.08265e-99	4.14073e-95	C1-Melanoma cell
LAMP1	0.337786	2.26024e-99	4.4938e-95	C1-Melanoma cell
TBC1D16	0.389401	3.96425e-99	7.88171e-95	C1-Melanoma cell
MARCKSL1	0.350734	4.26334e-99	8.47637e-95	C1-Melanoma cell
ANXA5	0.551983	4.55342e-99	9.0531e-95	C1-Melanoma cell
CPPED1	0.350983	5.19744e-99	1.03336e-94	C1-Melanoma cell
IGF2BP3	0.35178	5.39587e-99	1.07281e-94	C1-Melanoma cell
SPRY2	0.404427	5.68713e-99	1.13072e-94	C1-Melanoma cell
SCD	0.467225	9.66745e-99	1.92208e-94	C1-Melanoma cell
DRAM1	0.357843	1.36628e-98	2.71644e-94	C1-Melanoma cell
CAP2	0.369865	1.69684e-98	3.37366e-94	C1-Melanoma cell
CLCN7	0.404046	2.10615e-98	4.18744e-94	C1-Melanoma cell
TM9SF3	0.369936	2.44599e-98	4.86313e-94	C1-Melanoma cell
ARPC2	0.31971	2.5205e-98	5.01126e-94	C1-Melanoma cell
FHL2	0.300907	2.63761e-98	5.2441e-94	C1-Melanoma cell
FARP2	0.379583	3.8043e-98	7.56371e-94	C1-Melanoma cell
JARID2	0.446207	9.37678e-98	1.86429e-93	C1-Melanoma cell
KMT2E	0.370262	1.31334e-97	2.61119e-93	C1-Melanoma cell
MLXIP	0.394271	1.48314e-97	2.94879e-93	C1-Melanoma cell
CDC42BPA	0.391495	1.82872e-97	3.63585e-93	C1-Melanoma cell
DERL1	0.255076	2.05764e-97	4.09099e-93	C1-Melanoma cell
MIR3142HG	0.410231	2.23132e-97	4.43631e-93	C1-Melanoma cell
NKTR	0.480406	3.53803e-97	7.03431e-93	C1-Melanoma cell
MGAT5	0.375783	5.07387e-97	1.00879e-92	C1-Melanoma cell
PHLDA1	0.317735	5.1539e-97	1.0247e-92	C1-Melanoma cell
PMP22	0.316791	5.35662e-97	1.065e-92	C1-Melanoma cell
C16orf87	0.315319	1.16218e-96	2.31064e-92	C1-Melanoma cell
MTURN	0.310638	1.75996e-96	3.49916e-92	C1-Melanoma cell
FAM91A1	0.401979	2.18944e-96	4.35305e-92	C1-Melanoma cell
PYGB	0.386565	2.51585e-96	5.00201e-92	C1-Melanoma cell
ETS2	0.377845	2.76495e-96	5.49727e-92	C1-Melanoma cell
ASH1L	0.425258	3.22501e-96	6.41196e-92	C1-Melanoma cell
TULP4	0.400715	3.70756e-96	7.37138e-92	C1-Melanoma cell
ADI1	0.305859	4.70583e-96	9.35613e-92	C1-Melanoma cell
ADAR	0.386507	8.19733e-96	1.62979e-91	C1-Melanoma cell
GLMP	0.293609	3.18579e-95	6.33399e-91	C1-Melanoma cell
NDUFV3	0.264193	3.29419e-95	6.5495e-91	C1-Melanoma cell
DEPTOR	0.317912	4.2591e-95	8.46795e-91	C1-Melanoma cell
GNG12	0.267801	5.95487e-95	1.18395e-90	C1-Melanoma cell
EWSR1	0.31483	1.07126e-94	2.12987e-90	C1-Melanoma cell
PRSS33	0.334487	1.37761e-94	2.73896e-90	C1-Melanoma cell
PNN	0.318397	2.6829e-94	5.33414e-90	C1-Melanoma cell
PRMT2	0.288934	4.61764e-94	9.18079e-90	C1-Melanoma cell
SPART	0.313558	5.3873e-94	1.0711e-89	C1-Melanoma cell
FAM126A	0.408312	5.4358e-94	1.08075e-89	C1-Melanoma cell
XRN2	0.296	7.37472e-94	1.46624e-89	C1-Melanoma cell
ABL2	0.641497	1.15612e-93	2.29859e-89	C1-Melanoma cell
MICAL3	0.43178	1.18748e-93	2.36095e-89	C1-Melanoma cell
SRSF6	0.253749	1.39834e-93	2.78018e-89	C1-Melanoma cell
ALDH7A1	0.312938	1.73465e-93	3.44883e-89	C1-Melanoma cell
MMP17	0.418965	1.7496e-93	3.47855e-89	C1-Melanoma cell
ATP6V1G1	0.334846	2.72905e-93	5.42589e-89	C1-Melanoma cell
PACSIN2	0.349975	4.10242e-93	8.15643e-89	C1-Melanoma cell
ZNF322	0.334395	4.2849e-93	8.51924e-89	C1-Melanoma cell
REV3L	0.474831	4.56871e-93	9.08351e-89	C1-Melanoma cell
SOX6	0.373192	4.96881e-93	9.87899e-89	C1-Melanoma cell
ZFP36L2	0.37616	5.9083e-93	1.17469e-88	C1-Melanoma cell
SOX5	0.367187	6.91974e-93	1.37578e-88	C1-Melanoma cell
PPIB	0.265992	7.45452e-93	1.48211e-88	C1-Melanoma cell
SOX2	0.496708	7.81682e-93	1.55414e-88	C1-Melanoma cell
MTR	0.387304	8.45548e-93	1.68112e-88	C1-Melanoma cell
CCT3	0.354134	9.16377e-93	1.82194e-88	C1-Melanoma cell
TAF7	0.31409	1.20843e-92	2.4026e-88	C1-Melanoma cell
MPHOSPH8	0.341981	1.33454e-92	2.65333e-88	C1-Melanoma cell
DUSP4	0.392729	2.02284e-92	4.02181e-88	C1-Melanoma cell
SBNO1	0.419306	3.06673e-92	6.09727e-88	C1-Melanoma cell
CLTC	0.302418	6.86231e-92	1.36436e-87	C1-Melanoma cell
GTF2I	0.302227	1.31397e-91	2.61243e-87	C1-Melanoma cell
RDH11	0.411683	1.53615e-91	3.05417e-87	C1-Melanoma cell
MGEA5	0.338939	2.21141e-91	4.39673e-87	C1-Melanoma cell
NDUFB9	0.34141	5.31133e-91	1.056e-86	C1-Melanoma cell
SLC4A2	0.372484	6.92408e-91	1.37665e-86	C1-Melanoma cell
SMARCC1	0.303782	9.05429e-91	1.80017e-86	C1-Melanoma cell
HCG11	0.374982	1.57276e-90	3.12695e-86	C1-Melanoma cell
EIF3B	0.300561	3.49212e-90	6.94303e-86	C1-Melanoma cell
NEDD4L	0.308867	7.60449e-90	1.51192e-85	C1-Melanoma cell
RRS1	0.284558	1.11617e-89	2.21918e-85	C1-Melanoma cell
HPS5	0.353369	1.53252e-89	3.04696e-85	C1-Melanoma cell
COX6A1	0.262259	1.87062e-89	3.71916e-85	C1-Melanoma cell
PIK3R1	0.388406	1.92971e-89	3.83666e-85	C1-Melanoma cell
SMAD5	0.369414	2.81057e-89	5.58797e-85	C1-Melanoma cell
PABPN1	0.315917	3.97475e-89	7.90261e-85	C1-Melanoma cell
GDF7	0.322848	4.71718e-89	9.3787e-85	C1-Melanoma cell
RRP15	0.257326	6.24356e-89	1.24134e-84	C1-Melanoma cell
SLC39A6	0.358656	8.05421e-89	1.60134e-84	C1-Melanoma cell
OTUD4	0.359105	8.10417e-89	1.61127e-84	C1-Melanoma cell
SNRNP70	0.268151	9.10562e-89	1.81038e-84	C1-Melanoma cell
QKI	0.404658	1.26364e-88	2.51237e-84	C1-Melanoma cell
TMEM68	0.270087	1.26828e-88	2.52159e-84	C1-Melanoma cell
TMEM5	0.354802	1.57146e-88	3.12437e-84	C1-Melanoma cell
TGFBR1	0.341616	1.74423e-88	3.46787e-84	C1-Melanoma cell
ZNF197	0.414345	2.07735e-88	4.13019e-84	C1-Melanoma cell
ZBTB37	0.36021	2.40719e-88	4.78598e-84	C1-Melanoma cell
RAB9A	0.267996	2.78565e-88	5.53842e-84	C1-Melanoma cell
CASC15	0.370869	3.4365e-88	6.83245e-84	C1-Melanoma cell
GPSM1	0.265869	3.46043e-88	6.88003e-84	C1-Melanoma cell
ATP2A2	0.364499	4.02991e-88	8.01226e-84	C1-Melanoma cell
FGD4	0.410818	4.71463e-88	9.37362e-84	C1-Melanoma cell
SPARC	0.40405	4.84532e-88	9.63346e-84	C1-Melanoma cell
DDX24	0.253621	6.0386e-88	1.2006e-83	C1-Melanoma cell
TSPAN10	0.389423	6.35449e-88	1.2634e-83	C1-Melanoma cell
UACA	0.378535	7.61615e-88	1.51424e-83	C1-Melanoma cell
SETX	0.38697	8.48276e-88	1.68654e-83	C1-Melanoma cell
ZBTB38	0.42498	9.98138e-88	1.9845e-83	C1-Melanoma cell
ITPA	0.251559	1.12497e-87	2.23667e-83	C1-Melanoma cell
UTP23	0.257879	1.63179e-87	3.24432e-83	C1-Melanoma cell
2025-03-06	0.411216	1.73099e-87	3.44154e-83	C1-Melanoma cell
BRD4	0.316143	2.4696e-87	4.91007e-83	C1-Melanoma cell
NFIA	0.417109	3.00697e-87	5.97847e-83	C1-Melanoma cell
PRKX	0.354562	3.34764e-87	6.65579e-83	C1-Melanoma cell
TAPBP	0.34506	4.86121e-87	9.66506e-83	C1-Melanoma cell
GRN	0.34221	6.09059e-87	1.21093e-82	C1-Melanoma cell
COPA	0.334849	1.19015e-86	2.36625e-82	C1-Melanoma cell
OBSCN	0.260621	1.65522e-86	3.29091e-82	C1-Melanoma cell
OSBPL1A	0.29143	1.73373e-86	3.447e-82	C1-Melanoma cell
RMDN1	0.265346	1.75726e-86	3.49379e-82	C1-Melanoma cell
ACVR2B	0.378489	1.81134e-86	3.60132e-82	C1-Melanoma cell
TNRC6A	0.400858	4.07184e-86	8.09564e-82	C1-Melanoma cell
BCL2L13	0.326212	4.32532e-86	8.5996e-82	C1-Melanoma cell
PPP4R2	0.284489	4.69011e-86	9.32488e-82	C1-Melanoma cell
KDM5A	0.375273	6.90276e-86	1.37241e-81	C1-Melanoma cell
ATP6V1C1	0.263031	7.66082e-86	1.52312e-81	C1-Melanoma cell
STAM	0.288053	7.87169e-86	1.56505e-81	C1-Melanoma cell
ZRANB2	0.310077	1.60817e-85	3.19737e-81	C1-Melanoma cell
IRS2	0.331157	2.33294e-85	4.63834e-81	C1-Melanoma cell
LGALS1	0.370145	3.91264e-85	7.77912e-81	C1-Melanoma cell
C6orf89	0.356192	4.20816e-85	8.36665e-81	C1-Melanoma cell
NUFIP2	0.412765	5.59665e-85	1.11273e-80	C1-Melanoma cell
TRIM27	0.278919	6.36421e-85	1.26533e-80	C1-Melanoma cell
CHD1	0.363444	7.07591e-85	1.40683e-80	C1-Melanoma cell
GPRC5B	0.338576	9.11996e-85	1.81323e-80	C1-Melanoma cell
CD36	0.698649	9.79528e-85	1.9475e-80	C1-Melanoma cell
ADAMTS1	0.45828	1.13439e-84	2.2554e-80	C1-Melanoma cell
RPS6KC1	0.300296	1.16537e-84	2.31699e-80	C1-Melanoma cell
PLEKHA5	0.365989	1.21096e-84	2.40763e-80	C1-Melanoma cell
SSFA2	0.39966	1.55688e-84	3.09538e-80	C1-Melanoma cell
ACP5	0.261349	3.33897e-84	6.63854e-80	C1-Melanoma cell
KIFC3	0.307546	5.99481e-84	1.19189e-79	C1-Melanoma cell
SLC39A7	0.292021	9.32082e-84	1.85317e-79	C1-Melanoma cell
STOM	0.313674	1.12599e-83	2.23869e-79	C1-Melanoma cell
LAMP2	0.262716	1.16321e-83	2.3127e-79	C1-Melanoma cell
SDC2	0.467736	1.44905e-83	2.881e-79	C1-Melanoma cell
SOS1	0.342789	1.60535e-83	3.19176e-79	C1-Melanoma cell
TET1	0.357304	1.90083e-83	3.77922e-79	C1-Melanoma cell
KIF3A	0.362859	5.28149e-83	1.05007e-78	C1-Melanoma cell
GPX3	0.335283	5.35732e-83	1.06514e-78	C1-Melanoma cell
ATF6B	0.372446	5.68783e-83	1.13085e-78	C1-Melanoma cell
TLE1	0.353478	9.22795e-83	1.8347e-78	C1-Melanoma cell
ZNF281	0.360995	1.67226e-82	3.32479e-78	C1-Melanoma cell
SURF4	0.263735	2.08068e-82	4.13681e-78	C1-Melanoma cell
UBR5	0.327864	3.38411e-82	6.72828e-78	C1-Melanoma cell
GRSF1	0.278308	4.71135e-82	9.3671e-78	C1-Melanoma cell
LAMC1	0.373191	5.04175e-82	1.0024e-77	C1-Melanoma cell
UBQLN1	0.308223	5.49388e-82	1.09229e-77	C1-Melanoma cell
GRK3	0.370538	7.90374e-82	1.57142e-77	C1-Melanoma cell
SEMA6A	0.43371	9.79026e-82	1.9465e-77	C1-Melanoma cell
C5orf15	0.306184	1.79394e-81	3.56672e-77	C1-Melanoma cell
DOCK7	0.387038	2.77452e-81	5.5163e-77	C1-Melanoma cell
RNF13	0.298983	3.88608e-81	7.72631e-77	C1-Melanoma cell
DCT	0.829261	5.16113e-81	1.02614e-76	C1-Melanoma cell
ACSL3	0.431125	6.78799e-81	1.34959e-76	C1-Melanoma cell
NDRG1	0.344511	1.15464e-80	2.29565e-76	C1-Melanoma cell
VPS35	0.266587	1.2956e-80	2.57591e-76	C1-Melanoma cell
LPP	0.358993	1.69585e-80	3.37169e-76	C1-Melanoma cell
RBPJ	0.303292	1.7593e-80	3.49784e-76	C1-Melanoma cell
MALAT1	0.382381	1.8741e-80	3.72608e-76	C1-Melanoma cell
PCMTD1	0.341064	1.92096e-80	3.81926e-76	C1-Melanoma cell
TGDS	0.30874	2.05579e-80	4.08732e-76	C1-Melanoma cell
TEX264	0.250109	2.33179e-80	4.63607e-76	C1-Melanoma cell
TMEM33	0.355875	3.28649e-80	6.53419e-76	C1-Melanoma cell
EP300	0.394297	3.87155e-80	7.69742e-76	C1-Melanoma cell
SULT1C2	0.431442	5.3495e-80	1.06359e-75	C1-Melanoma cell
CTNS	0.344128	6.12995e-80	1.21876e-75	C1-Melanoma cell
YY1	0.300678	6.4636e-80	1.28509e-75	C1-Melanoma cell
ATXN7L3B	0.25894	1.03995e-79	2.06762e-75	C1-Melanoma cell
TRIM56	0.401887	1.47081e-79	2.92427e-75	C1-Melanoma cell
TERF1	0.281513	3.33776e-79	6.63613e-75	C1-Melanoma cell
MYLIP	0.373322	3.35083e-79	6.66212e-75	C1-Melanoma cell
PTGDS	0.451154	3.84995e-79	7.65448e-75	C1-Melanoma cell
RNF43	0.333238	5.47119e-79	1.08778e-74	C1-Melanoma cell
TRPV2	0.331477	6.74353e-79	1.34075e-74	C1-Melanoma cell
PMPCA	0.291451	1.0842e-78	2.15561e-74	C1-Melanoma cell
KDM5B	0.355751	1.66294e-78	3.30626e-74	C1-Melanoma cell
COL6A1	0.300771	1.66429e-78	3.30894e-74	C1-Melanoma cell
TTC14	0.387759	1.9638e-78	3.90442e-74	C1-Melanoma cell
PSMD1	0.28372	2.02323e-78	4.02258e-74	C1-Melanoma cell
LMAN1	0.282698	5.53562e-78	1.10059e-73	C1-Melanoma cell
NEDD9	0.363519	9.56777e-78	1.90226e-73	C1-Melanoma cell
TAOK3	0.344641	1.45267e-77	2.88821e-73	C1-Melanoma cell
RANBP2	0.36701	2.4436e-77	4.85836e-73	C1-Melanoma cell
FOXO1	0.326859	5.98547e-77	1.19003e-72	C1-Melanoma cell
SLC7A5	0.364353	9.2778e-77	1.84461e-72	C1-Melanoma cell
IARS	0.3082	1.52851e-76	3.03899e-72	C1-Melanoma cell
NDUFS1	0.269774	1.94922e-76	3.87543e-72	C1-Melanoma cell
ATP6V1H	0.263955	2.32643e-76	4.62541e-72	C1-Melanoma cell
GTPBP4	0.279731	2.80369e-76	5.5743e-72	C1-Melanoma cell
ANKRD54	0.331876	2.8566e-76	5.67949e-72	C1-Melanoma cell
ZNF33A	0.367705	3.71362e-76	7.38342e-72	C1-Melanoma cell
TRIM13	0.310844	3.9029e-76	7.75976e-72	C1-Melanoma cell
NAGLU	0.312848	4.40043e-76	8.74893e-72	C1-Melanoma cell
SUDS3	0.316983	5.86169e-76	1.16542e-71	C1-Melanoma cell
CHD4	0.263567	7.52213e-76	1.49555e-71	C1-Melanoma cell
NEMF	0.373264	7.78298e-76	1.54741e-71	C1-Melanoma cell
CLIP1	0.351095	1.26465e-75	2.51438e-71	C1-Melanoma cell
LHFPL2	0.321234	1.45567e-75	2.89416e-71	C1-Melanoma cell
EFR3A	0.318539	1.70253e-75	3.38497e-71	C1-Melanoma cell
G3BP1	0.30766	1.71724e-75	3.41421e-71	C1-Melanoma cell
CNST	0.330583	1.74502e-75	3.46946e-71	C1-Melanoma cell
TMEM87A	0.304472	3.72622e-75	7.40848e-71	C1-Melanoma cell
POGZ	0.361166	5.06424e-75	1.00687e-70	C1-Melanoma cell
ABCB5	0.302961	7.29301e-75	1.45e-70	C1-Melanoma cell
SINHCAF	0.271745	7.71683e-75	1.53426e-70	C1-Melanoma cell
TJP1	0.280511	8.22824e-75	1.63594e-70	C1-Melanoma cell
VCPIP1	0.340428	1.34287e-74	2.6699e-70	C1-Melanoma cell
MAT2A	0.292969	1.86179e-74	3.70161e-70	C1-Melanoma cell
DCAF7	0.276679	2.48448e-74	4.93964e-70	C1-Melanoma cell
SOX9	0.318152	2.79824e-74	5.56347e-70	C1-Melanoma cell
VMP1	0.30646	5.13984e-74	1.0219e-69	C1-Melanoma cell
DUSP9	0.290506	5.15653e-74	1.02522e-69	C1-Melanoma cell
INTS6	0.395761	6.39532e-74	1.27152e-69	C1-Melanoma cell
PDCD11	0.324157	6.50879e-74	1.29408e-69	C1-Melanoma cell
SPRY4	0.294582	7.28099e-74	1.44761e-69	C1-Melanoma cell
ATP11A	0.349087	8.29903e-74	1.65001e-69	C1-Melanoma cell
BIRC6	0.355996	1.36697e-73	2.7178e-69	C1-Melanoma cell
PTPN14	0.345957	1.50179e-73	2.98586e-69	C1-Melanoma cell
BCHE	0.275037	1.78905e-73	3.557e-69	C1-Melanoma cell
ARFGEF2	0.339164	3.25641e-73	6.47439e-69	C1-Melanoma cell
MCC	0.332671	3.34571e-73	6.65195e-69	C1-Melanoma cell
KCTD20	0.314482	4.10154e-73	8.15469e-69	C1-Melanoma cell
ADNP	0.311749	4.64854e-73	9.24222e-69	C1-Melanoma cell
CCDC71L	0.278036	6.87937e-73	1.36776e-68	C1-Melanoma cell
SNRNP200	0.319057	9.50384e-73	1.88955e-68	C1-Melanoma cell
ZFR	0.291273	1.00682e-72	2.00175e-68	C1-Melanoma cell
TNS3	0.319619	1.14204e-72	2.27061e-68	C1-Melanoma cell
TGOLN2	0.30958	1.5198e-72	3.02167e-68	C1-Melanoma cell
CD63	0.35411	1.94684e-72	3.8707e-68	C1-Melanoma cell
LPCAT2	0.294458	1.96342e-72	3.90368e-68	C1-Melanoma cell
SNX30	0.309377	3.61629e-72	7.18991e-68	C1-Melanoma cell
UBA1	0.277146	3.93488e-72	7.82334e-68	C1-Melanoma cell
JMJD1C	0.3363	4.56245e-72	9.07106e-68	C1-Melanoma cell
MAP4	0.293544	5.70593e-72	1.13445e-67	C1-Melanoma cell
MIEF1	0.327701	6.051e-72	1.20306e-67	C1-Melanoma cell
PCDH7	0.4059	6.11879e-72	1.21654e-67	C1-Melanoma cell
DNAJC13	0.350094	6.25839e-72	1.24429e-67	C1-Melanoma cell
AC005261.2	0.338994	7.38432e-72	1.46815e-67	C1-Melanoma cell
EPS15	0.297387	9.82403e-72	1.95321e-67	C1-Melanoma cell
CRISPLD1	0.326623	1.0611e-71	2.10968e-67	C1-Melanoma cell
RIF1	0.302594	1.31152e-71	2.60757e-67	C1-Melanoma cell
SECISBP2	0.309728	1.37443e-71	2.73265e-67	C1-Melanoma cell
ZMYM2	0.344788	1.46852e-71	2.91971e-67	C1-Melanoma cell
AGO2	0.325277	1.60713e-71	3.1953e-67	C1-Melanoma cell
ZNF697	0.288058	1.78882e-71	3.55654e-67	C1-Melanoma cell
FTX	0.367445	2.09336e-71	4.16202e-67	C1-Melanoma cell
GPATCH4	0.272009	2.09955e-71	4.17433e-67	C1-Melanoma cell
IGSF11	0.329223	2.72677e-71	5.42137e-67	C1-Melanoma cell
FOXF2	0.263468	2.91567e-71	5.79693e-67	C1-Melanoma cell
CCDC88A	0.318106	3.43576e-71	6.83097e-67	C1-Melanoma cell
NLGN1	0.302174	5.17873e-71	1.02963e-66	C1-Melanoma cell
SLC39A10	0.363066	5.6843e-71	1.13015e-66	C1-Melanoma cell
PLEKHB2	0.341284	6.41114e-71	1.27466e-66	C1-Melanoma cell
MCAM	0.386479	7.47431e-71	1.48604e-66	C1-Melanoma cell
WASHC5	0.332175	7.99351e-71	1.58927e-66	C1-Melanoma cell
ILVBL	0.356328	8.70459e-71	1.73065e-66	C1-Melanoma cell
CDK12	0.331795	1.24014e-70	2.46564e-66	C1-Melanoma cell
VGLL4	0.28338	1.27919e-70	2.54329e-66	C1-Melanoma cell
GPATCH2L	0.335778	1.29291e-70	2.57055e-66	C1-Melanoma cell
CCDC14	0.33171	1.30485e-70	2.59431e-66	C1-Melanoma cell
GLG1	0.383438	2.35753e-70	4.68724e-66	C1-Melanoma cell
BCAP29	0.2727	2.61676e-70	5.20265e-66	C1-Melanoma cell
UBXN2A	0.272939	2.83098e-70	5.62856e-66	C1-Melanoma cell
RASSF8	0.306303	4.9474e-70	9.83642e-66	C1-Melanoma cell
AARS2	0.255337	9.00133e-70	1.78964e-65	C1-Melanoma cell
RNF144B	0.355301	9.21865e-70	1.83285e-65	C1-Melanoma cell
PPP1R10	0.360727	9.57598e-70	1.9039e-65	C1-Melanoma cell
MARVELD1	0.316217	9.861e-70	1.96056e-65	C1-Melanoma cell
NFE2L2	0.263983	1.04758e-69	2.0828e-65	C1-Melanoma cell
CHD6	0.345474	1.17345e-69	2.33305e-65	C1-Melanoma cell
GDF15	0.663511	1.28126e-69	2.5474e-65	C1-Melanoma cell
DYNC1LI2	0.358806	1.46213e-69	2.90701e-65	C1-Melanoma cell
MEX3A	0.345822	1.90323e-69	3.78401e-65	C1-Melanoma cell
HSPA12A	0.427871	3.40539e-69	6.7706e-65	C1-Melanoma cell
SMARCA4	0.26926	3.86663e-69	7.68764e-65	C1-Melanoma cell
CDYL	0.254663	6.65803e-69	1.32375e-64	C1-Melanoma cell
NCOA2	0.321668	7.9012e-69	1.57092e-64	C1-Melanoma cell
ST3GAL2	0.278039	8.01251e-69	1.59305e-64	C1-Melanoma cell
SLC4A7	0.309413	1.06987e-68	2.12712e-64	C1-Melanoma cell
CHD9	0.298585	1.15812e-68	2.30257e-64	C1-Melanoma cell
ARSD	0.320876	1.46216e-68	2.90706e-64	C1-Melanoma cell
BRD3	0.299955	1.81879e-68	3.61611e-64	C1-Melanoma cell
DCLK1	0.3146	2.5629e-68	5.09557e-64	C1-Melanoma cell
CLCN3	0.323154	3.72984e-68	7.41567e-64	C1-Melanoma cell
WDR26	0.269144	3.92176e-68	7.79724e-64	C1-Melanoma cell
NIN	0.288552	4.49718e-68	8.94129e-64	C1-Melanoma cell
HEXA	0.265818	9.43904e-68	1.87667e-63	C1-Melanoma cell
ERGIC1	0.301964	1.07537e-67	2.13804e-63	C1-Melanoma cell
PTK7	0.319646	1.16825e-67	2.32272e-63	C1-Melanoma cell
CHD3	0.294619	1.60279e-67	3.18666e-63	C1-Melanoma cell
WDFY2	0.313305	2.31308e-67	4.59886e-63	C1-Melanoma cell
MECP2	0.312338	2.4467e-67	4.86454e-63	C1-Melanoma cell
CSNK1E	0.277214	2.93809e-67	5.84151e-63	C1-Melanoma cell
STK25	0.26589	2.97023e-67	5.90541e-63	C1-Melanoma cell
SLC52A2	0.288207	4.06814e-67	8.08827e-63	C1-Melanoma cell
SHROOM4	0.26858	4.36757e-67	8.6836e-63	C1-Melanoma cell
RALGPS2	0.308755	5.48057e-67	1.08965e-62	C1-Melanoma cell
APC	0.331526	8.71366e-67	1.73245e-62	C1-Melanoma cell
YME1L1	0.279971	1.05565e-66	2.09884e-62	C1-Melanoma cell
PYURF	0.256262	1.60415e-66	3.18936e-62	C1-Melanoma cell
IGSF8	0.317151	2.58575e-66	5.14098e-62	C1-Melanoma cell
ZNF621	0.317476	2.5964e-66	5.16215e-62	C1-Melanoma cell
RBBP6	0.30636	2.73402e-66	5.43577e-62	C1-Melanoma cell
TXNIP	0.301907	2.88597e-66	5.73788e-62	C1-Melanoma cell
WWTR1	0.34167	3.72555e-66	7.40715e-62	C1-Melanoma cell
H1F0	0.324824	4.84051e-66	9.6239e-62	C1-Melanoma cell
MLIP	0.255261	5.11324e-66	1.01661e-61	C1-Melanoma cell
ZC3H7B	0.285295	7.97246e-66	1.58508e-61	C1-Melanoma cell
IL6ST	0.334266	1.01033e-65	2.00874e-61	C1-Melanoma cell
NFATC2	0.269291	1.14941e-65	2.28526e-61	C1-Melanoma cell
ZNF638	0.316837	1.22887e-65	2.44325e-61	C1-Melanoma cell
ARFGEF1	0.292267	1.49364e-65	2.96965e-61	C1-Melanoma cell
TFDP2	0.273014	1.59992e-65	3.18097e-61	C1-Melanoma cell
LRPPRC	0.253395	1.90539e-65	3.78829e-61	C1-Melanoma cell
PANK3	0.295154	2.58374e-65	5.13699e-61	C1-Melanoma cell
ARAP2	0.2979	3.05708e-65	6.07809e-61	C1-Melanoma cell
TANC2	0.264762	3.59577e-65	7.1491e-61	C1-Melanoma cell
TAOK1	0.327723	5.91437e-65	1.17589e-60	C1-Melanoma cell
GCC2	0.266704	1.15753e-64	2.30141e-60	C1-Melanoma cell
SECISBP2L	0.320685	1.83747e-64	3.65326e-60	C1-Melanoma cell
WWP1	0.282749	1.91563e-64	3.80865e-60	C1-Melanoma cell
MBNL2	0.362035	2.09644e-64	4.16814e-60	C1-Melanoma cell
NOC2L	0.264134	2.59816e-64	5.16566e-60	C1-Melanoma cell
TNPO1	0.30333	2.84237e-64	5.6512e-60	C1-Melanoma cell
NOLC1	0.276692	4.84189e-64	9.62665e-60	C1-Melanoma cell
ZZZ3	0.320672	5.65255e-64	1.12384e-59	C1-Melanoma cell
NCKAP1	0.26357	6.57996e-64	1.30823e-59	C1-Melanoma cell
PCNX4	0.327621	9.36179e-64	1.86131e-59	C1-Melanoma cell
ZMYND8	0.315005	1.36741e-63	2.71868e-59	C1-Melanoma cell
SLK	0.30378	1.37074e-63	2.7253e-59	C1-Melanoma cell
VIM	0.272736	1.37559e-63	2.73494e-59	C1-Melanoma cell
TFB2M	0.255634	1.67289e-63	3.32604e-59	C1-Melanoma cell
KIAA0100	0.277525	1.86852e-63	3.715e-59	C1-Melanoma cell
TRIP11	0.294846	2.1561e-63	4.28676e-59	C1-Melanoma cell
MBTPS1	0.271766	2.23088e-63	4.43544e-59	C1-Melanoma cell
OSBPL10	0.264466	3.15572e-63	6.27419e-59	C1-Melanoma cell
NRIP1	0.29906	3.83461e-63	7.62398e-59	C1-Melanoma cell
CLMN	0.26614	4.7353e-63	9.41472e-59	C1-Melanoma cell
PRPF8	0.271516	6.58908e-63	1.31004e-58	C1-Melanoma cell
WDR11	0.312752	7.76796e-63	1.54443e-58	C1-Melanoma cell
RHOBTB1	0.27463	8.86677e-63	1.76289e-58	C1-Melanoma cell
SUPT20H	0.303137	9.19905e-63	1.82896e-58	C1-Melanoma cell
ANKS1A	0.276687	9.34494e-63	1.85796e-58	C1-Melanoma cell
SLC7A1	0.295403	9.56096e-63	1.90091e-58	C1-Melanoma cell
PTCD3	0.264712	1.46729e-62	2.91727e-58	C1-Melanoma cell
TBL1XR1	0.251392	1.52993e-62	3.04181e-58	C1-Melanoma cell
BSDC1	0.307772	1.66401e-62	3.30839e-58	C1-Melanoma cell
KRTAP19-1	0.412319	1.95142e-62	3.87982e-58	C1-Melanoma cell
DMXL1	0.316429	2.48943e-62	4.94949e-58	C1-Melanoma cell
HUWE1	0.321114	3.37199e-62	6.70419e-58	C1-Melanoma cell
WDR3	0.286858	4.06752e-62	8.08704e-58	C1-Melanoma cell
DSTYK	0.355851	4.26524e-62	8.48016e-58	C1-Melanoma cell
ANKRD17	0.31061	4.83607e-62	9.61508e-58	C1-Melanoma cell
PURA	0.273967	6.20685e-62	1.23405e-57	C1-Melanoma cell
BAZ2B	0.328233	6.66515e-62	1.32517e-57	C1-Melanoma cell
SYNJ2BP	0.289145	7.35242e-62	1.46181e-57	C1-Melanoma cell
SPPL2A	0.304074	7.99606e-62	1.58978e-57	C1-Melanoma cell
TBC1D14	0.279296	8.26293e-62	1.64284e-57	C1-Melanoma cell
PLAG1	0.329756	2.21081e-61	4.39554e-57	C1-Melanoma cell
TSPAN14	0.294985	2.52162e-61	5.01348e-57	C1-Melanoma cell
FHDC1	0.261299	2.59387e-61	5.15713e-57	C1-Melanoma cell
FLNA	0.258363	2.62056e-61	5.2102e-57	C1-Melanoma cell
PRPF38B	0.283287	3.18057e-61	6.3236e-57	C1-Melanoma cell
TRIP12	0.308308	3.34967e-61	6.65981e-57	C1-Melanoma cell
BDP1	0.295869	4.40444e-61	8.7569e-57	C1-Melanoma cell
WDFY1	0.25685	4.4294e-61	8.80653e-57	C1-Melanoma cell
EPRS	0.264361	4.95678e-61	9.85507e-57	C1-Melanoma cell
EIF2AK4	0.271546	4.95742e-61	9.85635e-57	C1-Melanoma cell
ADARB1	0.261943	6.28156e-61	1.2489e-56	C1-Melanoma cell
NAA25	0.278244	7.94046e-61	1.57872e-56	C1-Melanoma cell
NAT8L	0.260626	8.31399e-61	1.65299e-56	C1-Melanoma cell
KCTD3	0.269108	8.78911e-61	1.74745e-56	C1-Melanoma cell
FNBP1	0.25751	1.06621e-60	2.11983e-56	C1-Melanoma cell
AFF4	0.302542	1.10952e-60	2.20596e-56	C1-Melanoma cell
DDX39B	0.353898	1.24295e-60	2.47124e-56	C1-Melanoma cell
MIA3	0.291563	1.34622e-60	2.67655e-56	C1-Melanoma cell
KANSL1	0.316523	1.37058e-60	2.72498e-56	C1-Melanoma cell
CEP350	0.337907	2.07374e-60	4.12302e-56	C1-Melanoma cell
ANKRD10	0.310971	2.15215e-60	4.2789e-56	C1-Melanoma cell
NOL8	0.272419	2.16644e-60	4.30732e-56	C1-Melanoma cell
NR2F2	0.309524	2.42283e-60	4.81707e-56	C1-Melanoma cell
THOC2	0.258479	3.46337e-60	6.88588e-56	C1-Melanoma cell
NENF	0.303724	3.72542e-60	7.40687e-56	C1-Melanoma cell
TNFSF13B	0.34626	4.71629e-60	9.37693e-56	C1-Melanoma cell
HECTD1	0.283098	7.85824e-60	1.56238e-55	C1-Melanoma cell
NCSTN	0.258946	7.87109e-60	1.56493e-55	C1-Melanoma cell
SPTBN1	0.271426	1.1649e-59	2.31605e-55	C1-Melanoma cell
YIPF5	0.276051	1.72328e-59	3.42623e-55	C1-Melanoma cell
ETNK1	0.270758	2.11878e-59	4.21257e-55	C1-Melanoma cell
GON4L	0.268985	2.25371e-59	4.48082e-55	C1-Melanoma cell
SACS	0.302865	2.48355e-59	4.93779e-55	C1-Melanoma cell
AFG3L2	0.259619	4.46801e-59	8.88331e-55	C1-Melanoma cell
BAHCC1	0.257623	5.70895e-59	1.13505e-54	C1-Melanoma cell
RNF19A	0.283174	5.71637e-59	1.13653e-54	C1-Melanoma cell
SAT1	0.324428	2.37176e-58	4.71554e-54	C1-Melanoma cell
NNT	0.277338	3.17471e-58	6.31195e-54	C1-Melanoma cell
SURF6	0.254003	3.51296e-58	6.98446e-54	C1-Melanoma cell
REST	0.297553	4.65122e-58	9.24756e-54	C1-Melanoma cell
NF1	0.282057	4.76876e-58	9.48125e-54	C1-Melanoma cell
TMEM65	0.264586	5.70047e-58	1.13337e-53	C1-Melanoma cell
AKAP6	0.337259	7.46999e-58	1.48518e-53	C1-Melanoma cell
CREBRF	0.332013	8.57035e-58	1.70396e-53	C1-Melanoma cell
ZNF791	0.30123	8.77771e-58	1.74518e-53	C1-Melanoma cell
AP3D1	0.261593	3.63616e-57	7.2294e-53	C1-Melanoma cell
FOXD3	0.33935	7.53539e-57	1.49819e-52	C1-Melanoma cell
ADD1	0.274243	1.0522e-56	2.09198e-52	C1-Melanoma cell
NCOA3	0.274445	2.18431e-56	4.34284e-52	C1-Melanoma cell
MUM1	0.273256	3.18549e-56	6.3334e-52	C1-Melanoma cell
FAM53B	0.277576	3.70256e-56	7.36142e-52	C1-Melanoma cell
BMS1	0.263763	6.13989e-56	1.22073e-51	C1-Melanoma cell
GSK3B	0.262761	8.74652e-56	1.73898e-51	C1-Melanoma cell
CAMSAP2	0.302067	9.09714e-56	1.80869e-51	C1-Melanoma cell
SAMD4B	0.261337	1.098e-55	2.18305e-51	C1-Melanoma cell
SERTAD2	0.27833	1.32024e-55	2.6249e-51	C1-Melanoma cell
AHR	0.323387	1.45435e-55	2.89155e-51	C1-Melanoma cell
ROCK1	0.281757	1.59854e-55	3.17821e-51	C1-Melanoma cell
GOLGA2	0.26331	1.87183e-55	3.72157e-51	C1-Melanoma cell
ZNF451	0.27556	3.30358e-55	6.56817e-51	C1-Melanoma cell
ZNF148	0.252236	4.81779e-55	9.57872e-51	C1-Melanoma cell
KMT2C	0.312682	6.19296e-55	1.23128e-50	C1-Melanoma cell
CCAR1	0.251549	7.9991e-55	1.59038e-50	C1-Melanoma cell
TARBP1	0.291836	8.30578e-55	1.65136e-50	C1-Melanoma cell
LENG8	0.273095	9.66068e-55	1.92074e-50	C1-Melanoma cell
UTRN	0.290748	1.82865e-54	3.63573e-50	C1-Melanoma cell
NSD1	0.27946	2.32052e-54	4.61366e-50	C1-Melanoma cell
NIPBL	0.290859	2.3852e-54	4.74225e-50	C1-Melanoma cell
SHANK3	0.25252	4.40056e-54	8.74919e-50	C1-Melanoma cell
LTBR	0.264739	5.39432e-54	1.0725e-49	C1-Melanoma cell
OGT	0.276727	6.31871e-54	1.25629e-49	C1-Melanoma cell
DNAJC10	0.266499	6.822e-54	1.35635e-49	C1-Melanoma cell
RNF139	0.259472	6.82281e-54	1.35651e-49	C1-Melanoma cell
UTP14C	0.25334	8.89686e-54	1.76887e-49	C1-Melanoma cell
PURB	0.26784	1.03651e-53	2.06079e-49	C1-Melanoma cell
NR6A1	0.28498	1.21649e-53	2.41862e-49	C1-Melanoma cell
TMEM165	0.266514	2.43149e-53	4.83429e-49	C1-Melanoma cell
CD276	0.253365	3.52473e-53	7.00788e-49	C1-Melanoma cell
HEATR1	0.267704	4.54215e-53	9.0307e-49	C1-Melanoma cell
TRIM38	0.265651	4.97019e-53	9.88173e-49	C1-Melanoma cell
PDZD8	0.261011	7.45665e-53	1.48253e-48	C1-Melanoma cell
RREB1	0.278551	7.51324e-53	1.49378e-48	C1-Melanoma cell
MEGF9	0.329684	1.19586e-52	2.37761e-48	C1-Melanoma cell
CHI3L1	0.264735	1.53987e-52	3.06157e-48	C1-Melanoma cell
PRR14L	0.269564	2.6183e-52	5.2057e-48	C1-Melanoma cell
LRCH3	0.265468	3.06348e-52	6.09081e-48	C1-Melanoma cell
ARID1B	0.321707	4.47608e-52	8.89934e-48	C1-Melanoma cell
CMTR2	0.267849	5.09349e-52	1.01269e-47	C1-Melanoma cell
SLC23A2	0.250297	6.32815e-52	1.25816e-47	C1-Melanoma cell
PDE4B	0.251751	7.05347e-52	1.40237e-47	C1-Melanoma cell
DUSP6	0.285613	7.66521e-52	1.524e-47	C1-Melanoma cell
MED13	0.259046	9.17276e-52	1.82373e-47	C1-Melanoma cell
PRKD3	0.271309	1.05532e-51	2.09819e-47	C1-Melanoma cell
RAB3GAP2	0.298619	1.57276e-51	3.12697e-47	C1-Melanoma cell
EVI5	0.295727	2.18145e-51	4.33717e-47	C1-Melanoma cell
MED13L	0.28911	2.33554e-51	4.64352e-47	C1-Melanoma cell
CAMK2D	0.251245	2.52498e-51	5.02017e-47	C1-Melanoma cell
RHOB	0.343577	4.69861e-51	9.34177e-47	C1-Melanoma cell
KHDC4	0.289992	5.06144e-51	1.00632e-46	C1-Melanoma cell
AC012651.1	0.252241	5.14746e-51	1.02342e-46	C1-Melanoma cell
MAP4K4	0.251404	6.33523e-51	1.25957e-46	C1-Melanoma cell
STX16	0.293333	7.4005e-51	1.47137e-46	C1-Melanoma cell
ABR	0.274565	1.27894e-50	2.54279e-46	C1-Melanoma cell
POLR2B	0.255967	1.341e-50	2.66617e-46	C1-Melanoma cell
SCARB2	0.314104	2.69528e-50	5.35876e-46	C1-Melanoma cell
ASPA	0.277948	2.76259e-50	5.49258e-46	C1-Melanoma cell
RBM6	0.254057	2.78454e-50	5.53623e-46	C1-Melanoma cell
IGSF3	0.262002	3.38204e-50	6.72418e-46	C1-Melanoma cell
PLXNA1	0.288423	5.36016e-50	1.06571e-45	C1-Melanoma cell
ZNF91	0.266813	6.26e-50	1.24461e-45	C1-Melanoma cell
ZNF462	0.272065	7.98528e-50	1.58763e-45	C1-Melanoma cell
USP34	0.259736	8.01636e-50	1.59381e-45	C1-Melanoma cell
SIRPA	0.262697	2.45581e-49	4.88264e-45	C1-Melanoma cell
AGAP1	0.264214	6.50699e-49	1.29372e-44	C1-Melanoma cell
ZNF397	0.265958	7.59444e-49	1.50993e-44	C1-Melanoma cell
SFT2D2	0.275677	9.30367e-49	1.84976e-44	C1-Melanoma cell
RBM5	0.277365	3.089e-48	6.14156e-44	C1-Melanoma cell
SLC5A3	0.280622	3.4846e-48	6.92807e-44	C1-Melanoma cell
HOOK3	0.255247	4.96357e-48	9.86857e-44	C1-Melanoma cell
ACIN1	0.254447	1.33019e-47	2.64468e-43	C1-Melanoma cell
LCOR	0.250914	1.78886e-47	3.5566e-43	C1-Melanoma cell
CNKSR3	0.255652	2.0837e-47	4.14282e-43	C1-Melanoma cell
TTC28	0.253634	2.52833e-47	5.02682e-43	C1-Melanoma cell
SLC19A2	0.264837	3.30962e-47	6.5802e-43	C1-Melanoma cell
ST3GAL1	0.255697	6.03185e-47	1.19925e-42	C1-Melanoma cell
PCDH9	0.316032	6.50864e-47	1.29405e-42	C1-Melanoma cell
CAND1	0.250788	9.70713e-47	1.92997e-42	C1-Melanoma cell
OPN3	0.263435	1.38799e-46	2.7596e-42	C1-Melanoma cell
GNS	0.257212	1.5664e-46	3.11432e-42	C1-Melanoma cell
ODF2L	0.260326	3.88076e-46	7.71573e-42	C1-Melanoma cell
MID1	0.28077	8.24878e-46	1.64002e-41	C1-Melanoma cell
GABBR1	0.281236	1.13543e-45	2.25746e-41	C1-Melanoma cell
EHBP1	0.264684	1.52229e-45	3.02661e-41	C1-Melanoma cell
CLASP2	0.262201	4.59001e-45	9.12586e-41	C1-Melanoma cell
DLG1	0.260682	1.11078e-44	2.20845e-40	C1-Melanoma cell
HSP90AB1	0.253192	9.248e-44	1.83869e-39	C1-Melanoma cell
F2R	0.365244	1.77138e-43	3.52187e-39	C1-Melanoma cell
GATAD1	0.275338	1.90076e-43	3.7791e-39	C1-Melanoma cell
SEL1L	0.255927	4.84581e-43	9.63445e-39	C1-Melanoma cell
MAFG	0.257043	1.12492e-42	2.23656e-38	C1-Melanoma cell
SETD5	0.256412	3.07461e-39	6.11294e-35	C1-Melanoma cell
FRMD4A	0.25282	1.02058e-37	2.02912e-33	C1-Melanoma cell
CSAD	0.259188	3.11667e-37	6.19656e-33	C1-Melanoma cell
CADM1	0.313397	2.08085e-29	4.13715e-25	C1-Melanoma cell
VGF	0.336128	1.04244e-26	2.07258e-22	C1-Melanoma cell
VWA1	0.331548	7.92005e-26	1.57467e-21	C1-Melanoma cell
ITGA6	0.285303	1.03236e-23	2.05254e-19	C1-Melanoma cell
FN1	0.4823	1.69077e-16	3.36159e-12	C1-Melanoma cell
PMEL	1.952	0	0	C2-Melanoma cell
BCL2A1	0.62194	0	0	C2-Melanoma cell
TYRP1	2.37612	9.29382e-288	1.8478e-283	C2-Melanoma cell
PLP1	0.555064	1.49976e-283	2.98183e-279	C2-Melanoma cell
BCAN	1.14058	1.45651e-279	2.89584e-275	C2-Melanoma cell
GPM6B	0.76296	4.30908e-269	8.56731e-265	C2-Melanoma cell
DCT	1.11629	3.59771e-268	7.15297e-264	C2-Melanoma cell
GPNMB	0.783303	7.35226e-265	1.46178e-260	C2-Melanoma cell
EMP1	0.455698	1.47449e-262	2.93158e-258	C2-Melanoma cell
MITF	0.689704	2.69795e-261	5.36406e-257	C2-Melanoma cell
TIMP2	0.51526	3.55192e-261	7.06193e-257	C2-Melanoma cell
MLANA	0.922645	9.03971e-260	1.79727e-255	C2-Melanoma cell
TYR	0.783306	1.89831e-258	3.77423e-254	C2-Melanoma cell
SOX4	0.825657	2.50329e-257	4.97705e-253	C2-Melanoma cell
EDNRB	0.51014	1.84124e-252	3.66075e-248	C2-Melanoma cell
ZKSCAN1	0.600987	7.97318e-252	1.58523e-247	C2-Melanoma cell
GPR143	0.463796	4.64697e-247	9.2391e-243	C2-Melanoma cell
PIR	0.633836	2.84851e-243	5.66341e-239	C2-Melanoma cell
NEAT1	0.798747	1.37246e-241	2.72872e-237	C2-Melanoma cell
HAS2	0.338126	4.65341e-240	9.25192e-236	C2-Melanoma cell
SLC24A5	0.594368	6.29619e-240	1.25181e-235	C2-Melanoma cell
CD59	0.772991	8.85183e-238	1.75992e-233	C2-Melanoma cell
ENPP2	0.862437	5.95234e-237	1.18345e-232	C2-Melanoma cell
HMCN1	0.302847	2.45382e-235	4.87869e-231	C2-Melanoma cell
COL11A2	0.763214	6.6183e-235	1.31585e-230	C2-Melanoma cell
FMN1	0.741452	1.59944e-232	3.18001e-228	C2-Melanoma cell
AP1S2	0.749524	6.43854e-232	1.28011e-227	C2-Melanoma cell
POSTN	0.826022	7.31171e-231	1.45371e-226	C2-Melanoma cell
RGS20	0.547229	1.30174e-229	2.58812e-225	C2-Melanoma cell
SOX10	0.360658	2.67605e-224	5.32053e-220	C2-Melanoma cell
NUDT3	0.441316	2.98147e-223	5.92775e-219	C2-Melanoma cell
FSTL1	0.409005	8.55581e-223	1.70107e-218	C2-Melanoma cell
LGALS3BP	0.598965	1.73594e-222	3.45139e-218	C2-Melanoma cell
METRN	0.262668	7.27893e-219	1.4472e-214	C2-Melanoma cell
PCDH7	0.682218	5.15697e-218	1.02531e-213	C2-Melanoma cell
IRS2	0.584262	9.88247e-218	1.96483e-213	C2-Melanoma cell
PHACTR1	0.2544	1.38171e-216	2.74711e-212	C2-Melanoma cell
TTC3	0.468152	4.80125e-213	9.54584e-209	C2-Melanoma cell
LRRN4CL	0.489924	2.88068e-211	5.72737e-207	C2-Melanoma cell
DDX17	0.420687	3.23567e-211	6.43315e-207	C2-Melanoma cell
MAGED2	0.552068	1.17942e-208	2.34492e-204	C2-Melanoma cell
ZEB2	0.465851	3.34193e-208	6.64443e-204	C2-Melanoma cell
RHOBTB3	0.477448	5.53286e-208	1.10004e-203	C2-Melanoma cell
ADGRG1	0.678864	4.36977e-207	8.68799e-203	C2-Melanoma cell
LY96	0.467406	4.44245e-207	8.83248e-203	C2-Melanoma cell
CD44	0.650785	1.0096e-205	2.00729e-201	C2-Melanoma cell
AL355596.1	0.622462	2.00352e-204	3.9834e-200	C2-Melanoma cell
ACP5	0.532168	2.19304e-204	4.36021e-200	C2-Melanoma cell
RB1CC1	0.400767	6.60631e-204	1.31347e-199	C2-Melanoma cell
MTDH	0.466904	3.58662e-202	7.13091e-198	C2-Melanoma cell
TFAP2A	0.517026	1.06457e-200	2.11658e-196	C2-Melanoma cell
SGCD	0.455532	4.143e-200	8.23711e-196	C2-Melanoma cell
C2	0.551107	7.62892e-200	1.51678e-195	C2-Melanoma cell
CTSF	0.584808	2.80785e-199	5.58257e-195	C2-Melanoma cell
HPS4	0.484384	4.76718e-199	9.47811e-195	C2-Melanoma cell
PAX3	0.441891	1.02999e-198	2.04783e-194	C2-Melanoma cell
CEP170	0.320481	6.9879e-198	1.38934e-193	C2-Melanoma cell
COMT	0.49746	1.61023e-196	3.20146e-192	C2-Melanoma cell
SEMA6A	0.608004	1.71475e-196	3.40927e-192	C2-Melanoma cell
TMEM59	0.405327	2.86022e-196	5.68669e-192	C2-Melanoma cell
PRKDC	0.285651	4.96908e-196	9.87953e-192	C2-Melanoma cell
HIPK2	0.611873	6.50388e-196	1.2931e-191	C2-Melanoma cell
PRRC2C	0.404829	1.79951e-195	3.5778e-191	C2-Melanoma cell
RBMS3	0.557929	3.33647e-195	6.63357e-191	C2-Melanoma cell
GAS2	0.426736	5.77589e-195	1.14836e-190	C2-Melanoma cell
SLC35B2	0.309045	1.74646e-194	3.47231e-190	C2-Melanoma cell
RPN2	0.266282	3.02923e-194	6.02272e-190	C2-Melanoma cell
N4BP2L2	0.326829	3.63441e-194	7.22593e-190	C2-Melanoma cell
TMED10	0.323741	1.05611e-193	2.09976e-189	C2-Melanoma cell
CYTL1	0.5045	2.20761e-192	4.38918e-188	C2-Melanoma cell
EIF4A2	0.450249	6.69986e-192	1.33207e-187	C2-Melanoma cell
GCNT2	0.530802	1.57167e-191	3.1248e-187	C2-Melanoma cell
USP49	0.601029	3.22345e-190	6.40887e-186	C2-Melanoma cell
TRIB2	0.344722	1.59058e-189	3.16239e-185	C2-Melanoma cell
TEX41	0.388827	1.88212e-188	3.74203e-184	C2-Melanoma cell
YIPF3	0.262153	1.03759e-187	2.06295e-183	C2-Melanoma cell
PSAP	0.40425	3.93581e-187	7.82518e-183	C2-Melanoma cell
HSP90B1	0.403716	9.38902e-187	1.86673e-182	C2-Melanoma cell
CTNNB1	0.455052	1.68476e-186	3.34964e-182	C2-Melanoma cell
SOX6	0.569806	5.46197e-186	1.08595e-181	C2-Melanoma cell
CA14	0.297185	4.37032e-185	8.68907e-181	C2-Melanoma cell
CD81	0.567054	9.19264e-185	1.82768e-180	C2-Melanoma cell
POLR2J3	0.382392	4.98938e-184	9.91988e-180	C2-Melanoma cell
SNCA	0.571818	5.8026e-184	1.15367e-179	C2-Melanoma cell
SLC45A2	0.582465	2.00193e-183	3.98023e-179	C2-Melanoma cell
MFGE8	0.542092	9.30932e-183	1.85088e-178	C2-Melanoma cell
ARL6IP5	0.435246	3.97634e-182	7.90576e-178	C2-Melanoma cell
EFHD1	0.424262	2.21548e-181	4.40482e-177	C2-Melanoma cell
MLEC	0.493731	8.39739e-181	1.66957e-176	C2-Melanoma cell
PMP22	0.264005	5.42995e-179	1.07958e-174	C2-Melanoma cell
PRAME	0.56412	1.01789e-177	2.02377e-173	C2-Melanoma cell
EPB41L4A-AS1	0.432677	1.09986e-177	2.18674e-173	C2-Melanoma cell
BACE2	0.466271	3.48422e-177	6.92732e-173	C2-Melanoma cell
DDR2	0.265563	2.10802e-176	4.19116e-172	C2-Melanoma cell
CASC15	0.537268	4.13037e-176	8.212e-172	C2-Melanoma cell
ABHD14B	0.258975	5.90092e-176	1.17322e-171	C2-Melanoma cell
CHCHD6	0.307624	1.01679e-175	2.02158e-171	C2-Melanoma cell
SLC3A2	0.355101	1.73534e-175	3.4502e-171	C2-Melanoma cell
UBL3	0.418744	1.43852e-174	2.86006e-170	C2-Melanoma cell
SERPINE2	0.558954	8.13802e-174	1.618e-169	C2-Melanoma cell
TMEM179B	0.377603	1.30708e-173	2.59874e-169	C2-Melanoma cell
RCN1	0.479463	1.9659e-173	3.9086e-169	C2-Melanoma cell
GAPDHS	0.583453	3.98586e-173	7.92469e-169	C2-Melanoma cell
CIRBP	0.539909	4.20287e-173	8.35615e-169	C2-Melanoma cell
MYC	0.363217	1.24124e-172	2.46783e-168	C2-Melanoma cell
METTL9	0.386095	4.22078e-172	8.39175e-168	C2-Melanoma cell
LRPAP1	0.36982	1.77851e-171	3.53603e-167	C2-Melanoma cell
OSBPL1A	0.464168	1.78267e-171	3.54431e-167	C2-Melanoma cell
SF1	0.453801	1.85213e-171	3.6824e-167	C2-Melanoma cell
PI15	0.833229	2.15552e-171	4.28561e-167	C2-Melanoma cell
TRAM1	0.252882	2.23051e-170	4.43471e-166	C2-Melanoma cell
RAB2A	0.253903	2.61889e-170	5.20688e-166	C2-Melanoma cell
TSPAN10	0.425999	4.02006e-170	7.99269e-166	C2-Melanoma cell
MAGEH1	0.375208	4.99097e-169	9.92304e-165	C2-Melanoma cell
TROVE2	0.32915	1.26405e-167	2.51319e-163	C2-Melanoma cell
HSPA5	0.2744	2.2284e-167	4.43051e-163	C2-Melanoma cell
PDIA6	0.293436	1.19668e-166	2.37925e-162	C2-Melanoma cell
HACD3	0.277126	8.62056e-166	1.71394e-161	C2-Melanoma cell
SNHG8	0.278177	1.5085e-165	2.99921e-161	C2-Melanoma cell
NRIP1	0.547934	2.63339e-165	5.23571e-161	C2-Melanoma cell
FDFT1	0.330276	3.90153e-165	7.75703e-161	C2-Melanoma cell
C2orf82	0.577551	4.87661e-164	9.69567e-160	C2-Melanoma cell
ENAH	0.332136	7.64732e-164	1.52044e-159	C2-Melanoma cell
EMC2	0.250553	1.05558e-163	2.09871e-159	C2-Melanoma cell
PCMTD1	0.371503	1.39138e-163	2.76634e-159	C2-Melanoma cell
RPL7L1	0.315427	1.76776e-163	3.51466e-159	C2-Melanoma cell
SSR1	0.279949	5.09485e-163	1.01296e-158	C2-Melanoma cell
NORAD	0.314551	1.12964e-162	2.24595e-158	C2-Melanoma cell
APOD	0.675526	1.35159e-162	2.68724e-158	C2-Melanoma cell
ZNF704	0.345004	5.93265e-162	1.17953e-157	C2-Melanoma cell
BEX4	0.273613	1.51746e-161	3.01701e-157	C2-Melanoma cell
ERBB3	0.391859	2.28184e-161	4.53676e-157	C2-Melanoma cell
BPTF	0.384068	1.48407e-160	2.95064e-156	C2-Melanoma cell
CD99	0.305277	3.12229e-159	6.20774e-155	C2-Melanoma cell
MLPH	0.479807	9.69407e-158	1.92738e-153	C2-Melanoma cell
DHRS7	0.299946	1.47994e-156	2.94241e-152	C2-Melanoma cell
TRMT12	0.277276	1.95663e-156	3.89017e-152	C2-Melanoma cell
IFI16	0.291295	2.07053e-156	4.11662e-152	C2-Melanoma cell
AIF1L	0.364392	8.07041e-156	1.60456e-151	C2-Melanoma cell
APP	0.454257	1.97071e-155	3.91816e-151	C2-Melanoma cell
GRN	0.333977	1.07895e-154	2.14517e-150	C2-Melanoma cell
ESRP1	0.287318	1.19506e-154	2.37602e-150	C2-Melanoma cell
ASPH	0.299414	1.31714e-154	2.61873e-150	C2-Melanoma cell
TRPM1	0.59764	3.30233e-154	6.56569e-150	C2-Melanoma cell
TMEM98	0.280908	6.93738e-154	1.37929e-149	C2-Melanoma cell
CDH19	0.425787	7.9996e-154	1.59048e-149	C2-Melanoma cell
SSR2	0.328634	1.40157e-153	2.7866e-149	C2-Melanoma cell
PHEX	0.337014	1.77032e-153	3.51975e-149	C2-Melanoma cell
RAB38	0.448682	1.89673e-153	3.77108e-149	C2-Melanoma cell
TMEM258	0.301481	5.58813e-153	1.11103e-148	C2-Melanoma cell
TPP1	0.442057	6.13644e-153	1.22005e-148	C2-Melanoma cell
SORBS2	0.427515	3.14456e-152	6.25201e-148	C2-Melanoma cell
EIF4B	0.27985	8.00329e-152	1.59121e-147	C2-Melanoma cell
PRDX4	0.263664	1.98746e-151	3.95148e-147	C2-Melanoma cell
GRINA	0.268481	2.84781e-151	5.66201e-147	C2-Melanoma cell
TRIM27	0.256202	5.52513e-151	1.09851e-146	C2-Melanoma cell
TSPAN3	0.291709	3.0233e-150	6.01092e-146	C2-Melanoma cell
LEPROT	0.284217	1.17881e-149	2.34371e-145	C2-Melanoma cell
BTG1	0.270689	1.20263e-149	2.39106e-145	C2-Melanoma cell
AKAP9	0.314583	2.3833e-149	4.73848e-145	C2-Melanoma cell
PTTG1IP	0.4961	4.5676e-149	9.0813e-145	C2-Melanoma cell
HLA-A	0.839614	5.85071e-149	1.16324e-144	C2-Melanoma cell
LSAMP	0.361411	1.06652e-147	2.12045e-143	C2-Melanoma cell
TNFRSF14	0.272806	6.55151e-146	1.30257e-141	C2-Melanoma cell
STK32A	0.29427	7.63275e-146	1.51754e-141	C2-Melanoma cell
BNC2	0.362806	3.20221e-145	6.36663e-141	C2-Melanoma cell
MMP2	0.351717	3.61692e-145	7.19115e-141	C2-Melanoma cell
NRBP2	0.438325	1.22912e-144	2.44374e-140	C2-Melanoma cell
CPNE3	0.39841	1.43979e-144	2.8626e-140	C2-Melanoma cell
MDM4	0.295819	3.00219e-144	5.96896e-140	C2-Melanoma cell
PLD3	0.368177	3.10125e-144	6.16591e-140	C2-Melanoma cell
EIF3M	0.33701	7.17364e-144	1.42626e-139	C2-Melanoma cell
CTSL	0.317672	1.28498e-143	2.55479e-139	C2-Melanoma cell
PPFIBP1	0.388044	2.13606e-143	4.24691e-139	C2-Melanoma cell
LUC7L3	0.277925	6.07945e-143	1.20872e-138	C2-Melanoma cell
UBXN1	0.25119	6.23057e-143	1.23876e-138	C2-Melanoma cell
EIF3F	0.410291	8.73009e-143	1.73572e-138	C2-Melanoma cell
HLA-E	0.546839	1.3184e-142	2.62125e-138	C2-Melanoma cell
EID1	0.604258	7.61341e-142	1.5137e-137	C2-Melanoma cell
EIF3L	0.380577	2.18414e-141	4.3425e-137	C2-Melanoma cell
RSL1D1	0.268547	3.28993e-141	6.54103e-137	C2-Melanoma cell
MRPL44	0.306867	1.50175e-140	2.98578e-136	C2-Melanoma cell
GRK3	0.289993	4.09997e-139	8.15156e-135	C2-Melanoma cell
ZNF322	0.295465	5.21835e-139	1.03751e-134	C2-Melanoma cell
KLHL24	0.315062	5.67383e-139	1.12807e-134	C2-Melanoma cell
CYP27A1	0.425574	1.09549e-138	2.17806e-134	C2-Melanoma cell
COPA	0.263655	1.28098e-137	2.54684e-133	C2-Melanoma cell
HEY1	0.40378	2.38073e-137	4.73337e-133	C2-Melanoma cell
TOMM20	0.298537	3.36904e-137	6.69833e-133	C2-Melanoma cell
AEBP1	0.43957	1.50929e-136	3.00077e-132	C2-Melanoma cell
CDKN2A	0.350673	2.0141e-136	4.00443e-132	C2-Melanoma cell
PCMTD2	0.296657	1.52802e-135	3.03802e-131	C2-Melanoma cell
ARID5B	0.481345	5.80402e-135	1.15395e-130	C2-Melanoma cell
AKAP12	0.472035	1.22327e-134	2.4321e-130	C2-Melanoma cell
MYO5A	0.356857	2.13677e-134	4.24834e-130	C2-Melanoma cell
HSPA1B	0.398631	3.5648e-134	7.08753e-130	C2-Melanoma cell
HPS5	0.415429	1.95508e-133	3.8871e-129	C2-Melanoma cell
NR2F2	0.262624	2.45603e-133	4.88308e-129	C2-Melanoma cell
LONP2	0.358905	4.66585e-133	9.27664e-129	C2-Melanoma cell
EEF2	0.314436	1.08208e-132	2.15139e-128	C2-Melanoma cell
C6orf89	0.294207	1.63087e-132	3.24249e-128	C2-Melanoma cell
GSTM3	0.446989	1.86716e-132	3.7123e-128	C2-Melanoma cell
KMT2E	0.28227	1.2164e-131	2.41846e-127	C2-Melanoma cell
SLC25A36	0.264645	2.17671e-131	4.32774e-127	C2-Melanoma cell
CRTAC1	0.41311	3.48614e-131	6.93115e-127	C2-Melanoma cell
JARID2	0.287364	1.17518e-130	2.3365e-126	C2-Melanoma cell
IGBP1	0.256025	1.27434e-130	2.53364e-126	C2-Melanoma cell
MCC	0.295424	2.0211e-130	4.01836e-126	C2-Melanoma cell
GOLGA4	0.265252	2.38464e-130	4.74115e-126	C2-Melanoma cell
CEACAM1	0.330049	3.55762e-130	7.07325e-126	C2-Melanoma cell
SGK3	0.35977	3.12377e-129	6.21068e-125	C2-Melanoma cell
TNS3	0.301295	9.18038e-129	1.82524e-124	C2-Melanoma cell
CBX6	0.337816	9.33652e-129	1.85629e-124	C2-Melanoma cell
MXI1	0.390694	3.17271e-128	6.30798e-124	C2-Melanoma cell
CTSD	0.256331	1.67397e-127	3.32818e-123	C2-Melanoma cell
TIMP3	0.261426	7.6009e-127	1.51121e-122	C2-Melanoma cell
ATRX	0.267872	9.45992e-127	1.88082e-122	C2-Melanoma cell
MPZL1	0.256079	1.41094e-126	2.80523e-122	C2-Melanoma cell
BOD1L1	0.269461	2.64303e-126	5.25487e-122	C2-Melanoma cell
IGSF11	0.281256	3.1737e-125	6.30994e-121	C2-Melanoma cell
RNF13	0.259369	1.58709e-124	3.15546e-120	C2-Melanoma cell
GGA1	0.27425	2.70601e-124	5.38009e-120	C2-Melanoma cell
HIBCH	0.318208	3.25774e-124	6.47704e-120	C2-Melanoma cell
RHOQ	0.273123	3.48641e-124	6.93168e-120	C2-Melanoma cell
KDM5B	0.359883	9.65493e-124	1.91959e-119	C2-Melanoma cell
MMP17	0.303991	2.31412e-123	4.60093e-119	C2-Melanoma cell
LAMA4	0.29932	2.60768e-123	5.18459e-119	C2-Melanoma cell
PABPC1	0.49463	2.65092e-123	5.27057e-119	C2-Melanoma cell
SPTBN1	0.403685	5.95119e-123	1.18322e-118	C2-Melanoma cell
SRSF8	0.325406	2.18256e-121	4.33937e-117	C2-Melanoma cell
ZNF281	0.255155	3.37509e-121	6.71036e-117	C2-Melanoma cell
ZHX1	0.29676	1.07906e-120	2.14538e-116	C2-Melanoma cell
MAP4K4	0.287258	2.38729e-120	4.7464e-116	C2-Melanoma cell
KCTD20	0.263234	2.51174e-120	4.99384e-116	C2-Melanoma cell
MAT2A	0.311462	7.92322e-120	1.57529e-115	C2-Melanoma cell
KIAA0930	0.313473	9.82987e-118	1.95438e-113	C2-Melanoma cell
LINC00511	0.272216	2.20691e-117	4.38778e-113	C2-Melanoma cell
HIF3A	0.370097	3.83449e-117	7.62373e-113	C2-Melanoma cell
DOCK7	0.25326	1.06101e-116	2.10951e-112	C2-Melanoma cell
PPP1R10	0.268498	2.03026e-116	4.03656e-112	C2-Melanoma cell
OXA1L	0.251872	3.27062e-116	6.50265e-112	C2-Melanoma cell
UBE2G2	0.277376	6.02843e-116	1.19857e-111	C2-Melanoma cell
ADAR	0.293544	7.12897e-116	1.41738e-111	C2-Melanoma cell
CLCN7	0.367679	2.04929e-115	4.07439e-111	C2-Melanoma cell
SUSD5	0.299149	1.06461e-114	2.11667e-110	C2-Melanoma cell
IQGAP2	0.342856	1.79695e-114	3.57269e-110	C2-Melanoma cell
ATF6B	0.276194	4.26649e-114	8.48264e-110	C2-Melanoma cell
SERPING1	0.279545	2.58502e-113	5.13954e-109	C2-Melanoma cell
SEC31A	0.28257	4.20869e-113	8.36771e-109	C2-Melanoma cell
WDFY1	0.334959	2.43774e-112	4.84671e-108	C2-Melanoma cell
ABCA8	0.306069	9.89019e-111	1.96637e-106	C2-Melanoma cell
UBR5	0.305217	3.29086e-110	6.54288e-106	C2-Melanoma cell
CLCN5	0.340992	1.8216e-109	3.6217e-105	C2-Melanoma cell
GSTP1	0.442745	2.28023e-109	4.53355e-105	C2-Melanoma cell
PTPRJ	0.265911	1.2335e-108	2.45245e-104	C2-Melanoma cell
BANCR	0.460332	4.6499e-108	9.24493e-104	C2-Melanoma cell
USP51	0.307977	4.78045e-108	9.50449e-104	C2-Melanoma cell
MALAT1	0.787802	7.46835e-108	1.48486e-103	C2-Melanoma cell
LAMC1	0.283454	8.76203e-108	1.74207e-103	C2-Melanoma cell
NDUFB9	0.266739	5.17204e-107	1.02831e-102	C2-Melanoma cell
S100A1	0.537726	1.87184e-106	3.72159e-102	C2-Melanoma cell
SERPINH1	0.336477	2.07547e-106	4.12644e-102	C2-Melanoma cell
CHD9	0.271928	2.58952e-106	5.14848e-102	C2-Melanoma cell
TERF1	0.273123	7.58398e-106	1.50785e-101	C2-Melanoma cell
TMEM192	0.268545	3.44857e-104	6.85645e-100	C2-Melanoma cell
FKBP11	0.274003	1.72312e-103	3.4259e-99	C2-Melanoma cell
BTN3A2	0.296057	2.36868e-102	4.70942e-98	C2-Melanoma cell
SPRY1	0.269972	3.88728e-102	7.72869e-98	C2-Melanoma cell
P2RX7	0.418237	6.1216e-102	1.2171e-97	C2-Melanoma cell
CTHRC1	0.448469	2.99236e-101	5.94941e-97	C2-Melanoma cell
NRP2	0.324643	6.27161e-101	1.24692e-96	C2-Melanoma cell
PLA1A	0.322076	9.98614e-101	1.98544e-96	C2-Melanoma cell
EIF3E	0.429047	1.15169e-99	2.2898e-95	C2-Melanoma cell
STON1	0.280309	8.38017e-99	1.66615e-94	C2-Melanoma cell
OTUD7B	0.258294	1.25174e-98	2.48871e-94	C2-Melanoma cell
RPS6	0.398385	5.22185e-98	1.03821e-93	C2-Melanoma cell
PTPRM	0.33745	1.61838e-97	3.21767e-93	C2-Melanoma cell
KIF13A	0.256517	3.38447e-97	6.72899e-93	C2-Melanoma cell
CREBRF	0.31553	7.81017e-96	1.55282e-91	C2-Melanoma cell
FAU	0.316987	8.8513e-96	1.75982e-91	C2-Melanoma cell
SDCBP	0.396452	1.03936e-95	2.06646e-91	C2-Melanoma cell
MPDZ	0.25908	1.34438e-95	2.67289e-91	C2-Melanoma cell
FTH1	0.399501	3.27993e-95	6.52116e-91	C2-Melanoma cell
MYLIP	0.28333	3.66202e-95	7.28083e-91	C2-Melanoma cell
SIRPA	0.260419	1.31527e-94	2.61502e-90	C2-Melanoma cell
F2R	0.341534	6.12092e-94	1.21696e-89	C2-Melanoma cell
ARID1B	0.2516	9.83535e-94	1.95546e-89	C2-Melanoma cell
FAM126A	0.265481	9.86774e-94	1.9619e-89	C2-Melanoma cell
IRF4	0.283336	1.72317e-93	3.42602e-89	C2-Melanoma cell
LRRC58	0.323737	4.61201e-93	9.16959e-89	C2-Melanoma cell
KCNAB2	0.252071	7.25246e-93	1.44193e-88	C2-Melanoma cell
TTC14	0.277165	1.35814e-92	2.70025e-88	C2-Melanoma cell
CDKN1C	0.271095	9.04202e-91	1.79773e-86	C2-Melanoma cell
CD63	0.306756	3.50822e-90	6.97504e-86	C2-Melanoma cell
PLXNC1	0.539407	5.02195e-90	9.98465e-86	C2-Melanoma cell
OAF	0.316274	6.04716e-90	1.2023e-85	C2-Melanoma cell
SLC39A10	0.275743	4.15494e-89	8.26084e-85	C2-Melanoma cell
CDC42EP3	0.414603	6.54671e-88	1.30162e-83	C2-Melanoma cell
S100A4	0.387622	1.62299e-87	3.22683e-83	C2-Melanoma cell
IGFBP7	0.769126	3.57591e-86	7.10963e-82	C2-Melanoma cell
UGCG	0.363869	6.42242e-85	1.27691e-80	C2-Melanoma cell
PLXNA1	0.315813	1.84025e-83	3.65878e-79	C2-Melanoma cell
RIPOR2	0.36612	8.06757e-83	1.604e-78	C2-Melanoma cell
RPL10A	0.285033	2.3531e-82	4.67843e-78	C2-Melanoma cell
NAV1	0.279794	6.92578e-81	1.37698e-76	C2-Melanoma cell
RGS12	0.28152	7.83695e-79	1.55814e-74	C2-Melanoma cell
EPHX1	0.268501	1.32262e-78	2.62963e-74	C2-Melanoma cell
KIF26B	0.253972	1.3522e-78	2.68844e-74	C2-Melanoma cell
PLEKHA5	0.306208	2.96235e-78	5.88974e-74	C2-Melanoma cell
ZFYVE16	0.261285	1.82683e-77	3.63209e-73	C2-Melanoma cell
MDM2	0.303222	8.06165e-77	1.60282e-72	C2-Melanoma cell
GPX3	0.38563	2.98039e-76	5.92561e-72	C2-Melanoma cell
TEAD1	0.255724	3.19145e-76	6.34524e-72	C2-Melanoma cell
DSTYK	0.318898	7.67899e-76	1.52674e-71	C2-Melanoma cell
EEF1D	0.288983	8.6696e-76	1.72369e-71	C2-Melanoma cell
DDX39B	0.250909	9.37983e-75	1.8649e-70	C2-Melanoma cell
WARS	0.343092	1.84665e-74	3.6715e-70	C2-Melanoma cell
LYST	0.254763	5.76008e-74	1.14522e-69	C2-Melanoma cell
IGSF3	0.278498	7.13494e-74	1.41857e-69	C2-Melanoma cell
STAT2	0.294624	3.02425e-66	6.01282e-62	C2-Melanoma cell
QPCT	0.423546	7.63152e-66	1.5173e-61	C2-Melanoma cell
RPL3	0.275026	2.31553e-65	4.60373e-61	C2-Melanoma cell
VIM	0.298198	3.76923e-64	7.49399e-60	C2-Melanoma cell
HPGD	0.292311	4.96173e-64	9.86491e-60	C2-Melanoma cell
RPS3	0.329947	1.45654e-61	2.89589e-57	C2-Melanoma cell
CTSK	0.300814	1.10499e-56	2.19694e-52	C2-Melanoma cell
H2AFJ	0.322892	2.41893e-50	4.80931e-46	C2-Melanoma cell
MED15	0.304186	1.13179e-48	2.25022e-44	C2-Melanoma cell
BST2	0.291654	1.30854e-48	2.60163e-44	C2-Melanoma cell
CEP72	0.416965	4.44124e-45	8.83008e-41	C2-Melanoma cell
MBP	0.328406	1.41311e-44	2.80955e-40	C2-Melanoma cell
CCDC171	0.290779	1.90846e-38	3.79439e-34	C2-Melanoma cell
VEPH1	0.293784	1.72115e-37	3.42199e-33	C2-Melanoma cell
PSMB8	0.282109	7.92212e-36	1.57508e-31	C2-Melanoma cell
TAP1	0.26221	4.20587e-30	8.3621e-26	C2-Melanoma cell
TUBB2B	0.287294	2.48444e-27	4.93957e-23	C2-Melanoma cell
NOV	1.10531	1.74422e-24	3.46786e-20	C2-Melanoma cell
SEMA3C	0.277647	1.74842e-23	3.47621e-19	C2-Melanoma cell
KIT	0.37816	3.39257e-19	6.7451e-15	C2-Melanoma cell
KRT10	1.13295	0	0	C3-Melanoma cell
S100A11	0.648146	0	0	C3-Melanoma cell
RPS26	0.63677	0	0	C3-Melanoma cell
ATP5E	0.619454	0	0	C3-Melanoma cell
RPL31	0.609119	0	0	C3-Melanoma cell
PPDPF	0.559191	0	0	C3-Melanoma cell
SH3BGRL3	0.558059	0	0	C3-Melanoma cell
UQCR10	0.541554	0	0	C3-Melanoma cell
USMG5	0.495107	0	0	C3-Melanoma cell
ELOB	0.478904	0	0	C3-Melanoma cell
MT1E	0.455535	0	0	C3-Melanoma cell
SERF2	0.449444	0	0	C3-Melanoma cell
OST4	0.449099	0	0	C3-Melanoma cell
SF3B6	0.446616	0	0	C3-Melanoma cell
ATOX1	0.442977	0	0	C3-Melanoma cell
SNRPD2	0.442432	0	0	C3-Melanoma cell
S100A10	0.439726	0	0	C3-Melanoma cell
UQCRB	0.438646	0	0	C3-Melanoma cell
SLC12A2	0.438342	0	0	C3-Melanoma cell
IFITM2	0.431873	0	0	C3-Melanoma cell
NDUFC1	0.420541	0	0	C3-Melanoma cell
COX7C	0.413349	0	0	C3-Melanoma cell
RPL38	0.410485	0	0	C3-Melanoma cell
CHCHD10	0.40616	0	0	C3-Melanoma cell
ATP5G2	0.401737	0	0	C3-Melanoma cell
ATP5J2	0.39888	0	0	C3-Melanoma cell
MIF	0.397958	0	0	C3-Melanoma cell
S100A4	0.395479	0	0	C3-Melanoma cell
LRRC75A	0.388647	0	0	C3-Melanoma cell
RPL36A	0.388453	0	0	C3-Melanoma cell
C9orf16	0.388067	0	0	C3-Melanoma cell
GUK1	0.386478	0	0	C3-Melanoma cell
PFDN5	0.384714	0	0	C3-Melanoma cell
DBI	0.383296	0	0	C3-Melanoma cell
SNU13	0.379419	0	0	C3-Melanoma cell
S100A13	0.377338	0	0	C3-Melanoma cell
SRM	0.376697	0	0	C3-Melanoma cell
UQCRH	0.376208	0	0	C3-Melanoma cell
TMA7	0.372777	0	0	C3-Melanoma cell
UQCR11	0.37028	0	0	C3-Melanoma cell
NDUFA11	0.370178	0	0	C3-Melanoma cell
ATP5I	0.368287	0	0	C3-Melanoma cell
NHP2	0.367923	0	0	C3-Melanoma cell
NDUFB2	0.366362	0	0	C3-Melanoma cell
COMMD6	0.362643	0	0	C3-Melanoma cell
CSTB	0.362115	0	0	C3-Melanoma cell
SELENOW	0.357682	0	0	C3-Melanoma cell
CST3	0.356745	0	0	C3-Melanoma cell
C14orf2	0.353116	0	0	C3-Melanoma cell
ROPN1B	0.352508	0	0	C3-Melanoma cell
SEC61G	0.348821	0	0	C3-Melanoma cell
MYL12B	0.345897	0	0	C3-Melanoma cell
RPS27L	0.341736	0	0	C3-Melanoma cell
ATP6V1F	0.339723	0	0	C3-Melanoma cell
YBX1	0.336665	0	0	C3-Melanoma cell
COX6B1	0.336245	0	0	C3-Melanoma cell
PCBD1	0.335449	0	0	C3-Melanoma cell
GPX4	0.335292	0	0	C3-Melanoma cell
NOP10	0.331084	0	0	C3-Melanoma cell
TPM1	0.329816	0	0	C3-Melanoma cell
PFN1	0.329666	0	0	C3-Melanoma cell
COX7B	0.328483	0	0	C3-Melanoma cell
COX17	0.32782	0	0	C3-Melanoma cell
CYSTM1	0.327496	0	0	C3-Melanoma cell
WDR83OS	0.32731	0	0	C3-Melanoma cell
LY6E	0.324267	0	0	C3-Melanoma cell
GTF3A	0.322071	0	0	C3-Melanoma cell
DMKN	0.319417	0	0	C3-Melanoma cell
GYPC	0.319408	0	0	C3-Melanoma cell
SKP1	0.317963	0	0	C3-Melanoma cell
CSNK2B	0.314774	0	0	C3-Melanoma cell
TXNDC17	0.314739	0	0	C3-Melanoma cell
NDUFB3	0.314702	0	0	C3-Melanoma cell
DYNLT1	0.314624	0	0	C3-Melanoma cell
NDUFA4	0.314157	0	0	C3-Melanoma cell
TBCA	0.311448	0	0	C3-Melanoma cell
FAM162A	0.310849	0	0	C3-Melanoma cell
DYNLRB1	0.310628	0	0	C3-Melanoma cell
GPX1	0.30808	0	0	C3-Melanoma cell
NDUFA3	0.307769	0	0	C3-Melanoma cell
IFITM3	0.307627	0	0	C3-Melanoma cell
ATP5G3	0.303238	0	0	C3-Melanoma cell
POLR2L	0.301016	0	0	C3-Melanoma cell
MT1M	0.299566	0	0	C3-Melanoma cell
BRK1	0.297916	0	0	C3-Melanoma cell
POMP	0.296774	0	0	C3-Melanoma cell
SEC61B	0.296677	0	0	C3-Melanoma cell
BRI3	0.295458	0	0	C3-Melanoma cell
NENF	0.295157	0	0	C3-Melanoma cell
FKBP1A	0.293477	0	0	C3-Melanoma cell
RPL26L1	0.291725	0	0	C3-Melanoma cell
VAMP8	0.291037	0	0	C3-Melanoma cell
GTF2H5	0.288777	0	0	C3-Melanoma cell
NDUFA2	0.288723	0	0	C3-Melanoma cell
GNG5	0.288043	0	0	C3-Melanoma cell
DSTN	0.287626	0	0	C3-Melanoma cell
LAMTOR5	0.28749	0	0	C3-Melanoma cell
ROMO1	0.283777	0	0	C3-Melanoma cell
HSPE1	0.283607	0	0	C3-Melanoma cell
MYL6	0.283545	0	0	C3-Melanoma cell
EIF4EBP1	0.283371	0	0	C3-Melanoma cell
HSBP1	0.283339	0	0	C3-Melanoma cell
SRP14	0.28325	0	0	C3-Melanoma cell
SLIRP	0.282823	0	0	C3-Melanoma cell
TOMM7	0.282724	0	0	C3-Melanoma cell
ATP5L	0.282191	0	0	C3-Melanoma cell
APRT	0.2813	0	0	C3-Melanoma cell
TOMM22	0.277745	0	0	C3-Melanoma cell
MMP24OS	0.27577	0	0	C3-Melanoma cell
AC006453.2	0.274351	0	0	C3-Melanoma cell
ATP5J	0.274224	0	0	C3-Melanoma cell
RHOC	0.273172	0	0	C3-Melanoma cell
MYL12A	0.272953	0	0	C3-Melanoma cell
COX14	0.271182	0	0	C3-Melanoma cell
TRAPPC1	0.270906	0	0	C3-Melanoma cell
CHMP2A	0.268865	0	0	C3-Melanoma cell
SMDT1	0.268411	0	0	C3-Melanoma cell
UBL5	0.267481	0	0	C3-Melanoma cell
PPA1	0.264153	0	0	C3-Melanoma cell
MYL9	0.263876	0	0	C3-Melanoma cell
RBX1	0.263242	0	0	C3-Melanoma cell
TBC1D7	0.263096	0	0	C3-Melanoma cell
MRPL57	0.262457	0	0	C3-Melanoma cell
ATP5O	0.26092	0	0	C3-Melanoma cell
UFC1	0.260583	0	0	C3-Melanoma cell
ATP5C1	0.259421	0	0	C3-Melanoma cell
EIF3H	0.259382	0	0	C3-Melanoma cell
PFDN4	0.259215	0	0	C3-Melanoma cell
NSA2	0.257823	0	0	C3-Melanoma cell
ERH	0.257341	0	0	C3-Melanoma cell
DNPH1	0.257307	0	0	C3-Melanoma cell
METTL26	0.253655	0	0	C3-Melanoma cell
SNRPE	0.253334	0	0	C3-Melanoma cell
LAMTOR2	0.253106	0	0	C3-Melanoma cell
C19orf53	0.25252	0	0	C3-Melanoma cell
MT2A	0.252425	0	0	C3-Melanoma cell
MRPS36	0.252424	0	0	C3-Melanoma cell
MRPS21	0.251863	0	0	C3-Melanoma cell
MCRIP1	0.251672	0	0	C3-Melanoma cell
BOLA3	0.251468	0	0	C3-Melanoma cell
POLR2K	0.250474	0	0	C3-Melanoma cell
RPS25	0.296483	2.79295309594057e-320	5.55294934534903e-316	C3-Melanoma cell
IGKC	1.35174	5.61451129338269e-315	1.11627713535035e-310	C3-Melanoma cell
BTF3	0.270761	6.8455057843961e-313	0	C3-Melanoma cell
LDHB	0.260958	4.28177647814654e-311	8.51303e-307	C3-Melanoma cell
S100A6	0.454196	2.05314707351171e-310	4.08207e-306	C3-Melanoma cell
APOD	0.254381	0	3.69343e-305	C3-Melanoma cell
CRYAB	0.557584	0	1.86357e-304	C3-Melanoma cell
CEBPD	0.302962	9.66877e-305	1.92234e-300	C3-Melanoma cell
SOD2	0.328036	2.17248e-285	4.31933e-281	C3-Melanoma cell
UBA52	0.366167	6.4065e-280	1.27374e-275	C3-Melanoma cell
RPS17	0.251983	1.99455e-269	3.96556e-265	C3-Melanoma cell
HLA-DPA1	0.479902	5.60724e-269	1.11483e-264	C3-Melanoma cell
FTL	0.745275	2.1256e-267	4.22612e-263	C3-Melanoma cell
TXN	0.413173	1.58669e-264	3.15466e-260	C3-Melanoma cell
S100B	0.47548	7.12938e-262	1.41746e-257	C3-Melanoma cell
ANXA1	0.402177	5.96087e-257	1.18514e-252	C3-Melanoma cell
RPL22	0.419004	6.1805e-257	1.22881e-252	C3-Melanoma cell
RPS29	0.294757	4.98672e-254	9.91459e-250	C3-Melanoma cell
RPLP2	0.373955	4.23453e-239	8.41909e-235	C3-Melanoma cell
PDLIM4	0.252306	5.66974e-234	1.12726e-229	C3-Melanoma cell
RPL23	0.280907	1.83139e-227	3.64117e-223	C3-Melanoma cell
TMSB10	0.463928	8.77501e-221	1.74465e-216	C3-Melanoma cell
SNCG	0.332928	9.55455e-214	1.89964e-209	C3-Melanoma cell
RPS13	0.467061	1.8321e-211	3.64259e-207	C3-Melanoma cell
FTH1	0.565287	7.10902e-210	1.41342e-205	C3-Melanoma cell
DCD	3.29461	1.85698e-208	3.69205e-204	C3-Melanoma cell
NACA	0.362517	5.03146e-208	1.00035e-203	C3-Melanoma cell
RPL36	0.42112	2.61172e-198	5.19262e-194	C3-Melanoma cell
RPL12	0.63622	1.14935e-195	2.28515e-191	C3-Melanoma cell
RPL24	0.364639	2.26825e-193	4.50973e-189	C3-Melanoma cell
C3orf79	0.327752	4.04966e-192	8.05153e-188	C3-Melanoma cell
S100A1	0.509534	2.84044e-183	5.64736e-179	C3-Melanoma cell
RPS11	0.313234	4.37271e-183	8.69382e-179	C3-Melanoma cell
RPL34	0.502271	1.26756e-180	2.52017e-176	C3-Melanoma cell
GAPDH	0.451153	2.48902e-178	4.94867e-174	C3-Melanoma cell
RPL35A	0.388172	5.3018e-169	1.0541e-164	C3-Melanoma cell
RPL6	0.396331	1.9179e-168	3.81317e-164	C3-Melanoma cell
BANCR	0.374323	8.98393e-168	1.78619e-163	C3-Melanoma cell
RPS28	0.427293	6.74854e-167	1.34175e-162	C3-Melanoma cell
RPS24	0.522076	2.70633e-164	5.38072e-160	C3-Melanoma cell
RPS15A	0.413012	3.28819e-164	6.53757e-160	C3-Melanoma cell
RPLP0	0.362822	1.69775e-157	3.37546e-153	C3-Melanoma cell
RPL14	0.361135	6.82357e-157	1.35666e-152	C3-Melanoma cell
LGALS3	0.440877	1.59866e-153	3.17845e-149	C3-Melanoma cell
APOC1	0.306306	3.19534e-152	6.35297e-148	C3-Melanoma cell
RPL21	0.464398	3.35558e-147	6.67156e-143	C3-Melanoma cell
RPL11	0.308125	2.57452e-146	5.11866e-142	C3-Melanoma cell
RPL37	0.388996	2.38629e-145	4.74443e-141	C3-Melanoma cell
RPL26	0.450185	8.02213e-143	1.59496e-138	C3-Melanoma cell
CD74	0.534522	5.48778e-142	1.09108e-137	C3-Melanoma cell
RPL39	0.479744	8.05251e-141	1.601e-136	C3-Melanoma cell
RPL32	0.476569	1.29993e-138	2.58453e-134	C3-Melanoma cell
RPS27	0.360174	2.7199e-136	5.40771e-132	C3-Melanoma cell
HLA-DRA	0.561475	1.61028e-135	3.20155e-131	C3-Melanoma cell
TMSB4X	0.943215	1.39333e-129	2.77021e-125	C3-Melanoma cell
RPL35	0.308622	8.22894e-126	1.63608e-121	C3-Melanoma cell
RPL18A	0.390369	4.2365e-121	8.42302e-117	C3-Melanoma cell
RPL5	0.278103	4.63361e-117	9.21255e-113	C3-Melanoma cell
RPS15	0.403502	3.23416e-115	6.43016e-111	C3-Melanoma cell
RPL28	0.416933	1.45973e-114	2.90223e-110	C3-Melanoma cell
RPS3A	0.428222	4.57648e-114	9.09896e-110	C3-Melanoma cell
ADIRF	0.79813	1.46713e-113	2.91695e-109	C3-Melanoma cell
RPS27A	0.412517	8.28542e-113	1.64731e-108	C3-Melanoma cell
RPL23A	0.261734	1.97862e-111	3.93388e-107	C3-Melanoma cell
RPS10	0.367847	1.6771e-107	3.33441e-103	C3-Melanoma cell
ACTA2	0.263116	2.91631e-107	5.7982e-103	C3-Melanoma cell
RPL9	0.254344	5.02585e-107	9.99239e-103	C3-Melanoma cell
RPL15	0.264605	4.48466e-104	8.9164e-100	C3-Melanoma cell
RPLP1	0.355988	3.31158e-102	6.58407e-98	C3-Melanoma cell
RPS12	0.466035	1.06394e-100	2.11533e-96	C3-Melanoma cell
RPS4X	0.358497	1.6024e-100	3.18588e-96	C3-Melanoma cell
RPL30	0.436826	4.15269e-97	8.25637e-93	C3-Melanoma cell
DCN	0.321639	4.29928e-95	8.54784e-91	C3-Melanoma cell
RPS20	0.277174	9.64477e-94	1.91757e-89	C3-Melanoma cell
RPL41	0.369241	8.24595e-92	1.63946e-87	C3-Melanoma cell
RPS23	0.379964	4.64576e-91	9.23669e-87	C3-Melanoma cell
RPS14	0.37128	1.1804e-89	2.34688e-85	C3-Melanoma cell
RPS8	0.412176	6.22075e-89	1.23681e-84	C3-Melanoma cell
TPT1	0.384579	8.49311e-87	1.6886e-82	C3-Melanoma cell
RPL29	0.326654	1.6909e-85	3.36185e-81	C3-Melanoma cell
RPS7	0.32418	1.91695e-82	3.81128e-78	C3-Melanoma cell
RPL19	0.340025	2.15323e-80	4.28105e-76	C3-Melanoma cell
RPL8	0.398584	3.39792e-74	6.75574e-70	C3-Melanoma cell
RPL7A	0.29321	1.7052e-68	3.39029e-64	C3-Melanoma cell
RPL7	0.301244	1.77154e-61	3.52217e-57	C3-Melanoma cell
RPL13	0.319631	8.51181e-59	1.69232e-54	C3-Melanoma cell
RPL10	0.314428	6.96711e-56	1.3852e-51	C3-Melanoma cell
RPS18	0.319457	4.30393e-38	8.55707e-34	C3-Melanoma cell
KRT1	0.766054	1.86917e-33	3.71628e-29	C3-Melanoma cell
HIST1H4C	2.37368	0	0	C4-Melanoma cell
HMGB2	2.33401	0	0	C4-Melanoma cell
UBE2C	2.24517	0	0	C4-Melanoma cell
TOP2A	2.08948	0	0	C4-Melanoma cell
NUSAP1	1.96851	0	0	C4-Melanoma cell
TUBA1B	1.8431	0	0	C4-Melanoma cell
TYMS	1.84022	0	0	C4-Melanoma cell
PTTG1	1.8196	0	0	C4-Melanoma cell
TUBB4B	1.80722	0	0	C4-Melanoma cell
CCNB1	1.64859	0	0	C4-Melanoma cell
PCLAF	1.63678	0	0	C4-Melanoma cell
ASPM	1.59714	0	0	C4-Melanoma cell
UBE2T	1.55249	0	0	C4-Melanoma cell
CKS1B	1.53914	0	0	C4-Melanoma cell
DEK	1.50857	0	0	C4-Melanoma cell
H2AFZ	1.50147	0	0	C4-Melanoma cell
PCNA	1.47963	0	0	C4-Melanoma cell
BIRC5	1.45797	0	0	C4-Melanoma cell
MKI67	1.43422	0	0	C4-Melanoma cell
CDK1	1.3772	0	0	C4-Melanoma cell
SMC4	1.36005	0	0	C4-Melanoma cell
ATAD2	1.32725	0	0	C4-Melanoma cell
TPX2	1.29661	0	0	C4-Melanoma cell
CDKN3	1.27508	0	0	C4-Melanoma cell
HMGB1	1.26738	0	0	C4-Melanoma cell
TK1	1.22962	0	0	C4-Melanoma cell
PRC1	1.22622	0	0	C4-Melanoma cell
MAD2L1	1.15666	0	0	C4-Melanoma cell
GTSE1	1.07949	0	0	C4-Melanoma cell
CENPW	1.06101	0	0	C4-Melanoma cell
CCNB2	1.06071	0	0	C4-Melanoma cell
CCNA2	1.0263	0	0	C4-Melanoma cell
NUF2	0.993544	0	0	C4-Melanoma cell
CDCA3	0.942828	0	0	C4-Melanoma cell
CENPA	0.941541	0	0	C4-Melanoma cell
ANLN	0.929419	0	0	C4-Melanoma cell
DLGAP5	0.904195	0	0	C4-Melanoma cell
CLSPN	0.898536	0	0	C4-Melanoma cell
RRM2	0.892376	0	0	C4-Melanoma cell
KIFC1	0.887184	0	0	C4-Melanoma cell
PBK	0.883044	0	0	C4-Melanoma cell
CENPU	0.882401	0	0	C4-Melanoma cell
MYBL2	0.838634	0	0	C4-Melanoma cell
AURKB	0.817521	0	0	C4-Melanoma cell
LMNB1	0.814065	0	0	C4-Melanoma cell
DIAPH3	0.812672	0	0	C4-Melanoma cell
SPC25	0.807362	0	0	C4-Melanoma cell
NCAPG	0.801514	0	0	C4-Melanoma cell
DEPDC1	0.797908	0	0	C4-Melanoma cell
ZWINT	0.769622	0	0	C4-Melanoma cell
KIF11	0.743161	0	0	C4-Melanoma cell
CDT1	0.738439	0	0	C4-Melanoma cell
ECT2	0.731426	0	0	C4-Melanoma cell
PKMYT1	0.72495	0	0	C4-Melanoma cell
CENPK	0.664741	0	0	C4-Melanoma cell
FOXM1	0.651584	0	0	C4-Melanoma cell
RAD51AP1	0.643582	0	0	C4-Melanoma cell
CKAP2L	0.623519	0	0	C4-Melanoma cell
SKA3	0.616706	0	0	C4-Melanoma cell
NDC80	0.605809	0	0	C4-Melanoma cell
DUT	1.35801	6.91691904177745e-323	1.37522184388619e-318	C4-Melanoma cell
UBE2S	1.45337	2.02566914794911e-322	4.02743539995242e-318	C4-Melanoma cell
CKS2	1.6045	9.38724727098368e-322	1.86637250241698e-317	C4-Melanoma cell
MND1	0.606668	3.9009930862834e-314	7.75595445414865e-310	C4-Melanoma cell
CENPH	0.667141	4.03245285446889e-314	8.01732276525505e-310	C4-Melanoma cell
TACC3	0.594588	2.80470058612448e-310	5.57631e-306	C4-Melanoma cell
CHEK1	0.59668	6.32886738819934e-310	1.25831e-305	C4-Melanoma cell
KIF20B	0.833395	0	6.84129e-305	C4-Melanoma cell
GINS2	0.855411	6.90906e-308	1.37366e-303	C4-Melanoma cell
RRM1	0.746247	3.8934e-307	7.74085e-303	C4-Melanoma cell
CEP55	0.611021	1.88319e-304	3.74416e-300	C4-Melanoma cell
SGO1	0.649559	3.20365e-304	6.3695e-300	C4-Melanoma cell
DHFR	1.01199	1.24123e-303	2.46781e-299	C4-Melanoma cell
GMNN	1.26042	7.79249e-302	1.5493e-297	C4-Melanoma cell
H2AFX	0.803664	8.38584e-301	1.66727e-296	C4-Melanoma cell
HMMR	0.75497	1.46356e-297	2.90985e-293	C4-Melanoma cell
ARHGAP11A	0.596514	2.72236e-297	5.41259e-293	C4-Melanoma cell
PTMA	0.932527	1.67297e-295	3.3262e-291	C4-Melanoma cell
ORC6	0.810534	2.05526e-295	4.08626e-291	C4-Melanoma cell
SKA2	0.782128	2.18105e-295	4.33637e-291	C4-Melanoma cell
CDC20	0.891243	2.88843e-295	5.74277e-291	C4-Melanoma cell
KNL1	0.616197	1.87586e-294	3.72958e-290	C4-Melanoma cell
CDCA8	0.63316	6.71469e-292	1.33501e-287	C4-Melanoma cell
SMC2	0.961321	1.09617e-291	2.17941e-287	C4-Melanoma cell
FANCI	0.620593	9.02987e-291	1.79532e-286	C4-Melanoma cell
TMPO	1.16018	5.18752e-288	1.03138e-283	C4-Melanoma cell
CDC45	0.630229	1.35501e-287	2.69402e-283	C4-Melanoma cell
MELK	0.508835	2.66668e-286	5.3019e-282	C4-Melanoma cell
CENPM	0.834468	2.3115e-285	4.59573e-281	C4-Melanoma cell
HMGN2	1.25933	6.95416e-278	1.38263e-273	C4-Melanoma cell
RACGAP1	0.538269	4.52948e-277	9.00551e-273	C4-Melanoma cell
RAD51	0.445522	5.74808e-276	1.14283e-271	C4-Melanoma cell
CKAP2	1.15144	5.50878e-275	1.09526e-270	C4-Melanoma cell
MXD3	0.600288	1.32834e-272	2.64101e-268	C4-Melanoma cell
DNMT1	0.967266	1.57699e-270	3.13538e-266	C4-Melanoma cell
NCAPH	0.394793	6.29744e-270	1.25206e-265	C4-Melanoma cell
CENPF	1.94828	2.05956e-269	4.09482e-265	C4-Melanoma cell
KIF2C	0.628106	8.46884e-269	1.68378e-264	C4-Melanoma cell
DTL	0.624794	1.8225e-267	3.62349e-263	C4-Melanoma cell
CKB	0.93956	2.48703e-267	4.94471e-263	C4-Melanoma cell
TUBA1C	1.31608	1.48908e-266	2.96059e-262	C4-Melanoma cell
NUCKS1	1.16556	7.16114e-265	1.42378e-260	C4-Melanoma cell
KPNA2	1.36891	8.77565e-265	1.74477e-260	C4-Melanoma cell
USP1	0.877569	1.16116e-261	2.30861e-257	C4-Melanoma cell
GPSM2	0.636377	1.56755e-261	3.1166e-257	C4-Melanoma cell
SHCBP1	0.395544	9.00291e-261	1.78996e-256	C4-Melanoma cell
KIF15	0.387046	2.79034e-260	5.54775e-256	C4-Melanoma cell
HJURP	0.424493	2.80445e-259	5.5758e-255	C4-Melanoma cell
CENPE	0.910922	7.0517e-259	1.40202e-254	C4-Melanoma cell
MCM7	0.951636	2.1982e-258	4.37047e-254	C4-Melanoma cell
MCM4	1.16595	1.03308e-257	2.05398e-253	C4-Melanoma cell
BRCA2	0.651224	1.77781e-257	3.53463e-253	C4-Melanoma cell
TCF19	0.507938	1.89827e-256	3.77414e-252	C4-Melanoma cell
CDC6	0.56723	6.52202e-256	1.29671e-251	C4-Melanoma cell
BARD1	0.519666	1.20269e-255	2.3912e-251	C4-Melanoma cell
HELLS	0.821862	1.94086e-255	3.85882e-251	C4-Melanoma cell
PIMREG	0.539261	2.4413e-253	4.8538e-249	C4-Melanoma cell
RPA3	0.858949	2.03344e-251	4.04289e-247	C4-Melanoma cell
SGO2	0.669925	4.63112e-251	9.20759e-247	C4-Melanoma cell
BUB1B	0.434585	6.84159e-251	1.36025e-246	C4-Melanoma cell
WEE1	0.469461	2.15741e-250	4.28937e-246	C4-Melanoma cell
NASP	1.02379	5.3282e-249	1.05935e-244	C4-Melanoma cell
NEK2	0.737765	8.4668e-249	1.68337e-244	C4-Melanoma cell
TROAP	0.685535	1.59273e-248	3.16666e-244	C4-Melanoma cell
RAB25	0.276913	2.51964e-247	5.00955e-243	C4-Melanoma cell
CDCA4	0.590133	9.68169e-246	1.92491e-241	C4-Melanoma cell
CENPN	0.924428	3.74734e-245	7.45047e-241	C4-Melanoma cell
KIF4A	0.454883	5.45601e-244	1.08476e-239	C4-Melanoma cell
KIF23	0.697741	1.13301e-240	2.25264e-236	C4-Melanoma cell
EZH2	0.648952	9.53425e-240	1.8956e-235	C4-Melanoma cell
WDR76	0.424587	3.16889e-236	6.3004e-232	C4-Melanoma cell
SPC24	0.41938	3.58708e-236	7.13183e-232	C4-Melanoma cell
CHAF1A	0.506046	2.36367e-235	4.69944e-231	C4-Melanoma cell
PLK1	0.762849	2.46341e-235	4.89774e-231	C4-Melanoma cell
CENPS	0.472	9.59578e-234	1.90783e-229	C4-Melanoma cell
MCM10	0.345674	4.71707e-232	9.37847e-228	C4-Melanoma cell
TRIM29	0.707333	2.58579e-231	5.14106e-227	C4-Melanoma cell
STMN1	1.10272	6.31244e-231	1.25504e-226	C4-Melanoma cell
NMU	0.517301	8.00598e-231	1.59175e-226	C4-Melanoma cell
RNASEH2A	0.782341	1.83373e-228	3.64583e-224	C4-Melanoma cell
IRF6	0.375154	5.96877e-228	1.18671e-223	C4-Melanoma cell
BRCA1	0.542745	4.45936e-226	8.86611e-222	C4-Melanoma cell
NSD2	0.485062	6.92549e-225	1.37693e-220	C4-Melanoma cell
SERPINB5	0.806691	5.11201e-224	1.01637e-219	C4-Melanoma cell
DNAJC9	0.578489	8.66118e-224	1.72202e-219	C4-Melanoma cell
DSG1	0.629037	2.71827e-223	5.40446e-219	C4-Melanoma cell
PKP3	0.519279	1.22308e-222	2.43172e-218	C4-Melanoma cell
ATAD5	0.52363	2.13739e-222	4.24955e-218	C4-Melanoma cell
H2AFV	0.98207	1.22231e-221	2.43021e-217	C4-Melanoma cell
DTYMK	0.962386	1.25903e-221	2.50321e-217	C4-Melanoma cell
RPS4Y1	0.486613	4.06411e-221	8.08027e-217	C4-Melanoma cell
CDCA5	0.307753	1.39885e-220	2.7812e-216	C4-Melanoma cell
PHF19	0.809551	1.49378e-220	2.96993e-216	C4-Melanoma cell
C19orf33	0.346451	1.01485e-219	2.01772e-215	C4-Melanoma cell
DSG3	0.671806	6.1137e-219	1.21553e-214	C4-Melanoma cell
TP63	0.460285	1.26668e-218	2.51841e-214	C4-Melanoma cell
SPAG5	0.367315	3.22739e-218	6.4167e-214	C4-Melanoma cell
NUDT1	0.701207	2.60433e-217	5.17793e-213	C4-Melanoma cell
CCNE2	0.40929	1.17472e-216	2.33557e-212	C4-Melanoma cell
EMP2	0.931567	1.60326e-216	3.1876e-212	C4-Melanoma cell
CSRP2	0.912721	1.04879e-214	2.0852e-210	C4-Melanoma cell
CIP2A	0.411607	1.11022e-213	2.20734e-209	C4-Melanoma cell
HMGB3	0.922087	1.85281e-213	3.68376e-209	C4-Melanoma cell
BUB1	0.464641	3.16068e-213	6.28406e-209	C4-Melanoma cell
VSNL1	0.454405	3.44071e-213	6.84081e-209	C4-Melanoma cell
AURKA	0.940829	7.9509e-213	1.5808e-208	C4-Melanoma cell
IQGAP3	0.314432	7.9264e-212	1.57593e-207	C4-Melanoma cell
EGFR	0.496615	2.9137e-211	5.79303e-207	C4-Melanoma cell
FAM83D	0.464519	1.68459e-209	3.3493e-205	C4-Melanoma cell
CIT	0.368271	3.74224e-209	7.44033e-205	C4-Melanoma cell
WDR34	0.645979	5.24688e-209	1.04318e-204	C4-Melanoma cell
KIF14	0.594567	1.05486e-206	2.09727e-202	C4-Melanoma cell
FANCD2	0.340289	7.515e-206	1.49413e-201	C4-Melanoma cell
CXADR	0.709309	8.65902e-206	1.72159e-201	C4-Melanoma cell
EXO1	0.396316	2.79474e-205	5.5565e-201	C4-Melanoma cell
PRR11	0.413738	3.79191e-204	7.53908e-200	C4-Melanoma cell
CALML3	1.04781	7.93747e-204	1.57813e-199	C4-Melanoma cell
E2F1	0.389674	1.04409e-203	2.07586e-199	C4-Melanoma cell
C21orf58	0.399995	1.15706e-203	2.30047e-199	C4-Melanoma cell
TTK	0.369589	1.55053e-203	3.08277e-199	C4-Melanoma cell
SYNE2	0.945137	5.03945e-203	1.00194e-198	C4-Melanoma cell
UHRF1	0.326325	1.84217e-202	3.66261e-198	C4-Melanoma cell
CLCA2	0.4997	3.05026e-202	6.06452e-198	C4-Melanoma cell
ITGB3BP	0.498304	1.03488e-201	2.05754e-197	C4-Melanoma cell
TACSTD2	0.741338	2.31998e-200	4.61258e-196	C4-Melanoma cell
MDC1	0.852769	8.29617e-199	1.64945e-194	C4-Melanoma cell
RFC4	0.54848	1.30274e-197	2.59011e-193	C4-Melanoma cell
DEPDC1B	0.341365	1.54945e-195	3.08062e-191	C4-Melanoma cell
CSTA	0.420467	1.83392e-195	3.6462e-191	C4-Melanoma cell
LMNB2	0.537789	1.58845e-194	3.15816e-190	C4-Melanoma cell
FBXO5	0.426874	7.60739e-193	1.5125e-188	C4-Melanoma cell
RFC2	0.595894	9.41863e-193	1.87261e-188	C4-Melanoma cell
ASF1B	0.272907	4.44296e-192	8.83349e-188	C4-Melanoma cell
PRIM1	0.295147	5.60569e-192	1.11452e-187	C4-Melanoma cell
SKA1	0.268357	8.82835e-192	1.75525e-187	C4-Melanoma cell
PKP1	0.802567	1.09416e-191	2.17541e-187	C4-Melanoma cell
FGFBP1	0.85215	3.11246e-191	6.18818e-187	C4-Melanoma cell
HOPX	0.927464	1.02426e-190	2.03644e-186	C4-Melanoma cell
FEN1	0.548155	1.3841e-190	2.75186e-186	C4-Melanoma cell
AQP3	1.09973	1.40557e-190	2.79455e-186	C4-Melanoma cell
ANP32B	0.879871	1.0791e-189	2.14546e-185	C4-Melanoma cell
SPINT2	0.791686	3.41187e-188	6.78348e-184	C4-Melanoma cell
KIF20A	0.500815	6.83811e-188	1.35955e-183	C4-Melanoma cell
ESCO2	0.263805	7.63336e-187	1.51766e-182	C4-Melanoma cell
MNS1	0.321751	4.83045e-186	9.60391e-182	C4-Melanoma cell
CAPNS2	0.272763	3.22077e-185	6.40354e-181	C4-Melanoma cell
MIS18BP1	0.665441	2.35243e-184	4.6771e-180	C4-Melanoma cell
CDCA2	0.260903	2.9573e-183	5.8797e-179	C4-Melanoma cell
DSN1	0.404292	3.28139e-183	6.52406e-179	C4-Melanoma cell
HIST1H3B	0.359299	2.59292e-181	5.15524e-177	C4-Melanoma cell
RFC3	0.487968	3.15368e-181	6.27015e-177	C4-Melanoma cell
ALDH2	0.891693	1.32356e-180	2.6315e-176	C4-Melanoma cell
DSC3	1.36439	1.92243e-180	3.82217e-176	C4-Melanoma cell
RECQL4	0.381998	5.51608e-180	1.09671e-175	C4-Melanoma cell
CDKN2D	0.578582	2.62751e-178	5.22402e-174	C4-Melanoma cell
GJB6	0.364833	3.0806e-178	6.12484e-174	C4-Melanoma cell
TIMELESS	0.334514	7.58456e-178	1.50796e-173	C4-Melanoma cell
C12orf75	0.487877	1.27466e-176	2.53428e-172	C4-Melanoma cell
MCM3	0.897435	1.39844e-176	2.78039e-172	C4-Melanoma cell
MCM5	0.720771	3.94918e-176	7.85176e-172	C4-Melanoma cell
NCAPH2	0.528841	1.25415e-175	2.49349e-171	C4-Melanoma cell
TUBA4A	0.691793	8.92092e-175	1.77366e-170	C4-Melanoma cell
NRARP	0.93622	1.94001e-174	3.85714e-170	C4-Melanoma cell
PXMP2	0.410062	5.73612e-174	1.14045e-169	C4-Melanoma cell
OVOL1	0.385927	5.88354e-174	1.16977e-169	C4-Melanoma cell
BRIP1	0.286427	1.16277e-173	2.31182e-169	C4-Melanoma cell
TP53AIP1	0.281656	2.12463e-173	4.22418e-169	C4-Melanoma cell
S100A14	1.55039	5.01156e-173	9.96398e-169	C4-Melanoma cell
PARPBP	0.380284	5.56028e-173	1.10549e-168	C4-Melanoma cell
FAM111B	0.253989	9.44446e-172	1.87775e-167	C4-Melanoma cell
KRT5	3.26311	2.70884e-171	5.38571e-167	C4-Melanoma cell
OIP5	0.293142	3.62635e-171	7.2099e-167	C4-Melanoma cell
CDC25B	0.531183	1.6469e-168	3.27437e-164	C4-Melanoma cell
VRK1	0.41901	1.78386e-168	3.54667e-164	C4-Melanoma cell
MASTL	0.290909	1.84805e-168	3.67429e-164	C4-Melanoma cell
PSMC3IP	0.281116	2.97288e-168	5.91067e-164	C4-Melanoma cell
MYBL1	0.329304	1.215e-167	2.41567e-163	C4-Melanoma cell
NCAPD2	0.447162	6.48512e-167	1.28937e-162	C4-Melanoma cell
PRRG4	0.264263	1.38998e-166	2.76357e-162	C4-Melanoma cell
NCAPG2	0.331182	3.52813e-166	7.01463e-162	C4-Melanoma cell
FBLN1	0.42965	3.63323e-166	7.22358e-162	C4-Melanoma cell
POC1A	0.339154	4.68392e-166	9.31258e-162	C4-Melanoma cell
ALDH3A1	0.294234	2.44e-165	4.8512e-161	C4-Melanoma cell
GGH	0.977222	2.97311e-165	5.91113e-161	C4-Melanoma cell
TEDC1	0.296053	4.33774e-165	8.62429e-161	C4-Melanoma cell
ARHGAP11B	0.279242	1.6586e-163	3.29763e-159	C4-Melanoma cell
PYCARD	0.667737	8.05302e-163	1.6011e-158	C4-Melanoma cell
SYTL1	0.30843	1.97173e-162	3.9202e-158	C4-Melanoma cell
MT2A	1.16716	3.42796e-162	6.81547e-158	C4-Melanoma cell
LYPD3	0.484478	1.20017e-161	2.38618e-157	C4-Melanoma cell
MFSD2A	0.305894	4.45535e-161	8.85814e-157	C4-Melanoma cell
DHTKD1	0.323872	8.21836e-161	1.63398e-156	C4-Melanoma cell
FXYD3	1.22681	1.98189e-160	3.9404e-156	C4-Melanoma cell
CDKN2C	0.434862	2.79842e-160	5.56381e-156	C4-Melanoma cell
COL17A1	1.4542	3.16935e-160	6.3013e-156	C4-Melanoma cell
EZR	0.667299	4.37879e-160	8.7059e-156	C4-Melanoma cell
NCAPD3	0.331755	6.68303e-160	1.32872e-155	C4-Melanoma cell
RHOV	0.70653	8.53836e-160	1.6976e-155	C4-Melanoma cell
MCM6	0.523965	5.64834e-159	1.123e-154	C4-Melanoma cell
TUBB	1.00061	2.69871e-158	5.36558e-154	C4-Melanoma cell
BUB3	0.672247	2.968e-158	5.90097e-154	C4-Melanoma cell
GJB2	0.430481	1.8009e-157	3.58055e-153	C4-Melanoma cell
ID1	1.09131	3.5134e-157	6.98535e-153	C4-Melanoma cell
WDR66	0.269871	5.69971e-155	1.13322e-150	C4-Melanoma cell
KLF5	0.65005	6.87082e-153	1.36606e-148	C4-Melanoma cell
DSCC1	0.439916	9.76134e-153	1.94075e-148	C4-Melanoma cell
CA12	0.273518	2.14818e-152	4.27101e-148	C4-Melanoma cell
BRI3BP	0.366802	7.46606e-152	1.4844e-147	C4-Melanoma cell
CAVIN1	0.40591	5.04785e-151	1.00361e-146	C4-Melanoma cell
LGALS7B	1.33256	8.83009e-151	1.7556e-146	C4-Melanoma cell
PLP2	1.06374	1.33802e-150	2.66025e-146	C4-Melanoma cell
SFN	2.3023	2.28913e-150	4.55124e-146	C4-Melanoma cell
SDC1	0.369115	2.47043e-150	4.91172e-146	C4-Melanoma cell
ARL6IP1	1.31165	9.23569e-150	1.83624e-145	C4-Melanoma cell
HIST1H1E	0.644078	1.8837e-149	3.74518e-145	C4-Melanoma cell
IMPA2	0.560067	2.14111e-149	4.25696e-145	C4-Melanoma cell
TAGLN2	0.793228	4.2097e-149	8.36973e-145	C4-Melanoma cell
LY6D	1.70656	3.73436e-148	7.42466e-144	C4-Melanoma cell
DCN	0.535897	6.52329e-148	1.29696e-143	C4-Melanoma cell
CAPG	0.462589	8.56575e-148	1.70304e-143	C4-Melanoma cell
CARHSP1	0.53142	8.87999e-148	1.76552e-143	C4-Melanoma cell
PKM	0.721213	1.72717e-147	3.43396e-143	C4-Melanoma cell
RPL39L	0.31416	7.92762e-147	1.57617e-142	C4-Melanoma cell
CALM2	0.785144	1.41093e-146	2.80521e-142	C4-Melanoma cell
KRT14	3.49833	2.29695e-146	4.5668e-142	C4-Melanoma cell
IL18	0.253885	1.06599e-145	2.11941e-141	C4-Melanoma cell
DSP	1.8572	1.15631e-145	2.29898e-141	C4-Melanoma cell
ACAT2	0.356894	1.22151e-145	2.42861e-141	C4-Melanoma cell
GINS1	0.258425	3.48261e-145	6.92413e-141	C4-Melanoma cell
PSIP1	0.540249	8.38979e-144	1.66806e-139	C4-Melanoma cell
LRR1	0.355629	3.61674e-143	7.19081e-139	C4-Melanoma cell
SIVA1	0.703585	7.61303e-143	1.51362e-138	C4-Melanoma cell
CCDC34	0.663085	2.82764e-142	5.62191e-138	C4-Melanoma cell
RBL1	0.253903	5.66211e-141	1.12574e-136	C4-Melanoma cell
HIRIP3	0.361226	6.33083e-141	1.2587e-136	C4-Melanoma cell
HIST1H1B	0.671264	8.97579e-141	1.78457e-136	C4-Melanoma cell
DSC2	0.575956	2.32048e-140	4.61358e-136	C4-Melanoma cell
SAPCD2	0.262086	9.85132e-140	1.95864e-135	C4-Melanoma cell
HIST1H1C	0.82339	2.67781e-139	5.32402e-135	C4-Melanoma cell
GINS4	0.273341	4.23012e-139	8.41032e-135	C4-Melanoma cell
HNRNPA2B1	0.689873	1.78188e-138	3.54274e-134	C4-Melanoma cell
RPA2	0.346048	7.39045e-138	1.46937e-133	C4-Melanoma cell
SLC20A1	0.451721	7.41713e-138	1.47467e-133	C4-Melanoma cell
TRIP13	0.282529	1.18014e-137	2.34636e-133	C4-Melanoma cell
RAD21	1.07993	2.18898e-137	4.35214e-133	C4-Melanoma cell
CEP78	0.300533	5.68774e-137	1.13084e-132	C4-Melanoma cell
CBR3	0.428103	9.07602e-137	1.80449e-132	C4-Melanoma cell
ANP32E	0.829456	1.17077e-136	2.32773e-132	C4-Melanoma cell
BTG3	0.426031	1.31955e-136	2.62352e-132	C4-Melanoma cell
LDLR	0.365522	1.70662e-136	3.3931e-132	C4-Melanoma cell
HAT1	0.593596	3.4269e-136	6.81337e-132	C4-Melanoma cell
ZNF750	0.28564	7.00246e-136	1.39223e-131	C4-Melanoma cell
PERP	1.77932	1.5181e-135	3.01828e-131	C4-Melanoma cell
KIF22	0.523943	2.25901e-134	4.49137e-130	C4-Melanoma cell
IDH2	0.492394	3.98618e-133	7.92532e-129	C4-Melanoma cell
KNTC1	0.251049	6.98026e-133	1.38782e-128	C4-Melanoma cell
ID3	1.01047	1.36397e-132	2.71184e-128	C4-Melanoma cell
LBR	0.492382	1.60158e-132	3.18426e-128	C4-Melanoma cell
TMEM106C	0.605721	2.86292e-132	5.69206e-128	C4-Melanoma cell
YWHAH	0.627982	3.01365e-132	5.99173e-128	C4-Melanoma cell
NECTIN1	0.273491	5.05499e-132	1.00503e-127	C4-Melanoma cell
DHCR24	0.38444	8.93761e-132	1.77698e-127	C4-Melanoma cell
KRT17	1.11404	9.9127e-132	1.97084e-127	C4-Melanoma cell
S100A16	1.25648	4.46634e-131	8.87998e-127	C4-Melanoma cell
IGFBP2	0.760394	6.94771e-131	1.38134e-126	C4-Melanoma cell
PMAIP1	0.652325	1.30169e-130	2.58802e-126	C4-Melanoma cell
RFC5	0.27211	3.53187e-130	7.02207e-126	C4-Melanoma cell
ZWILCH	0.282687	8.21671e-130	1.63365e-125	C4-Melanoma cell
BCL2L12	0.410701	2.31194e-129	4.5966e-125	C4-Melanoma cell
KRT6A	2.22296	3.69686e-129	7.3501e-125	C4-Melanoma cell
EXOSC8	0.584496	5.52916e-128	1.09931e-123	C4-Melanoma cell
SAC3D1	0.434068	1.79971e-127	3.57818e-123	C4-Melanoma cell
ARL6IP6	0.312986	2.07104e-127	4.11764e-123	C4-Melanoma cell
HIST2H2AC	0.459196	3.7165e-127	7.38915e-123	C4-Melanoma cell
TPPP3	0.646969	5.21609e-127	1.03706e-122	C4-Melanoma cell
NT5DC2	0.483406	1.24278e-125	2.4709e-121	C4-Melanoma cell
PHGDH	0.761056	4.07957e-125	8.11099e-121	C4-Melanoma cell
TUBG1	0.413969	5.79485e-125	1.15213e-120	C4-Melanoma cell
SOX7	0.312221	9.74075e-125	1.93666e-120	C4-Melanoma cell
MIS18A	0.329198	2.45393e-124	4.8789e-120	C4-Melanoma cell
H1FX	0.760233	3.30221e-124	6.56545e-120	C4-Melanoma cell
HIST1H1A	0.376429	3.51797e-124	6.99444e-120	C4-Melanoma cell
S100A2	1.93014	6.79654e-124	1.35129e-119	C4-Melanoma cell
DBF4	0.426912	3.08195e-123	6.12754e-119	C4-Melanoma cell
CXCL14	2.20167	4.45499e-123	8.85741e-119	C4-Melanoma cell
JUP	0.902099	6.1468e-123	1.22211e-118	C4-Melanoma cell
PLPP2	0.295121	6.96168e-123	1.38412e-118	C4-Melanoma cell
SAMD1	0.388745	7.53408e-123	1.49793e-118	C4-Melanoma cell
ZDHHC12	0.373193	8.29841e-123	1.64989e-118	C4-Melanoma cell
DONSON	0.258845	9.07227e-123	1.80375e-118	C4-Melanoma cell
THBD	0.281204	3.34195e-122	6.64446e-118	C4-Melanoma cell
RANBP1	0.749342	4.02423e-122	8.00098e-118	C4-Melanoma cell
BLM	0.270156	8.033e-122	1.59712e-117	C4-Melanoma cell
CBX5	0.50937	1.15608e-121	2.29853e-117	C4-Melanoma cell
CCNF	0.394295	2.98509e-121	5.93495e-117	C4-Melanoma cell
HIST1H2AG	0.325569	3.26106e-121	6.48364e-117	C4-Melanoma cell
DDX39A	0.501375	1.26901e-120	2.52304e-116	C4-Melanoma cell
TMEM238	0.395927	2.58158e-120	5.1327e-116	C4-Melanoma cell
TMSB15A	0.410156	3.64172e-120	7.24047e-116	C4-Melanoma cell
POLD1	0.254477	2.16917e-119	4.31275e-115	C4-Melanoma cell
LSM3	0.559614	4.57999e-119	9.10593e-115	C4-Melanoma cell
JPT1	0.699626	5.42577e-119	1.07875e-114	C4-Melanoma cell
MZT1	0.492685	1.00058e-118	1.98936e-114	C4-Melanoma cell
HINT1	0.561164	1.18286e-118	2.35176e-114	C4-Melanoma cell
SASS6	0.263833	4.28122e-118	8.51192e-114	C4-Melanoma cell
POLD3	0.284913	8.79158e-118	1.74794e-113	C4-Melanoma cell
SLBP	0.57074	1.30388e-117	2.59238e-113	C4-Melanoma cell
LAMB3	0.318237	2.17678e-117	4.32788e-113	C4-Melanoma cell
SMC1A	0.698042	3.69781e-117	7.35198e-113	C4-Melanoma cell
CSE1L	0.513142	4.56718e-117	9.08047e-113	C4-Melanoma cell
MT4	0.765191	4.57579e-117	9.09759e-113	C4-Melanoma cell
LAD1	0.374598	9.19888e-117	1.82892e-112	C4-Melanoma cell
HRAS	0.441217	1.47307e-116	2.92877e-112	C4-Melanoma cell
C19orf48	0.393577	3.14542e-116	6.25372e-112	C4-Melanoma cell
ARL4C	0.37108	1.06561e-115	2.11864e-111	C4-Melanoma cell
CENPJ	0.287183	2.87321e-115	5.71253e-111	C4-Melanoma cell
PDLIM1	0.608585	4.25787e-115	8.46551e-111	C4-Melanoma cell
PIM1	0.382651	1.79851e-114	3.57579e-110	C4-Melanoma cell
CD82	0.385545	2.33157e-114	4.63562e-110	C4-Melanoma cell
TMEM54	0.286893	1.38721e-113	2.75805e-109	C4-Melanoma cell
SLC2A4RG	0.482418	3.88025e-113	7.71471e-109	C4-Melanoma cell
HNRNPAB	0.623483	3.95459e-113	7.86252e-109	C4-Melanoma cell
SMC3	0.688161	9.5599e-113	1.9007e-108	C4-Melanoma cell
PSAT1	0.297022	1.00392e-112	1.99598e-108	C4-Melanoma cell
HIST1H1D	0.611047	1.01746e-112	2.02292e-108	C4-Melanoma cell
LSM5	0.501695	2.68128e-112	5.33093e-108	C4-Melanoma cell
PLK3	0.570436	2.69984e-112	5.36782e-108	C4-Melanoma cell
MT1X	1.7202	6.50519e-112	1.29336e-107	C4-Melanoma cell
KRT16	2.04629	1.43874e-111	2.86051e-107	C4-Melanoma cell
CD9	1.20388	3.3408e-111	6.64218e-107	C4-Melanoma cell
MAFB	0.556749	1.96086e-110	3.89857e-106	C4-Melanoma cell
NUDT8	0.360024	3.2658e-110	6.49307e-106	C4-Melanoma cell
ITGA6	0.417111	2.09444e-109	4.16416e-105	C4-Melanoma cell
DIAPH1	0.347637	2.78977e-109	5.54663e-105	C4-Melanoma cell
SNRPB	0.57987	2.91407e-109	5.79375e-105	C4-Melanoma cell
PARP1	0.662213	3.88606e-109	7.72626e-105	C4-Melanoma cell
NBL1	0.306341	4.05605e-109	8.06425e-105	C4-Melanoma cell
BTG2	1.23273	7.0012e-109	1.39198e-104	C4-Melanoma cell
CDCA7	0.499892	2.16029e-107	4.2951e-103	C4-Melanoma cell
ALYREF	0.467236	3.26748e-107	6.49641e-103	C4-Melanoma cell
DDB2	0.2833	3.45229e-107	6.86385e-103	C4-Melanoma cell
MT1E	0.561092	6.33371e-107	1.25927e-102	C4-Melanoma cell
FAM46B	0.268072	7.49291e-107	1.48974e-102	C4-Melanoma cell
HNRNPA3	0.595429	7.55092e-107	1.50127e-102	C4-Melanoma cell
LMNA	0.863302	1.07634e-105	2.13998e-101	C4-Melanoma cell
H2AFY	0.550715	4.05818e-105	8.06848e-101	C4-Melanoma cell
MSH6	0.534673	1.35459e-104	2.69319e-100	C4-Melanoma cell
TOPBP1	0.357654	2.47289e-104	4.91659e-100	C4-Melanoma cell
POLE3	0.425948	5.70024e-104	1.13332e-99	C4-Melanoma cell
SNRPA1	0.4533	7.37152e-104	1.4656e-99	C4-Melanoma cell
NRM	0.274593	7.84295e-104	1.55933e-99	C4-Melanoma cell
UBR7	0.265893	4.75365e-103	9.4512e-99	C4-Melanoma cell
ADK	0.349043	8.84935e-103	1.75943e-98	C4-Melanoma cell
SAE1	0.384177	1.71541e-102	3.41057e-98	C4-Melanoma cell
ITGB4	0.284157	7.1853e-102	1.42858e-97	C4-Melanoma cell
SPDL1	0.389284	4.35391e-101	8.65644e-97	C4-Melanoma cell
TEX30	0.332456	7.54376e-101	1.49985e-96	C4-Melanoma cell
MSH2	0.341608	3.69432e-100	7.34504e-96	C4-Melanoma cell
ATF3	1.02928	4.63739e-100	9.22006e-96	C4-Melanoma cell
DAAM1	0.296688	4.7236e-100	9.39146e-96	C4-Melanoma cell
HSPB11	0.468644	5.8787e-100	1.1688e-95	C4-Melanoma cell
TSEN34	0.521827	1.09508e-99	2.17724e-95	C4-Melanoma cell
KCTD1	0.297395	1.22011e-99	2.42582e-95	C4-Melanoma cell
TTF2	0.371712	1.38966e-99	2.76292e-95	C4-Melanoma cell
BAZ1B	0.40909	2.81599e-99	5.59875e-95	C4-Melanoma cell
PSMB9	0.39344	5.18902e-99	1.03168e-94	C4-Melanoma cell
GCHFR	0.345402	6.74686e-98	1.34141e-93	C4-Melanoma cell
PPM1G	0.509177	9.82798e-98	1.954e-93	C4-Melanoma cell
APCDD1	0.298661	2.46068e-97	4.89233e-93	C4-Melanoma cell
TPM4	0.581438	4.28411e-97	8.51766e-93	C4-Melanoma cell
KNSTRN	0.400681	5.91718e-97	1.17645e-92	C4-Melanoma cell
PTBP3	0.368651	6.35606e-97	1.26371e-92	C4-Melanoma cell
TPRKB	0.291991	1.45912e-96	2.90102e-92	C4-Melanoma cell
VDAC3	0.305861	1.75594e-96	3.49116e-92	C4-Melanoma cell
TMEM237	0.27137	1.7936e-96	3.56604e-92	C4-Melanoma cell
HMGN5	0.357945	2.81214e-96	5.5911e-92	C4-Melanoma cell
CALM1	0.495361	6.61594e-96	1.31538e-91	C4-Melanoma cell
SUZ12	0.359362	8.59733e-96	1.70932e-91	C4-Melanoma cell
IFFO2	0.271266	1.25448e-95	2.49416e-91	C4-Melanoma cell
EBP	0.328042	2.48277e-95	4.93625e-91	C4-Melanoma cell
LSM4	0.492026	4.44519e-95	8.83792e-91	C4-Melanoma cell
MCMBP	0.277392	4.45059e-95	8.84867e-91	C4-Melanoma cell
RANGAP1	0.366367	5.63738e-95	1.12082e-90	C4-Melanoma cell
CENPL	0.302136	1.03455e-94	2.0569e-90	C4-Melanoma cell
PAQR4	0.256667	2.19459e-94	4.36327e-90	C4-Melanoma cell
CENPX	0.488683	1.04543e-93	2.07852e-89	C4-Melanoma cell
AES	0.276253	2.51321e-93	4.99676e-89	C4-Melanoma cell
PSRC1	0.358286	2.91173e-93	5.78911e-89	C4-Melanoma cell
HINT2	0.295988	3.03239e-93	6.029e-89	C4-Melanoma cell
NUDT15	0.306611	5.14132e-93	1.0222e-88	C4-Melanoma cell
KMT5A	0.313836	7.76723e-93	1.54428e-88	C4-Melanoma cell
TUBB6	0.421117	2.26859e-92	4.51041e-88	C4-Melanoma cell
TMEM97	0.45802	8.58342e-92	1.70656e-87	C4-Melanoma cell
PPIF	0.360052	9.5216e-92	1.89309e-87	C4-Melanoma cell
RHNO1	0.27435	1.05253e-91	2.09265e-87	C4-Melanoma cell
RAD51C	0.34387	1.06087e-91	2.10921e-87	C4-Melanoma cell
PPIH	0.289712	1.94643e-91	3.8699e-87	C4-Melanoma cell
KRT1	1.46159	3.57359e-91	7.10501e-87	C4-Melanoma cell
CDK5RAP2	0.356031	6.13969e-91	1.22069e-86	C4-Melanoma cell
PSMC3	0.350838	9.09558e-91	1.80838e-86	C4-Melanoma cell
HADH	0.406494	1.01175e-90	2.01157e-86	C4-Melanoma cell
PAXX	0.415261	1.28037e-90	2.54563e-86	C4-Melanoma cell
KLF4	0.560779	4.9347e-90	9.81116e-86	C4-Melanoma cell
GBP1	0.254242	6.8219e-90	1.35633e-85	C4-Melanoma cell
IRF1	0.860791	7.51957e-90	1.49504e-85	C4-Melanoma cell
2025-09-10	0.3043	1.65575e-89	3.29196e-85	C4-Melanoma cell
TFDP1	0.363647	9.74056e-89	1.93662e-84	C4-Melanoma cell
HNRNPA1	0.482237	1.17001e-88	2.32621e-84	C4-Melanoma cell
UBAC1	0.304983	2.11702e-88	4.20906e-84	C4-Melanoma cell
TPGS2	0.326544	2.23115e-88	4.43597e-84	C4-Melanoma cell
TONSL	0.25924	4.56362e-88	9.0734e-84	C4-Melanoma cell
DNAJB1	0.980089	5.66488e-88	1.12629e-83	C4-Melanoma cell
F12	0.351149	7.30987e-88	1.45335e-83	C4-Melanoma cell
UFD1	0.359335	8.10365e-88	1.61117e-83	C4-Melanoma cell
CCDC167	0.757457	1.77596e-87	3.53096e-83	C4-Melanoma cell
PPP1CA	0.391258	2.98064e-87	5.92611e-83	C4-Melanoma cell
CLEC2B	0.566922	8.94114e-87	1.77768e-82	C4-Melanoma cell
VPS29	0.403612	1.93648e-86	3.85011e-82	C4-Melanoma cell
HP1BP3	0.523951	6.51201e-86	1.29472e-81	C4-Melanoma cell
NFKBIA	0.930785	8.02438e-86	1.59541e-81	C4-Melanoma cell
HAUS1	0.378923	8.10347e-86	1.61113e-81	C4-Melanoma cell
NFIC	0.44525	1.26817e-85	2.52138e-81	C4-Melanoma cell
COMMD4	0.412395	1.57794e-85	3.13725e-81	C4-Melanoma cell
GGCT	0.444722	1.6956e-85	3.37119e-81	C4-Melanoma cell
SRSF4	0.270714	2.84031e-85	5.6471e-81	C4-Melanoma cell
ORAI1	0.299395	6.24047e-85	1.24073e-80	C4-Melanoma cell
SSRP1	0.335412	1.8898e-84	3.7573e-80	C4-Melanoma cell
JAG1	0.257139	3.70715e-84	7.37056e-80	C4-Melanoma cell
ENDOG	0.327324	1.92629e-83	3.82984e-79	C4-Melanoma cell
MYO19	0.273891	2.64813e-83	5.26501e-79	C4-Melanoma cell
PTGES3	0.449014	3.12528e-83	6.21368e-79	C4-Melanoma cell
LRRCC1	0.29875	4.58364e-83	9.1132e-79	C4-Melanoma cell
RB1	0.264344	6.26919e-83	1.24644e-78	C4-Melanoma cell
SLC2A1	0.379464	8.23072e-83	1.63643e-78	C4-Melanoma cell
PNRC2	0.328678	1.0275e-82	2.04287e-78	C4-Melanoma cell
PIM3	0.279902	1.27486e-82	2.53468e-78	C4-Melanoma cell
COPS3	0.304435	2.58243e-82	5.1344e-78	C4-Melanoma cell
FOSB	1.26085	2.85482e-82	5.67595e-78	C4-Melanoma cell
FBL	0.461929	3.02445e-82	6.01322e-78	C4-Melanoma cell
SRSF2	0.476132	7.94401e-82	1.57943e-77	C4-Melanoma cell
RNASEH2B	0.443523	9.09174e-82	1.80762e-77	C4-Melanoma cell
ARF6	0.364412	9.4238e-82	1.87364e-77	C4-Melanoma cell
PGP	0.400818	1.05826e-81	2.10403e-77	C4-Melanoma cell
ANAPC11	0.474662	1.09013e-81	2.1674e-77	C4-Melanoma cell
H3F3B	0.523551	1.05984e-80	2.10717e-76	C4-Melanoma cell
RALBP1	0.444081	1.0686e-80	2.12459e-76	C4-Melanoma cell
YEATS4	0.31359	1.08944e-80	2.16603e-76	C4-Melanoma cell
SUPT16H	0.37152	2.06794e-80	4.11148e-76	C4-Melanoma cell
SELENOP	0.346302	2.95884e-80	5.88277e-76	C4-Melanoma cell
TCOF1	0.305452	3.18968e-80	6.34172e-76	C4-Melanoma cell
PSMG3	0.361284	3.40703e-80	6.77386e-76	C4-Melanoma cell
ICMT	0.279188	3.87789e-80	7.71002e-76	C4-Melanoma cell
HDGF	0.397188	4.69446e-80	9.33352e-76	C4-Melanoma cell
HNRNPR	0.440496	6.98522e-80	1.3888e-75	C4-Melanoma cell
SSX2IP	0.257763	8.42337e-80	1.67473e-75	C4-Melanoma cell
ENSA	0.364958	9.57562e-80	1.90383e-75	C4-Melanoma cell
CKAP5	0.339231	1.13039e-79	2.24744e-75	C4-Melanoma cell
RORA	0.281384	1.17342e-79	2.33299e-75	C4-Melanoma cell
DUSP1	1.32214	4.11317e-79	8.1778e-75	C4-Melanoma cell
MGST2	0.405552	4.5679e-79	9.0819e-75	C4-Melanoma cell
RHEB	0.437926	6.81845e-79	1.35564e-74	C4-Melanoma cell
REL	0.404805	7.69636e-79	1.53019e-74	C4-Melanoma cell
NAA50	0.335964	7.79155e-79	1.54912e-74	C4-Melanoma cell
NAB1	0.257443	1.79204e-78	3.56292e-74	C4-Melanoma cell
NFKBIZ	0.369136	1.90839e-78	3.79425e-74	C4-Melanoma cell
SNRPG	0.453729	1.9262e-78	3.82967e-74	C4-Melanoma cell
LRRC59	0.254831	2.16136e-78	4.29721e-74	C4-Melanoma cell
SRSF10	0.368356	2.54478e-78	5.05952e-74	C4-Melanoma cell
HNRNPD	0.475202	4.59431e-78	9.1344e-74	C4-Melanoma cell
XPO1	0.443642	8.24409e-78	1.63909e-73	C4-Melanoma cell
RFC1	0.316102	9.82527e-78	1.95346e-73	C4-Melanoma cell
ATP1B3	0.60355	9.98936e-78	1.98608e-73	C4-Melanoma cell
TOMM40	0.350727	1.49107e-77	2.96455e-73	C4-Melanoma cell
PGAM1	0.418595	1.49875e-77	2.97981e-73	C4-Melanoma cell
JPT2	0.271715	1.81782e-77	3.61419e-73	C4-Melanoma cell
FSCN1	0.295564	1.94466e-77	3.86638e-73	C4-Melanoma cell
SEPHS1	0.297125	2.3318e-77	4.63608e-73	C4-Melanoma cell
NFIX	0.305446	3.38262e-77	6.72532e-73	C4-Melanoma cell
HPF1	0.329814	4.33381e-77	8.61649e-73	C4-Melanoma cell
CBX1	0.401175	4.60125e-77	9.14821e-73	C4-Melanoma cell
ATPIF1	0.376634	6.43595e-77	1.2796e-72	C4-Melanoma cell
IKBIP	0.282886	7.24544e-77	1.44054e-72	C4-Melanoma cell
MAD2L2	0.26032	1.0949e-76	2.17687e-72	C4-Melanoma cell
DEGS1	0.46433	1.75443e-76	3.48815e-72	C4-Melanoma cell
TSTD1	0.260624	2.33919e-76	4.65078e-72	C4-Melanoma cell
SERTAD1	0.385587	1.26237e-75	2.50984e-71	C4-Melanoma cell
C1orf21	0.406603	1.76285e-75	3.5049e-71	C4-Melanoma cell
LIG1	0.335801	2.05063e-75	4.07706e-71	C4-Melanoma cell
SRRM1	0.363505	2.1282e-75	4.23128e-71	C4-Melanoma cell
KPNB1	0.506213	5.18364e-75	1.03061e-70	C4-Melanoma cell
GNB2	0.299419	8.8746e-75	1.76445e-70	C4-Melanoma cell
SOD2	0.680826	1.24317e-74	2.47168e-70	C4-Melanoma cell
P4HB	0.415509	1.34933e-74	2.68275e-70	C4-Melanoma cell
SRSF3	0.429382	4.36939e-74	8.68723e-70	C4-Melanoma cell
SFPQ	0.460276	1.33724e-73	2.6587e-69	C4-Melanoma cell
PHLDA2	0.816747	3.8016e-73	7.55834e-69	C4-Melanoma cell
MRPL18	0.304331	4.15424e-73	8.25947e-69	C4-Melanoma cell
FUS	0.511275	6.74316e-73	1.34068e-68	C4-Melanoma cell
DDX46	0.40621	8.50025e-73	1.69002e-68	C4-Melanoma cell
FAM213A	0.517016	1.11021e-72	2.20732e-68	C4-Melanoma cell
C9orf3	0.374808	1.36537e-72	2.71462e-68	C4-Melanoma cell
SNRPF	0.354413	1.7755e-72	3.53004e-68	C4-Melanoma cell
NUDC	0.30538	1.77653e-72	3.5321e-68	C4-Melanoma cell
PSMD14	0.292863	2.35985e-72	4.69185e-68	C4-Melanoma cell
MAGOHB	0.325652	2.60326e-72	5.1758e-68	C4-Melanoma cell
MZT2A	0.381691	2.83081e-72	5.62821e-68	C4-Melanoma cell
MTHFD1	0.297318	3.06959e-72	6.10295e-68	C4-Melanoma cell
NAP1L4	0.262884	5.77653e-72	1.14849e-67	C4-Melanoma cell
SRSF7	0.439446	1.91088e-71	3.79922e-67	C4-Melanoma cell
ECI1	0.332672	2.04716e-71	4.07017e-67	C4-Melanoma cell
PRDX2	0.355151	3.60573e-71	7.16892e-67	C4-Melanoma cell
TNFAIP3	0.545051	3.8923e-71	7.73868e-67	C4-Melanoma cell
PTPRF	0.271822	8.04144e-71	1.5988e-66	C4-Melanoma cell
HNRNPM	0.367839	2.10755e-70	4.19022e-66	C4-Melanoma cell
NAP1L1	0.430744	2.42304e-70	4.81749e-66	C4-Melanoma cell
WNK1	0.346522	7.3073e-70	1.45284e-65	C4-Melanoma cell
HMGN1	0.399046	1.12625e-69	2.23922e-65	C4-Melanoma cell
RALY	0.298732	3.05951e-69	6.08291e-65	C4-Melanoma cell
POP7	0.25883	3.41737e-69	6.79442e-65	C4-Melanoma cell
NUP50	0.361137	5.64062e-69	1.12147e-64	C4-Melanoma cell
CKLF	0.419933	6.03509e-69	1.1999e-64	C4-Melanoma cell
SMIM14	0.260582	6.47835e-69	1.28803e-64	C4-Melanoma cell
DYNLL1	0.428145	1.5101e-68	3.00238e-64	C4-Melanoma cell
SAP30	0.379996	2.15831e-68	4.29114e-64	C4-Melanoma cell
CDKN1A	0.287179	2.89373e-68	5.75331e-64	C4-Melanoma cell
MBD2	0.290478	3.954e-68	7.86135e-64	C4-Melanoma cell
ACTN1	0.311752	5.81e-68	1.15514e-63	C4-Melanoma cell
KLF10	0.385566	6.87959e-68	1.3678e-63	C4-Melanoma cell
MPC2	0.254213	7.29888e-68	1.45116e-63	C4-Melanoma cell
PIH1D1	0.251521	1.64635e-67	3.27328e-63	C4-Melanoma cell
[truncated: 160 more rows]
