# Supplementary material for: A novel SOX6 + melanoma cell subtype promotes early microsatellite invasion in Asian acral melanoma through fatty acid transport disorder
Source: J Exp Clin Cancer Res. 2025 Aug 27;44:254. doi: 10.1186/s13046-025-03516-2 (PMC12382077; doi:10.1186/s13046-025-03516-2)
Supplement: Supplementary file 3 — Supplementary Material 3 [file 13046_2025_3516_MOESM3_ESM.xlsx]

## Sheet: microsatellite_vs_primary
gene_name	log2FC	p_value	p_value_adj
RPS8	1.29473	0	0
RPL5	1.34703	0	0
RPS7	1.30986	0	0
RPS27A	1.53726	0	0
IGKC	-5.39165	0	0
SULT1C2	1.11371	0	0
RPL37A	1.15655	0	0
RPL32	1.31399	0	0
RPSA	0.960716	0	0
RPL14	1.72775	0	0
RPL29	1.39604	0	0
RPL35A	1.22753	0	0
RPS3A	1.50319	0	0
RPL37	1.20063	0	0
RPS23	1.54078	0	0
CD74	-2.97586	0	0
RPS14	1.08863	0	0
GPX3	2.20538	0	0
RACK1	1.33468	0	0
HLA-A	-2.2656	0	0
HLA-B	-3.15683	0	0
HLA-DRA	-2.9608	0	0
RPS18	1.43237	0	0
RPS10	1.24736	0	0
RPS12	1.16426	0	0
TOMM7	1.13661	0	0
RPS4X	1.41937	0	0
RPL36A	1.44085	0	0
RPL39	1.1515	0	0
RPL7	1.31893	0	0
RPL30	1.28562	0	0
RPS6	1.51826	0	0
RPL12	1.41151	0	0
RPL7A	0.995359	0	0
RPS13	1.16601	0	0
RPS3	1.20352	0	0
RPS24	1.66934	0	0
GAPDH	2.02252	0	0
NACA	1.35092	0	0
TSPAN8	1.93358	0	0
RPL6	1.33587	0	0
RPLP0	0.881263	0	0
RPL21	1.47421	0	0
TPT1	1.29661	0	0
IGHG4	-4.92007	0	0
IGHG1	-5.64825	0	0
IGHG3	-5.09801	0	0
IGHM	-4.11446	0	0
RPS15A	1.15102	0	0
RPL26	1.71829	0	0
RPL19	1.32847	0	0
RPL38	1.42051	0	0
MAG	1.2866	0	0
RPL13A	1.07526	0	0
IGLC2	-5.11887	0	0
IGLC3	-4.68299	0	0
RPL22	1.34043	5.24891e-307	1.14494e-302
RPL34	1.1119	3.12159e-306	6.80911e-302
HLA-C	-2.31323	1.38011e-304	3.01044e-300
RPL23A	1.28128	1.7898e-303	3.90409e-299
CTSD	-2.12825	2.40601e-303	5.24822e-299
RPL28	0.937075	1.29251e-297	2.81935e-293
SFRP1	1.44464	8.20253e-296	1.78922e-291
RPL31	1.06619	1.10103e-295	2.40167e-291
B2M	-1.59817	1.38881e-294	3.02942e-290
BTF3	1.10011	1.94055e-293	4.23293e-289
COL1A2	-2.73026	2.10906e-293	4.60048e-289
RPS16	0.995057	6.08094e-293	1.32644e-288
RPL9	0.987468	1.87634e-291	4.09286e-287
HSPA2	1.37677	2.77623e-291	6.05578e-287
RPS26	0.884161	1.97818e-290	4.315e-286
RPL13	0.876439	9.04849e-288	1.97375e-283
RPL10A	1.05762	5.99172e-286	1.30697e-281
RPL10	0.716835	8.49715e-286	1.85348e-281
RPL15	0.878384	1.25103e-284	2.72887e-280
RPS5	1.03679	6.82689e-284	1.48915e-279
HSP90AB1	0.985762	3.14516e-283	6.86053e-279
RPLP1	0.766524	5.77896e-283	1.26056e-278
RPS29	1.04394	7.23475e-283	1.57812e-278
COL3A1	-2.55226	7.4423e-281	1.62339e-276
RPS19	0.970159	6.63243e-278	1.44673e-273
RPL4	1.01942	1.55313e-276	3.38785e-272
RPL8	0.977647	1.58414e-276	3.45548e-272
FTL	-1.24369	1.56273e-275	3.40878e-271
LINC00972	0.657619	2.25555e-274	4.92004e-270
HLA-E	-1.64288	7.3431e-274	1.60175e-269
NPM1	1.08659	9.37434e-273	2.04482e-268
CRYAB	1.52995	7.61664e-272	1.66142e-267
RPL24	0.981771	3.88846e-270	8.48189e-266
COL1A1	-2.69949	1.11798e-269	2.43864e-265
RPL41	0.939266	2.206e-268	4.81195e-264
IGHA1	-3.78738	1.25361e-267	2.73451e-263
RPS15	0.844218	3.86268e-265	8.42565e-261
CST3	-1.48175	1.24669e-264	2.7194e-260
TBC1D4	1.04444	3.74386e-264	8.16647e-260
LYZ	-2.21501	6.16434e-261	1.34463e-256
RAB38	1.02796	7.44071e-261	1.62304e-256
PMEL	-2.22863	4.56686e-260	9.96169e-256
UBA52	0.812351	4.61798e-260	1.00732e-255
LAMA1	0.651162	1.58583e-259	3.45917e-255
AEBP1	-2.01615	1.99326e-259	4.34789e-255
HLA-DRB1	-2.18787	4.89623e-259	1.06801e-254
GAS2	0.726926	1.79683e-258	3.91943e-254
RPL36	0.778133	9.01688e-258	1.96685e-253
PYURF	1.17725	1.93322e-255	4.21692e-251
RPLP2	0.716715	2.18499e-255	4.76613e-251
RPS2	0.807046	4.54278e-255	9.90916e-251
UQCRB	1.02081	6.60537e-251	1.44083e-246
HLA-DPA1	-1.90627	7.95836e-251	1.73596e-246
RPS21	0.796559	3.89607e-250	8.4985e-246
EIF3H	1.01427	1.01172e-247	2.20686e-243
CTSB	-1.61321	1.16448e-247	2.54009e-243
DCN	-1.96219	3.49653e-247	7.62698e-243
ACTB	-0.96051	2.59918e-245	5.6696e-241
RPL18A	0.822646	1.39781e-244	3.04903e-240
EOMES	0.697172	3.32643e-243	7.25595e-239
ABCA8	0.859519	1.33224e-242	2.90602e-238
SSR4	-1.34957	4.36102e-242	9.5127e-238
RPL11	0.973693	4.50197e-241	9.82015e-237
TSPAN7	1.13067	1.09288e-239	2.3839e-235
COL6A2	-2.16933	1.34908e-238	2.94276e-234
FHL2	0.912839	6.64622e-237	1.44974e-232
HLA-DQA1	-1.7891	2.59041e-235	5.65046e-231
EEF1A1	0.668512	2.83633e-235	6.1869e-231
RPS28	0.587533	9.68283e-235	2.11212e-230
PPIA	0.777294	3.93106e-234	8.57483e-230
REXO2	1.08359	2.58733e-233	5.64375e-229
TMSB4X	-1.9344	1.93974e-231	4.23117e-227
RPL22L1	1.04917	5.18439e-231	1.13087e-226
NDUFAF8	0.998149	1.16831e-230	2.54844e-226
SPARC	-1.4634	1.89452e-230	4.13252e-226
IGFBP4	-2.20786	2.4659e-230	5.37886e-226
UQCRH	0.973477	9.77302e-230	2.13179e-225
COL9A1	0.589243	2.584e-229	5.63648e-225
LUM	-1.9981	4.39811e-229	9.59361e-225
CHRDL1	0.708482	4.64568e-229	1.01336e-224
CLDN19	0.421072	7.57146e-229	1.65156e-224
FLNA	-1.39884	1.2117e-227	2.64309e-223
EIF3E	0.948032	1.29419e-226	2.82301e-222
IFI27	-1.92662	1.72434e-226	3.7613e-222
CYBA	-1.63568	1.35397e-223	2.95341e-219
NDRG1	1.18541	1.68906e-223	3.68435e-219
EIF3L	0.844877	1.86814e-223	4.07497e-219
C1QB	-1.76421	4.3533e-222	9.49584e-218
HIF3A	0.640464	2.29536e-219	5.00687e-215
JCHAIN	-2.09077	6.64039e-219	1.44847e-214
RAB40B	0.710421	4.01434e-217	8.75647e-213
APOE	-1.17072	1.90583e-216	4.15719e-212
RPL3	0.645166	1.91832e-216	4.18443e-212
RPS27	0.78387	2.56702e-215	5.59943e-211
SELENOP	-1.69342	2.84834e-215	6.21309e-211
RPL18	0.627627	1.33861e-214	2.9199e-210
HSPE1	0.949468	1.57461e-214	3.4347e-210
C1S	-1.59721	3.32568e-214	7.25431e-210
LDHA	0.891851	5.41888e-214	1.18202e-209
CCT3	0.816626	1.0159e-213	2.21597e-209
TMEM14B	0.923714	1.04703e-213	2.28388e-209
IGHG2	-3.02153	1.59399e-213	3.47696e-209
COL6A1	-1.68905	4.61029e-212	1.00564e-207
C1QA	-1.6674	1.34516e-211	2.9342e-207
ACTG1	0.644159	1.62377e-211	3.54193e-207
COX7C	0.821554	1.61596e-208	3.52489e-204
IGFBP7	-1.41161	5.24941e-208	1.14505e-203
SPRY2	0.863882	5.28626e-207	1.15309e-202
SNU13	0.812056	6.25609e-207	1.36464e-202
HHATL	0.63545	1.92182e-206	4.19206e-202
PRDX6	0.837268	2.13227e-204	4.65111e-200
TYMP	-1.35207	1.70094e-203	3.71027e-199
BCAS3	0.944021	6.373e-202	1.39014e-197
MT1M	0.831513	2.55709e-200	5.57778e-196
RXRG	0.756757	6.15963e-200	1.3436e-195
COL18A1	-1.67597	1.99088e-199	4.34271e-195
SERPING1	-1.59958	2.3256e-199	5.07283e-195
RPL35	0.577621	8.25896e-199	1.80153e-194
HLA-DPB1	-1.50268	1.16714e-198	2.54589e-194
AL139002.1	0.344098	1.60046e-197	3.49109e-193
FSTL5	0.427539	4.30224e-197	9.38448e-193
HLA-DQB1	-1.52838	5.51948e-197	1.20396e-192
UBC	-0.801483	6.97706e-196	1.52191e-191
S100A6	-0.879534	2.6849e-193	5.85657e-189
FAM104B	0.66946	3.02311e-193	6.59432e-189
HSP90AA1	0.756331	5.83002e-193	1.2717e-188
BAALC	0.984892	1.3892e-192	3.03026e-188
SF3B6	0.828684	1.92094e-192	4.19015e-188
COX6C	0.802206	3.96431e-192	8.64734e-188
EEF1B2	0.740476	1.65319e-191	3.60609e-187
MT-CO2	1.23301	2.33928e-191	5.10266e-187
GSTM3	1.02011	3.91666e-190	8.54342e-186
AC136616.1	0.313854	8.06308e-190	1.7588e-185
ENY2	0.836974	8.66215e-190	1.88948e-185
FN1	-1.68078	2.72879e-189	5.95231e-185
S100A4	-1.41551	6.07322e-188	1.32475e-183
PTGDS	-1.23686	4.91979e-187	1.07315e-182
LDHB	0.803068	1.18133e-186	2.57684e-182
DEPTOR	0.384759	5.66683e-186	1.23611e-181
ANXA5	0.653293	7.68615e-185	1.67658e-180
ST13	0.599978	8.19614e-185	1.78783e-180
RNF175	0.699187	3.13129e-183	6.83028e-179
SERPINE2	0.94521	4.7895e-183	1.04473e-178
TMEM258	0.736491	1.20877e-182	2.63668e-178
ENO1	0.864914	2.58645e-182	5.64182e-178
SUPT4H1	0.783166	5.36219e-179	1.16966e-174
OSBPL10	0.635831	5.45042e-179	1.1889e-174
MMP2	-1.66522	8.57615e-179	1.87072e-174
ADPRHL1	0.421672	1.85009e-177	4.03561e-173
RPS20	0.780664	5.33819e-177	1.16442e-172
PSAP	-0.720044	1.80133e-175	3.92924e-171
MRPL12	0.77741	2.39959e-175	5.23423e-171
PDCD4	0.865921	3.21581e-175	7.01464e-171
MT1E	0.827357	6.21132e-175	1.35487e-170
MALAT1	-1.73012	3.55206e-173	7.74812e-169
SELENOM	-1.46622	5.95432e-173	1.29882e-168
HSPG2	-1.38807	6.90229e-173	1.5056e-168
SEMA3D	0.350542	3.02466e-172	6.5977e-168
ATP6V1G1	0.749018	6.44542e-170	1.40594e-165
SLIRP	0.787955	1.26362e-169	2.75634e-165
EVA1A	0.584017	2.7817e-169	6.06773e-165
TOMM20	0.708846	1.17322e-168	2.55914e-164
SPP1	1.37314	1.43775e-168	3.13617e-164
FCGRT	-1.19919	1.27148e-167	2.77347e-163
CXCL12	-1.34604	2.77058e-167	6.04347e-163
HLA-F	-1.25426	3.41383e-167	7.44658e-163
CD22	0.394053	6.14087e-167	1.33951e-162
TPSB2	-1.50236	1.03584e-166	2.25948e-162
FBLN2	-1.15443	1.12633e-166	2.45686e-162
NRN1	0.662575	1.12808e-166	2.46068e-162
ROPN1B	0.603212	1.73853e-166	3.79225e-162
CHCHD2	0.651203	5.55179e-165	1.21101e-160
POMP	0.72959	1.08662e-164	2.37024e-160
MT1G	0.73718	1.69491e-164	3.6971e-160
TBC1D7	0.765156	1.87267e-164	4.08486e-160
RPS17	0.535527	1.5369e-163	3.35245e-159
C14orf2	0.723259	4.93837e-162	1.07721e-157
VAV3	0.430777	3.1822e-161	6.94133e-157
MFAP3L	0.432533	8.17406e-161	1.78301e-156
RPS27L	0.71344	2.09798e-160	4.57632e-156
AL161935.3	0.526136	5.40117e-160	1.17816e-155
RNASE1	-1.29069	6.45786e-160	1.40865e-155
HSBP1	0.731101	7.83206e-160	1.70841e-155
KHDRBS3	0.504225	9.77669e-160	2.13259e-155
MYL9	-1.17091	1.63883e-158	3.57478e-154
GRN	-1.02575	4.45172e-158	9.71053e-154
SPRY4	0.662621	1.779e-156	3.88054e-152
SHISA2	0.359908	3.32966e-156	7.26298e-152
SH3KBP1	0.633555	5.08323e-156	1.10881e-151
GAS6	-1.19881	1.36081e-155	2.96833e-151
GTF3A	0.716817	1.42783e-155	3.11452e-151
POSTN	-1.24323	1.69965e-153	3.70745e-149
HSPA1A	0.684689	2.15827e-153	4.70784e-149
EPB41L4A-AS1	0.655544	3.57846e-153	7.80569e-149
ULK4	0.729057	5.76418e-153	1.25734e-148
SOD3	0.61011	8.91134e-153	1.94383e-148
NDUFB11	0.645733	1.21561e-151	2.65161e-147
TXN	0.621731	1.73979e-151	3.795e-147
RAN	0.669063	2.0442e-151	4.45901e-147
SMS	0.521072	3.4156e-151	7.45045e-147
RPL17	0.59025	1.69585e-150	3.69916e-146
PLD3	-0.942383	1.71926e-150	3.75022e-146
CHI3L1	0.675835	2.57484e-150	5.6165e-146
HSPD1	0.685159	2.89548e-150	6.3159e-146
DUSP9	0.381767	5.13227e-150	1.1195e-145
KIN	0.544749	5.23723e-150	1.1424e-145
AC006058.3	0.329093	6.11766e-150	1.33444e-145
TOMM5	0.576001	9.60784e-150	2.09576e-145
A2M	-0.975463	1.34377e-149	2.93116e-145
CACYBP	0.677825	1.36529e-149	2.97811e-145
LINC01003	0.347176	3.50676e-149	7.64929e-145
MOK	0.715952	1.53313e-148	3.34421e-144
LRRC1	0.35479	1.56451e-148	3.41266e-144
ATP5G2	0.603894	3.81159e-148	8.31421e-144
PCBD1	0.6816	6.52611e-148	1.42354e-143
LGMN	-1.17238	7.70382e-148	1.68043e-143
TMEM14C	0.698678	1.32829e-147	2.8974e-143
SNRPD1	0.706409	1.98212e-147	4.32359e-143
MGST3	0.609738	3.35366e-146	7.31534e-142
C1R	-1.1434	4.1025e-146	8.94878e-142
POLR2K	0.752124	5.39678e-146	1.1772e-141
CLDN1	0.322289	1.32775e-145	2.89622e-141
PTRH2	0.592209	3.67519e-144	8.01669e-140
HLA-DMA	-1.14205	5.20539e-144	1.13545e-139
TRMT12	0.586574	2.95695e-143	6.45e-139
ATP5C1	0.662335	5.43244e-143	1.18498e-138
USMG5	0.659409	1.2615e-142	2.75171e-138
NEAT1	0.602722	3.97036e-141	8.66055e-137
HOXD13	0.252636	4.59748e-141	1.00285e-136
CDK2AP1	0.69049	2.50345e-140	5.46077e-136
SERPINA5	0.276768	3.38931e-140	7.39311e-136
AQP1	-1.38202	1.32667e-139	2.89386e-135
C1orf43	0.654034	1.13675e-138	2.47959e-134
MIF	0.603429	1.20986e-138	2.63906e-134
ATP5E	0.535435	2.92356e-138	6.37717e-134
SNCG	0.677002	6.84991e-137	1.49417e-132
YWHAZ	0.595367	7.82857e-137	1.70765e-132
SLC25A3	0.589903	3.01392e-136	6.57426e-132
BNIP3	0.623551	5.36606e-136	1.1705e-131
HSPB1	0.550844	6.5987e-136	1.43937e-131
LAMTOR5	0.669642	8.45432e-136	1.84414e-131
SNHG8	0.661569	1.15057e-135	2.50973e-131
IL32	-0.936806	1.31993e-135	2.87917e-131
NR0B1	0.30824	1.59441e-135	3.47788e-131
FZD9	0.367687	1.81687e-135	3.96313e-131
CSNK2B	0.63397	4.01647e-135	8.76113e-131
TXNIP	-1.03655	4.03927e-135	8.81086e-131
MYL12B	0.649574	4.08638e-135	8.91363e-131
NOL7	0.628595	5.95616e-135	1.29922e-130
RPL36AL	0.582662	1.00712e-134	2.19682e-130
MIR4435-2HG	0.436005	1.23964e-134	2.70402e-130
WIPI1	0.524688	7.31253e-134	1.59508e-129
GPRC5B	0.533027	8.02546e-134	1.75059e-129
CRYL1	0.680551	1.04161e-133	2.27207e-129
SRP14	0.557358	3.39936e-133	7.41503e-129
PSMB8	-1.18247	6.23138e-133	1.35925e-128
TPD52L1	0.284066	1.18003e-132	2.57399e-128
DAAM2	0.53777	1.33764e-132	2.91779e-128
NDUFB9	0.611178	1.89441e-132	4.13229e-128
TSC22D1	0.630633	2.36715e-132	5.16346e-128
POLR1D	0.589879	3.10419e-132	6.77118e-128
HIST3H2A	0.558298	6.2077e-132	1.35408e-127
ATP5O	0.628201	1.48215e-131	3.23301e-127
PFDN4	0.530926	4.59022e-131	1.00126e-126
NELL1	0.370963	5.13046e-131	1.11911e-126
HAS2	0.675943	8.44999e-131	1.8432e-126
BOLA3	0.559192	1.18295e-130	2.58037e-126
PRDX1	0.571801	1.80727e-130	3.94221e-126
SLC25A6	0.518333	4.23177e-130	9.23077e-126
FGFBP2	0.271169	1.33988e-129	2.92268e-125
LAPTM5	-1.14423	3.31509e-129	7.2312e-125
CCDC50	0.602361	3.93397e-129	8.58117e-125
ADSL	0.593252	1.3834e-128	3.01761e-124
FAM198B	0.556577	1.53261e-128	3.34308e-124
FHIT	0.262457	2.08754e-128	4.55355e-124
CAP2	0.294962	3.10175e-128	6.76585e-124
CCT8	0.595774	5.64729e-128	1.23184e-123
KRT14	-0.993376	1.95013e-127	4.25381e-123
TAPBP	-1.05621	3.63183e-127	7.92211e-123
BCL2A1	-0.92447	4.29322e-127	9.3648e-123
MAGEA12	0.295767	6.18399e-127	1.34891e-122
CD14	-1.09591	6.49807e-127	1.41742e-122
C8orf59	0.588256	9.48152e-127	2.0682e-122
MT1F	0.470727	9.88096e-127	2.15533e-122
CFD	-1.18547	2.02359e-126	4.41405e-122
CNBP	0.610065	2.82505e-126	6.16229e-122
LINC01667	0.258838	3.25126e-126	7.09198e-122
RAD51C	0.342656	3.38249e-126	7.37823e-122
MRPL57	0.582693	3.39967e-126	7.41569e-122
C11orf1	0.385656	8.67822e-126	1.89298e-121
MRPL58	0.349217	9.42367e-126	2.05559e-121
CYGB	0.602175	1.72802e-125	3.76933e-121
CSAG1	0.348178	1.82793e-125	3.98726e-121
MZB1	-1.01693	2.79547e-125	6.09776e-121
PEG10	0.285473	3.70079e-125	8.07254e-121
MT-ND3	0.961214	6.42193e-125	1.40082e-120
ESD	0.55301	6.51406e-125	1.42091e-120
BIRC7	0.592257	9.10167e-125	1.98535e-120
GBE1	0.364624	1.15122e-124	2.51116e-120
YWHAQ	0.650026	1.36944e-124	2.98716e-120
HEY1	0.420996	1.44103e-124	3.14331e-120
H1FX	-0.97937	1.83622e-124	4.00535e-120
BHLHE22	0.262021	2.59162e-124	5.65311e-120
SEC61G	0.597774	5.08013e-124	1.10813e-119
RPL23	0.52164	9.09153e-124	1.98314e-119
TMSB10	-0.503172	2.58704e-123	5.6431e-119
SAP18	0.587457	6.10269e-123	1.33118e-118
MT1A	0.363501	6.35529e-123	1.38628e-118
TMA7	0.551347	1.63091e-122	3.55751e-118
KIF21A	0.271782	1.90397e-122	4.15312e-118
ATP5J	0.583344	3.57424e-122	7.79649e-118
HIBCH	0.464471	9.87672e-122	2.15441e-117
STK24	0.563622	1.1197e-121	2.4424e-117
LINC00511	0.536552	2.44172e-121	5.32613e-117
SDC1	-1.0866	6.04226e-121	1.318e-116
LRMDA	0.272952	8.3721e-121	1.82621e-116
SLC25A4	0.550204	2.89593e-120	6.31688e-116
HLA-DMB	-0.978313	2.96346e-120	6.4642e-116
ENG	-1.19653	3.91175e-120	8.53269e-116
SORBS2	0.399723	9.00658e-119	1.96461e-114
RPL27	0.474424	2.4177e-118	5.27374e-114
DERL3	-1.10845	3.51695e-118	7.67152e-114
F2R	-1.02171	3.92346e-118	8.55825e-114
TEX41	0.598193	5.28261e-118	1.1523e-113
MAGEF1	0.536677	5.64152e-118	1.23059e-113
THY1	-1.03486	9.09494e-118	1.98388e-113
COL11A2	0.617217	3.22642e-117	7.03778e-113
NSA2	0.526586	4.38354e-117	9.56182e-113
NHP2	0.573606	6.27969e-117	1.36979e-112
BGN	-1.03466	9.70188e-117	2.11627e-112
EBPL	0.455712	1.39163e-116	3.03557e-112
NANOS1	0.427178	1.61349e-116	3.5195e-112
AL359504.2	0.274969	3.66545e-116	7.99545e-112
NEDD9	0.485257	5.88385e-116	1.28344e-111
SGK3	0.435785	7.08064e-116	1.5445e-111
CHCHD7	0.517489	4.23492e-115	9.23763e-111
NEDD8	0.589502	5.82235e-115	1.27003e-110
TTR	0.42908	7.81033e-115	1.70367e-110
RBM3	0.545445	3.46221e-114	7.55211e-110
TOMM22	0.568623	3.6377e-114	7.93492e-110
GDF15	0.642827	5.02962e-114	1.09711e-109
HIST1H2AC	0.457453	6.68284e-114	1.45773e-109
BST2	-1.08707	6.73077e-114	1.46818e-109
FASN	0.597357	7.33893e-114	1.60084e-109
PFDN2	0.552705	2.91359e-113	6.35542e-109
GAPDHS	0.610978	3.21134e-113	7.00489e-109
AK2	0.553627	6.49041e-113	1.41575e-108
CAPG	-1.01174	9.14028e-113	1.99377e-108
VWF	-1.23661	9.96604e-113	2.17389e-108
RNF7	0.55407	1.08119e-112	2.35841e-108
ETS2	0.498993	1.8965e-112	4.13684e-108
IL17D	0.402201	4.79219e-112	1.04532e-107
VDAC2	0.548515	5.2805e-112	1.15184e-107
MRPL13	0.557668	5.9489e-112	1.29763e-107
CORO1A	-0.898398	1.32455e-111	2.88924e-107
GGT5	-0.895549	1.36973e-111	2.98779e-107
C1QC	-0.930783	1.77351e-111	3.86857e-107
ARPC1A	0.547808	2.34108e-111	5.10661e-107
DPP7	-0.802869	2.5591e-111	5.58216e-107
TYROBP	-1.06796	4.69303e-111	1.02369e-106
MLANA	0.574767	7.36517e-111	1.60657e-106
NBL1	-0.936754	7.94311e-111	1.73263e-106
CTSH	-0.963202	9.488e-111	2.06962e-106
RSL24D1	0.464401	2.08184e-110	4.54112e-106
HIBADH	0.457857	3.09424e-110	6.74947e-106
HNMT	0.339032	1.01016e-109	2.20345e-105
MRC2	-0.825241	1.35448e-109	2.95453e-105
OSTC	0.517147	1.84325e-109	4.02068e-105
PECAM1	-0.988072	1.99843e-109	4.35917e-105
HLA-DQA2	-0.728405	2.0253e-109	4.41778e-105
AL445250.1	0.262301	4.4156e-109	9.63174e-105
S100B	0.659596	9.19655e-109	2.00604e-104
LAPTM4B	0.559594	1.41067e-108	3.07709e-104
GSN	-0.773764	2.41627e-108	5.27062e-104
PGK1	0.699202	1.0373e-107	2.26266e-103
TBCA	0.542178	1.16101e-107	2.53251e-103
MYH9	-0.798971	3.79526e-107	8.2786e-103
BEX4	0.43414	4.57145e-107	9.9717e-103
PHGDH	0.457166	6.53943e-107	1.42645e-102
CTSK	-0.968921	8.50915e-107	1.8561e-102
QDPR	0.340759	1.00669e-106	2.19589e-102
RABGGTB	0.4851	1.1345e-106	2.47468e-102
SUMO2	0.490633	1.21363e-106	2.6473e-102
MEA1	0.568208	2.74265e-106	5.98255e-102
H2AFJ	-0.854625	5.01201e-106	1.09327e-101
EIF3K	0.506082	1.57205e-105	3.42912e-101
PYGL	0.562886	1.71799e-105	3.74745e-101
RSL1D1	0.504585	6.44939e-105	1.40681e-100
ELOC	0.498066	1.48122e-104	3.23098e-100
YBX3	0.461371	2.70689e-104	5.90455e-100
SNRPD3	0.540365	3.55357e-104	7.7514e-100
PSMG4	0.522344	5.5442e-104	1.20936e-99
SMIM20	0.287899	1.07447e-103	2.34374e-99
TMEM251	0.427921	1.12794e-103	2.46038e-99
SMIM26	0.498782	2.72108e-103	5.93549e-99
TGDS	0.298501	2.8253e-103	6.16283e-99
STAB1	-0.928865	4.66325e-103	1.0172e-98
MT-CYB	0.750189	6.90967e-103	1.50721e-98
TYRP1	-2.54687	8.33643e-103	1.81843e-98
FN3KRP	0.279552	1.07116e-102	2.33652e-98
COA6	0.302812	1.14286e-102	2.49292e-98
PDGFRB	-0.927742	1.49742e-102	3.26633e-98
EGFL7	-1.11391	3.70787e-102	8.08798e-98
PRDX3	0.504867	5.11585e-102	1.11592e-97
TRBC2	-0.742945	5.13958e-102	1.1211e-97
ZZZ3	0.268358	1.00161e-101	2.18481e-97
SEC14L1	0.443446	1.43356e-101	3.12703e-97
CD55	0.523292	6.48127e-101	1.41376e-96
TBC1D16	0.506385	8.88461e-101	1.938e-96
COMMD6	0.542984	1.47429e-100	3.21588e-96
ROPN1	0.392799	3.3324e-100	7.26897e-96
ATP5L	0.492883	7.21103e-100	1.57294e-95
WARS	-1.08639	1.40622e-99	3.06739e-95
TAF9	0.325422	1.51072e-99	3.29534e-95
ADAMTS1	0.311417	1.66016e-99	3.62131e-95
CTSS	-0.886682	2.08936e-99	4.55752e-95
ANAPC11	0.514604	2.71933e-99	5.93167e-95
COL4A1	-1.03436	2.90581e-99	6.33845e-95
NOP10	0.521315	2.95092e-99	6.43684e-95
EEF1E1	0.456324	3.0928e-99	6.74633e-95
BAG3	0.285593	3.47944e-99	7.58971e-95
ADGRG1	-1.07302	4.23489e-99	9.23756e-95
PSMB9	-0.91687	4.69017e-99	1.02307e-94
ID3	-0.918456	1.22262e-98	2.66691e-94
MRPS18B	0.518037	3.10095e-98	6.7641e-94
TSPAN6	0.270206	4.60578e-98	1.00466e-93
NDUFAF2	0.313462	4.78674e-98	1.04413e-93
AL355596.1	0.341175	6.72502e-98	1.46693e-93
GCSH	0.497094	1.42455e-97	3.10737e-93
PLVAP	-0.94048	3.74061e-97	8.15939e-93
MRPL45	0.293493	5.85174e-97	1.27644e-92
DDT	0.490567	8.39313e-97	1.83079e-92
PLEKHO1	-0.735471	2.85978e-96	6.23804e-92
GABARAPL2	0.525915	4.2583e-96	9.28863e-92
AATK	0.285842	5.44343e-96	1.18737e-91
FAM89A	0.346635	5.51984e-96	1.20404e-91
SDHAF3	0.287791	5.71802e-96	1.24727e-91
CALR	-0.671025	7.15271e-96	1.56022e-91
PFDN5	0.450912	9.01292e-96	1.96599e-91
MRPL15	0.518811	6.09085e-95	1.3286e-90
TPD52	0.320378	1.21779e-94	2.65636e-90
TAGLN	-1.0868	1.71598e-94	3.74307e-90
C11orf71	0.268478	2.15251e-94	4.69528e-90
IGSF11	0.336186	2.23863e-94	4.88312e-90
NOB1	0.296093	3.74042e-94	8.15899e-90
SNRPC	0.503766	5.35399e-94	1.16787e-89
VEGFA	0.37267	7.6218e-94	1.66254e-89
MRPS17	0.260242	1.56123e-93	3.4055e-89
KRT16	-0.83802	3.1984e-93	6.97667e-89
MYL6	-0.464076	5.38679e-93	1.17502e-88
SPARCL1	-1.07882	5.8636e-93	1.27903e-88
COMP	-1.46816	5.87107e-93	1.28066e-88
CEBPD	0.663235	1.66968e-92	3.64207e-88
LAMB2	-0.910172	1.75336e-92	3.82459e-88
IGHV1-24	-1.18588	2.16933e-92	4.73196e-88
ATP5H	0.457967	2.84079e-92	6.19662e-88
CCNB1IP1	0.296619	5.80879e-92	1.26707e-87
XBP1	-1.00564	8.20986e-92	1.79082e-87
FTH1	0.453379	8.66393e-92	1.88986e-87
NDUFAB1	0.499878	9.45498e-92	2.06241e-87
NME1	0.490015	1.42714e-91	3.11302e-87
NAA20	0.407169	1.67322e-91	3.64979e-87
EMC6	0.444765	2.8837e-91	6.2902e-87
SLC16A1	0.255374	4.1153e-91	8.97671e-87
IFIT1	0.517032	1.05407e-90	2.29924e-86
GLO1	0.468017	1.38924e-90	3.03035e-86
SNHG19	0.41179	2.1415e-90	4.67126e-86
SKP1	0.465717	2.27089e-90	4.9535e-86
S100A8	-0.878809	3.94312e-90	8.60112e-86
TATDN1	0.400152	6.01995e-90	1.31313e-85
HERPUD1	-0.937886	6.49638e-90	1.41706e-85
HDDC2	0.386488	7.79574e-90	1.70048e-85
SOX6	0.272136	1.24505e-89	2.71583e-85
CEACAM1	0.312583	2.13941e-89	4.66669e-85
MRPL48	0.270067	2.19579e-89	4.78967e-85
GPX1	-0.527725	2.29552e-89	5.00723e-85
COL15A1	-0.787866	3.56911e-89	7.7853e-85
TRMT112	0.470828	3.59378e-89	7.83912e-85
SNRPF	0.443819	4.42338e-89	9.64872e-85
NSMCE2	0.298765	5.2055e-89	1.13548e-84
RAC3	0.263473	7.06868e-89	1.54189e-84
MMP11	-1.31509	7.98014e-89	1.74071e-84
HES4	-0.872242	1.09369e-88	2.38566e-84
RGS20	0.48022	1.1127e-88	2.42714e-84
CD99	-0.730557	1.18498e-88	2.5848e-84
RAMP3	-0.819	1.49413e-88	3.25915e-84
C2	-0.927209	2.27571e-88	4.96401e-84
NDUFC1	0.484506	5.83465e-88	1.27271e-83
TXNL4A	0.441102	9.5476e-88	2.08262e-83
MT-CO3	0.683872	9.96409e-88	2.17347e-83
TMEM98	0.447672	1.37098e-87	2.99051e-83
RABAC1	-0.70655	1.44249e-87	3.1465e-83
BANF1	0.500504	2.16335e-87	4.71892e-83
GTF2A2	0.324298	4.04946e-87	8.83309e-83
SGSM2	0.363602	4.66064e-87	1.01663e-82
KRT17	-0.86856	7.08888e-87	1.5463e-82
UFC1	0.479283	7.98274e-87	1.74128e-82
FXYD5	-0.806677	8.50185e-87	1.85451e-82
MRPL51	0.460891	9.86272e-87	2.15136e-82
HSPH1	0.431469	1.65267e-86	3.60496e-82
CHMP5	0.394345	4.1836e-86	9.12568e-82
ADA2	-0.63166	4.64176e-86	1.01251e-81
PIN4	0.365415	6.39755e-86	1.3955e-81
EMP1	-1.01136	8.19215e-86	1.78695e-81
CD52	-0.700749	9.19152e-86	2.00495e-81
JAGN1	0.362264	1.28899e-85	2.81167e-81
BEX3	0.496972	1.68163e-85	3.66814e-81
CHPT1	0.288491	2.38207e-85	5.19601e-81
LGALS1	-0.583286	2.55967e-85	5.58342e-81
THOC7	0.364353	3.03083e-85	6.61114e-81
COL4A2	-0.967651	3.25792e-85	7.1065e-81
ZNF106	0.464512	4.34261e-85	9.47252e-81
EIF3D	0.453585	6.69607e-85	1.46061e-80
MGST1	0.320929	1.24344e-84	2.71231e-80
SELENOW	-0.631316	1.26407e-84	2.75732e-80
LMNA	-0.659999	1.3199e-84	2.87909e-80
EPAS1	-0.987083	1.4208e-84	3.09919e-80
OCIAD1	0.436147	2.27818e-84	4.9694e-80
AC110285.6	0.342779	2.44121e-84	5.32502e-80
RRS1	0.290623	2.78362e-84	6.07191e-80
NDUFB3	0.434627	4.1084e-84	8.96165e-80
HMOX1	0.802556	4.58122e-84	9.99302e-80
SUSD5	0.48521	6.72259e-84	1.4664e-79
EXOSC8	0.254313	7.64324e-84	1.66722e-79
ITGB5	-0.851917	8.41365e-84	1.83527e-79
C4orf3	0.454213	9.51472e-84	2.07545e-79
NBDY	0.426857	1.04412e-83	2.27754e-79
TMEM68	0.315659	1.60666e-83	3.50461e-79
PITRM1	0.315173	1.94192e-83	4.23592e-79
PHB	0.454514	2.41265e-83	5.26272e-79
POLR2L	0.463085	2.96389e-83	6.46514e-79
CMC1	0.29379	3.12306e-83	6.81233e-79
NUDCD2	0.292588	3.67306e-83	8.01205e-79
PPA1	0.42434	9.31561e-83	2.03201e-78
MRPS33	0.350138	1.43945e-82	3.13986e-78
TSPAN10	0.462071	1.80367e-82	3.93435e-78
METAP2	0.309963	2.58027e-82	5.62834e-78
SEM1	0.451732	6.42886e-82	1.40233e-77
KRT6B	-0.861696	8.13452e-82	1.77438e-77
DNAJA1	0.409452	9.67922e-82	2.11133e-77
MT2A	0.628114	1.07743e-81	2.35019e-77
IAH1	0.342285	2.34218e-81	5.10901e-77
CKS1B	0.296141	2.90697e-81	6.34098e-77
MRPS23	0.363238	3.00749e-81	6.56025e-77
SOD2	-1.01143	3.3136e-81	7.22797e-77
EIF4E2	0.315641	6.47793e-81	1.41303e-76
TUBA1A	-0.835692	6.63238e-81	1.44672e-76
PHLDA3	-0.910294	8.80313e-81	1.92023e-76
SEC61A1	-0.681922	2.14569e-80	4.68039e-76
PDCD5	0.418473	2.68315e-80	5.85275e-76
HSPA8	-0.750205	3.57669e-80	7.80184e-76
SLC39A4	0.389184	5.23963e-80	1.14292e-75
OXLD1	0.402145	8.76489e-80	1.91189e-75
DUT	0.39763	9.60795e-80	2.09578e-75
LPAR6	0.432988	9.95394e-80	2.17125e-75
CDC123	0.290736	2.16341e-79	4.71905e-75
CAVIN1	-0.665066	2.51538e-79	5.4868e-75
SSBP1	0.372021	2.58689e-79	5.64278e-75
ISLR	-0.604597	3.29334e-79	7.18377e-75
TRBC1	-0.580194	3.75169e-79	8.18356e-75
CCT4	0.422043	4.035e-79	8.80155e-75
FABP5	0.380545	6.50469e-79	1.41887e-74
PDCD6	0.421462	6.54989e-79	1.42873e-74
MPEG1	-0.641935	6.78026e-79	1.47898e-74
CMTM7	0.302808	7.17165e-79	1.56435e-74
ATP6V0B	-0.629183	9.35056e-79	2.03964e-74
CCL5	-0.60686	9.99797e-79	2.18086e-74
PLXND1	-0.78237	1.51763e-78	3.31042e-74
C1QBP	0.43933	2.52808e-78	5.5145e-74
LSM3	0.398882	2.68557e-78	5.85803e-74
S100A9	-0.890894	3.03148e-78	6.61256e-74
MKKS	0.328757	3.24105e-78	7.0697e-74
ZFAND1	0.303493	3.53411e-78	7.70896e-74
NDUFA4	0.407229	4.0073e-78	8.74113e-74
GABPB1	0.274289	5.78655e-78	1.26222e-73
MAGOH	0.379515	1.37712e-77	3.0039e-73
IMPDH2	0.414541	1.54818e-77	3.37704e-73
KRT6A	-0.88067	1.92214e-77	4.19276e-73
ETV5	0.449697	2.42199e-77	5.28308e-73
ABT1	0.326911	3.41648e-77	7.45236e-73
NDUFA6	0.443844	4.30263e-77	9.38533e-73
NIFK	0.298118	5.41475e-77	1.18112e-72
TSPO	-0.493849	6.64792e-77	1.45011e-72
COA3	0.418919	7.01595e-77	1.53039e-72
BCL2L13	0.292561	7.77307e-77	1.69554e-72
EEF1D	0.324023	1.08428e-76	2.36515e-72
TMEM259	-0.79503	1.80375e-76	3.93452e-72
LRP1	-0.802676	2.85148e-76	6.21994e-72
GTF3C6	0.307216	2.96218e-76	6.4614e-72
MRPL36	0.338027	3.38938e-76	7.39325e-72
RHEB	0.376165	4.09827e-76	8.93955e-72
FBLN1	-0.834882	6.63084e-76	1.44639e-71
NEDD4L	0.323941	1.55759e-75	3.39758e-71
TRIB2	0.422484	2.42115e-75	5.28126e-71
GLRX5	0.392661	3.04422e-75	6.64036e-71
HSBP1L1	0.326018	3.24861e-75	7.08618e-71
CD9	-0.803614	3.48243e-75	7.59623e-71
SRM	0.460542	4.04219e-75	8.81723e-71
FKBP4	0.327839	2.34812e-74	5.12196e-70
MRPL40	0.329418	3.14741e-74	6.86544e-70
MFAP4	-0.590037	3.48037e-74	7.59173e-70
SEPHS2	0.368609	3.92392e-74	8.55924e-70
MT1X	0.389331	5.13943e-74	1.12106e-69
DCXR	0.42002	6.83128e-74	1.49011e-69
PFKL	-0.732357	1.02416e-73	2.23399e-69
TCEAL8	0.322583	1.29017e-73	2.81424e-69
GPX4	-0.550031	1.42993e-73	3.11911e-69
FAM96A	0.293194	1.72415e-73	3.76089e-69
LSM5	0.338269	3.39842e-73	7.41298e-69
IFITM3	0.766917	3.85424e-73	8.40726e-69
MRPL3	0.285527	4.82594e-73	1.05268e-68
GSTP1	-0.552604	5.07539e-73	1.1071e-68
RPS25	0.3502	8.84017e-73	1.92831e-68
PRKAR1A	0.359462	1.09756e-72	2.39411e-68
MYO9B	-0.807361	1.31384e-72	2.86588e-68
YBX1	0.373932	1.67625e-72	3.65641e-68
RPUSD3	0.346108	3.03798e-72	6.62675e-68
LYPLAL1	0.327028	3.87802e-72	8.45912e-68
EIF4A3	0.334003	4.05725e-72	8.85007e-68
RPL27A	0.337299	4.62601e-72	1.00907e-67
NOP16	0.27143	5.65544e-72	1.23362e-67
CNN2	-0.642839	6.16401e-72	1.34456e-67
FGL2	-0.635637	1.0525e-71	2.29582e-67
H2AFZ	0.369079	1.91309e-71	4.17302e-67
NNMT	-0.647476	2.22082e-71	4.84427e-67
ARHGAP45	-0.614973	2.62427e-71	5.72431e-67
XIST	-0.671166	3.39623e-71	7.4082e-67
RGS5	-0.786203	3.88502e-71	8.47439e-67
S100A13	0.414972	4.01533e-71	8.75863e-67
NDUFS4	0.31566	4.08692e-71	8.91481e-67
TYRO3	0.270134	4.43351e-71	9.67082e-67
RTL8A	0.320859	5.91661e-71	1.29059e-66
HINT1	0.372584	1.01207e-70	2.20763e-66
RPL7L1	0.406683	1.06078e-70	2.31389e-66
DMAC1	0.395391	1.57599e-70	3.43772e-66
LLPH	0.261352	1.69936e-70	3.70681e-66
FAM162A	0.415821	1.87915e-70	4.09899e-66
PTTG1IP	-0.658745	2.25268e-70	4.91377e-66
RNH1	-0.688524	3.15283e-70	6.87727e-66
APLNR	-0.594336	5.21599e-70	1.13776e-65
COX7A2L	0.332016	5.63554e-70	1.22928e-65
MRPS21	0.406192	7.20849e-70	1.57239e-65
TMEM119	-0.556354	7.26645e-70	1.58503e-65
NPM3	0.26687	8.17046e-70	1.78222e-65
TCIRG1	-0.80572	9.21935e-70	2.01102e-65
CLCN7	-0.692837	1.18417e-69	2.58302e-65
NPDC1	-0.922206	1.45796e-69	3.18025e-65
TCEAL4	0.418887	1.48671e-69	3.24297e-65
ATP5G3	0.387177	2.32247e-69	5.06601e-65
PARP10	-0.760123	3.77803e-69	8.24103e-65
COX17	0.424811	4.1157e-69	8.97758e-65
ID1	-0.711734	5.04615e-69	1.10072e-64
EMILIN1	-0.774053	5.47956e-69	1.19526e-64
COX5A	0.411828	6.6786e-69	1.4568e-64
VCAN	-0.615834	7.60173e-69	1.65817e-64
PTRHD1	0.323088	8.29233e-69	1.80881e-64
FKBP3	0.293056	1.03253e-68	2.25226e-64
CYTH4	-0.531276	2.6032e-68	5.67836e-64
RHOC	-0.710053	3.64493e-68	7.95069e-64
RANBP1	0.417708	4.7883e-68	1.04447e-63
MRPS28	0.307831	7.3401e-68	1.6011e-63
ITGB2	-0.727115	3.53217e-67	7.70473e-63
IFITM1	0.729037	5.41383e-67	1.18092e-62
PEX2	0.360259	6.93319e-67	1.51234e-62
CPE	-0.676075	7.60208e-67	1.65824e-62
CD79A	-0.486248	1.22543e-66	2.67303e-62
EMC2	0.328213	1.48622e-66	3.24189e-62
MS4A6A	-0.612692	1.53208e-66	3.34192e-62
SGK1	-0.752704	2.29734e-66	5.0112e-62
TXNRD1	0.29964	2.5217e-66	5.50058e-62
MRPS7	0.33377	3.08271e-66	6.72432e-62
SNRPB2	0.288445	4.34385e-66	9.47524e-62
KRT5	-0.822632	4.62306e-66	1.00843e-61
CFH	-0.59231	4.71486e-66	1.02845e-61
CNIH4	0.341509	5.45512e-66	1.18993e-61
SLCO2B1	-0.595563	6.0132e-66	1.31166e-61
SPTBN1	-0.782976	1.35496e-65	2.95558e-61
CLNS1A	0.305215	1.62772e-65	3.55056e-61
TYMS	0.359255	1.81998e-65	3.96993e-61
C4orf48	-0.550284	1.86108e-65	4.05958e-61
DUSP6	0.254477	2.42335e-65	5.28606e-61
C19orf53	0.366931	3.00848e-65	6.5624e-61
MRPS25	0.287634	4.04898e-65	8.83204e-61
EBNA1BP2	0.255209	9.01543e-65	1.96653e-60
STOML2	0.370831	1.11157e-64	2.42467e-60
ERH	0.354774	1.19801e-64	2.61321e-60
PFDN1	0.25582	1.69181e-64	3.69036e-60
PCOLCE	-0.812672	4.16118e-64	9.07677e-60
STAT2	-0.693337	4.58707e-64	1.00058e-59
HSPB2	0.350969	4.75914e-64	1.03811e-59
SLAMF7	-0.479382	6.09043e-64	1.32851e-59
CENPX	0.362796	6.33731e-64	1.38236e-59
TAP1	-0.920039	7.02515e-64	1.5324e-59
PA2G4	0.319373	9.94274e-64	2.16881e-59
FMOD	-0.44992	1.25401e-63	2.73537e-59
ADIRF	-0.940064	1.73994e-63	3.79533e-59
JAK3	-0.493713	2.13433e-63	4.65562e-59
COA4	0.314305	3.20265e-63	6.98594e-59
POLR1C	0.303805	3.27931e-63	7.15315e-59
PMEPA1	-0.546193	4.04423e-63	8.82169e-59
DCT	0.462417	4.85554e-63	1.05914e-58
MRPL21	0.259039	5.05492e-63	1.10263e-58
MFF	0.257676	5.94898e-63	1.29765e-58
NCBP2-AS2	0.357059	7.02614e-63	1.53261e-58
CDH11	-0.532028	8.03247e-63	1.75212e-58
SUMO1	0.293992	1.13635e-62	2.47872e-58
PARK7	0.372731	1.14375e-62	2.49487e-58
KRTDAP	-0.772071	1.88377e-62	4.10907e-58
MDK	-0.817305	2.33703e-62	5.09775e-58
IGFBP2	-0.82362	2.5671e-62	5.59963e-58
ZFYVE16	0.256578	2.9173e-62	6.36351e-58
APOD	0.395006	5.02475e-62	1.09605e-57
TCF4	-0.622874	7.70155e-62	1.67994e-57
RARRES3	-0.504827	8.41352e-62	1.83524e-57
ECE1	-0.59013	1.15388e-61	2.51696e-57
EMC4	0.350322	1.21643e-61	2.65339e-57
NCF1	-0.591977	2.11951e-61	4.6233e-57
NDUFA1	0.381875	7.6438e-61	1.66734e-56
CYP27A1	-0.723855	9.84878e-61	2.14831e-56
COX6B1	0.361704	1.18572e-60	2.58642e-56
COL5A1	-0.572401	1.34867e-60	2.94186e-56
ZNF706	0.349307	5.38797e-60	1.17528e-55
NCL	0.364144	6.14337e-60	1.34005e-55
COL12A1	-0.721439	6.43656e-60	1.40401e-55
GNG5	0.365238	7.74354e-60	1.6891e-55
IRF1	-0.638457	1.14853e-59	2.50529e-55
GNL3	0.272594	1.32392e-59	2.88787e-55
DYNLL1	0.346236	1.33092e-59	2.90313e-55
SRI	0.275511	2.5943e-59	5.65894e-55
ETS1	-0.789081	3.01761e-59	6.58231e-55
NDUFA7	0.322152	3.16136e-59	6.89587e-55
LST1	-0.672274	3.18624e-59	6.95014e-55
SIGMAR1	0.288381	3.70645e-59	8.08488e-55
LTBP2	-0.492786	5.32412e-59	1.16135e-54
CD81	-0.333033	9.56575e-59	2.08658e-54
AHSA1	0.263406	9.61215e-59	2.0967e-54
FBN1	-0.587842	1.19851e-58	2.61432e-54
ADI1	0.418964	1.2122e-58	2.64418e-54
NME3	-0.6409	1.94504e-58	4.24272e-54
SOD1	0.355945	2.21435e-58	4.83017e-54
GSTO1	0.364591	2.22594e-58	4.85544e-54
DGUOK	0.296239	4.36913e-58	9.53039e-54
CSF1R	-0.613078	6.19521e-58	1.35136e-53
LSP1	-0.54226	6.44376e-58	1.40558e-53
IMP3	0.294117	7.83329e-58	1.70868e-53
SCPEP1	-0.518487	9.55588e-58	2.08442e-53
CYTOR	0.281354	1.76133e-57	3.84199e-53
WWP2	0.305934	2.39661e-57	5.22772e-53
HTRA1	-0.683031	2.64737e-57	5.77471e-53
ATP1A1	0.346501	2.91083e-57	6.3494e-53
CDC42EP3	-0.549893	4.97076e-57	1.08427e-52
UBE2L6	-0.537413	5.16422e-57	1.12647e-52
TMEM176B	-0.728775	8.10687e-57	1.76835e-52
VIM	0.257308	9.66134e-57	2.10743e-52
HPS5	0.272663	1.00081e-56	2.18306e-52
ACKR1	-0.792404	1.18548e-56	2.58588e-52
IL10RA	-0.455883	1.89347e-56	4.13023e-52
TBC1D10C	-0.437541	2.03326e-56	4.43514e-52
NID1	-0.623279	2.23694e-56	4.87944e-52
SH3BGRL3	-0.559627	2.27895e-56	4.97107e-52
PFDN6	0.358772	3.93301e-56	8.57908e-52
MEGF6	-0.550293	4.02789e-56	8.78603e-52
ANTXR1	-0.594646	4.35713e-56	9.50421e-52
SRGN	-0.752942	4.80366e-56	1.04782e-51
SNRPG	0.356905	4.97289e-56	1.08474e-51
ASAP1	0.307882	5.54963e-56	1.21054e-51
PTPRC	-0.607778	6.30929e-56	1.37624e-51
RNF114	0.290189	6.43663e-56	1.40402e-51
PLXNB2	-0.601202	7.84447e-56	1.71111e-51
CRNDE	0.294002	8.45717e-56	1.84476e-51
SMDT1	0.325825	8.64372e-56	1.88546e-51
NQO1	0.312384	1.35806e-55	2.96233e-51
BFAR	0.284725	2.68188e-55	5.84999e-51
CCL18	-0.585145	2.6882e-55	5.86377e-51
CKLF	0.278576	3.13431e-55	6.83687e-51
DNAJC15	0.306293	4.31013e-55	9.40168e-51
FOLR2	-0.58717	4.98953e-55	1.08837e-50
LYRM4	0.285908	6.98066e-55	1.52269e-50
MGAT1	-0.585263	7.43262e-55	1.62128e-50
MRPS6	0.343034	1.05645e-54	2.30442e-50
APP	0.351523	1.21138e-54	2.64239e-50
GMFG	-0.551153	1.27734e-54	2.78625e-50
OLFML2B	-0.565002	1.58262e-54	3.45217e-50
GNG12	0.292131	1.65842e-54	3.61751e-50
AP1S2	-0.597254	1.73841e-54	3.79199e-50
DAD1	0.340762	2.70638e-54	5.90342e-50
NDUFAF3	0.333685	3.07249e-54	6.70202e-50
CCT5	0.310345	4.32548e-54	9.43517e-50
UBA7	-0.454469	4.69774e-54	1.02472e-49
SULF2	-0.583861	4.86478e-54	1.06115e-49
CD59	0.335035	1.06798e-53	2.32959e-49
EDNRB	-0.599108	1.07377e-53	2.34222e-49
GNG11	-0.634896	1.08692e-53	2.3709e-49
CCL21	-1.0502	1.12977e-53	2.46437e-49
CLTA	0.350694	1.23891e-53	2.70244e-49
PYCARD	-0.53892	1.54096e-53	3.36131e-49
CCT2	0.289983	1.67455e-53	3.6527e-49
TRAC	-0.4269	1.87398e-53	4.08771e-49
FERMT3	-0.466878	1.97782e-53	4.31422e-49
ACTA2	-0.779051	2.70073e-53	5.89111e-49
ILVBL	-0.660153	3.08361e-53	6.72627e-49
SOX18	-0.574464	3.37797e-53	7.36837e-49
MT-ATP6	0.524319	4.70261e-53	1.02578e-48
CLDN5	-0.667707	4.958e-53	1.08149e-48
SLC15A3	-0.539202	5.67832e-53	1.23861e-48
EIF3I	0.326441	1.04704e-52	2.28391e-48
RMDN1	0.252438	2.01293e-52	4.39081e-48
PRELID1	0.314752	2.34124e-52	5.10694e-48
THBS1	-0.648429	2.78223e-52	6.06888e-48
HMGN1	0.308502	3.37322e-52	7.35801e-48
MT-CO1	0.518053	3.63536e-52	7.92981e-48
MYC	0.321761	4.24224e-52	9.25361e-48
CD68	-0.689147	7.09613e-52	1.54788e-47
EIF4A1	0.335186	1.51137e-51	3.29675e-47
CD93	-0.553508	1.52282e-51	3.32173e-47
NOTCH3	-0.63605	1.89483e-51	4.13319e-47
EIF3M	0.258651	2.776e-51	6.05528e-47
GYPC	0.29921	3.71761e-51	8.10922e-47
RTRAF	0.284218	3.85232e-51	8.40307e-47
TNFRSF1B	-0.420468	1.45655e-50	3.17718e-46
FBL	0.310516	1.71368e-50	3.73805e-46
SFRP2	-0.548169	2.05916e-50	4.49165e-46
TGFBR2	-0.713536	2.67787e-50	5.84124e-46
GBP1	-0.51073	2.80105e-50	6.10992e-46
ZFP36L1	-0.683329	5.00588e-50	1.09193e-45
BRK1	0.314581	6.206e-50	1.35372e-45
TUBB2B	-0.526575	1.82003e-49	3.97002e-45
ATP5D	-0.513036	1.9347e-49	4.22016e-45
ESRP1	0.346816	3.59203e-49	7.83529e-45
ISG20	-0.597458	3.63672e-49	7.93278e-45
FAM20C	-0.474065	5.58999e-49	1.21934e-44
UBD	-0.414851	6.91672e-49	1.50874e-44
THBS2	-0.554063	1.66438e-48	3.63052e-44
APOL6	-0.509793	1.9071e-48	4.15995e-44
LTB	-0.40685	2.09768e-48	4.57567e-44
COL6A3	-0.847566	2.12075e-48	4.62599e-44
CD27	-0.373082	2.14595e-48	4.68097e-44
LIMS2	-0.62842	2.17641e-48	4.7474e-44
NCF4	-0.357981	2.57537e-48	5.61765e-44
NLRC5	-0.501312	3.13178e-48	6.83134e-44
MFSD12	-0.658817	3.24398e-48	7.07608e-44
VAMP5	-0.658831	3.37919e-48	7.37102e-44
ATP5F1	0.281559	4.05313e-48	8.84109e-44
DMKN	0.30897	5.54641e-48	1.20984e-43
NDUFV2	0.331943	7.41134e-48	1.61664e-43
MAN1A1	-0.506743	8.75982e-48	1.91078e-43
CXCL9	-0.561335	1.21504e-47	2.65037e-43
APOL1	-0.369988	1.6016e-47	3.49356e-43
MDH2	0.330113	1.9848e-47	4.32944e-43
BTG2	-0.560014	2.22797e-47	4.85988e-43
WDR83OS	0.338703	3.9208e-47	8.55245e-43
C9orf16	-0.582125	4.01625e-47	8.76065e-43
SNRPD2	0.283448	4.05847e-47	8.85274e-43
UNC93B1	-0.64082	4.91023e-47	1.07107e-42
EIF3F	0.300992	5.72343e-47	1.24845e-42
TCF25	-0.546338	6.33864e-47	1.38265e-42
ATXN10	0.280249	9.43543e-47	2.05815e-42
PRELP	-0.459107	1.21035e-46	2.64014e-42
LTBP3	-0.700737	1.36477e-46	2.97696e-42
TKT	0.299818	1.59249e-46	3.47371e-42
HSPA9	0.291153	1.9504e-46	4.25441e-42
NDUFC2	0.309252	1.99463e-46	4.35088e-42
NOP56	0.292281	3.00818e-46	6.56173e-42
OLFM1	-0.41575	3.21822e-46	7.0199e-42
CHCHD6	-0.527987	4.6616e-46	1.01683e-41
GNB2	-0.567907	4.70483e-46	1.02626e-41
FCER1G	-0.651986	5.26623e-46	1.14872e-41
FUCA1	-0.504105	5.76524e-46	1.25757e-41
TRAPPC1	0.256201	6.76729e-46	1.47615e-41
COX7B	0.298966	8.93829e-46	1.94971e-41
TCN2	-0.525389	9.82777e-46	2.14373e-41
ZYX	-0.68302	1.013e-45	2.20966e-41
DAPL1	0.261472	1.21186e-45	2.64343e-41
CTSZ	-0.669473	2.49454e-45	5.44134e-41
CCDC80	-0.585077	2.71211e-45	5.91592e-41
TMEM176A	-0.440621	2.76895e-45	6.03992e-41
GSDMD	-0.634576	3.01984e-45	6.58718e-41
SNRPE	0.278364	4.66771e-45	1.01817e-40
RBX1	0.310268	4.89828e-45	1.06846e-40
C2orf82	0.279204	5.7041e-45	1.24424e-40
TPI1	0.344264	8.69461e-45	1.89655e-40
VAMP8	0.307462	1.1447e-44	2.49694e-40
CHMP2A	0.2622	1.78017e-44	3.88309e-40
SOX10	0.299556	1.85833e-44	4.05358e-40
GNAI2	-0.618211	3.02991e-44	6.60914e-40
SLC40A1	-0.523245	3.03089e-44	6.61128e-40
CDK4	0.272171	3.16094e-44	6.89495e-40
PSMB5	0.300014	3.57372e-44	7.79535e-40
DYNLRB1	0.265742	3.7892e-44	8.26538e-40
LGALS3	0.339217	3.93458e-44	8.5825e-40
AES	-0.611284	9.79395e-44	2.13635e-39
SEL1L3	-0.356692	1.15078e-43	2.51019e-39
CTSG	-0.43445	1.23971e-43	2.70418e-39
RARRES2	-0.800426	1.315e-43	2.86841e-39
CD2	-0.342344	1.58123e-43	3.44913e-39
TSC22D3	-0.539935	1.65409e-43	3.60808e-39
TNC	-0.479945	2.34603e-43	5.1174e-39
PIM2	-0.508235	2.47786e-43	5.40496e-39
NDUFB4	0.298329	2.7937e-43	6.0939e-39
APEX1	0.310265	3.09306e-43	6.74689e-39
CD248	-0.485782	3.24594e-43	7.08037e-39
ATP5I	0.282354	3.27319e-43	7.13981e-39
SLC3A2	-0.446585	3.86501e-43	8.43074e-39
MARCKS	-0.708805	4.2464e-43	9.26267e-39
EIF1	0.260839	4.72764e-43	1.03124e-38
WIPF1	-0.515121	4.82686e-43	1.05288e-38
MMP14	-0.605388	5.26252e-43	1.14791e-38
NKG7	-0.346036	5.69333e-43	1.24189e-38
UQCR10	0.32806	5.73157e-43	1.25023e-38
POU2AF1	-0.344468	6.24182e-43	1.36153e-38
CD79B	-0.334532	6.28777e-43	1.37155e-38
MTCH1	0.270313	8.74807e-43	1.90822e-38
ENPP2	-0.59218	1.00829e-42	2.19938e-38
SLCO2A1	-0.395562	1.07047e-42	2.33503e-38
IGLL5	-0.465354	1.48365e-42	3.2363e-38
S100A10	0.297838	2.81561e-42	6.14168e-38
LAMTOR4	-0.407528	2.99015e-42	6.52242e-38
FAM129B	-0.620154	3.23329e-42	7.05278e-38
OXA1L	0.263852	4.12278e-42	8.99302e-38
ATF4	0.295501	5.28377e-42	1.15255e-37
NDUFS7	-0.529939	6.04299e-42	1.31816e-37
GBP5	-0.393875	6.20149e-42	1.35273e-37
CLU	-0.604028	6.2716e-42	1.36802e-37
VDAC1	0.255576	7.24663e-42	1.58071e-37
TMC6	-0.518454	8.82412e-42	1.92481e-37
SEC11A	0.286612	1.04345e-41	2.27607e-37
ATP5J2	0.286612	1.26108e-41	2.7508e-37
TMEM173	-0.484598	1.3406e-41	2.92425e-37
RAC2	-0.375108	1.35862e-41	2.96355e-37
HCLS1	-0.396854	1.76791e-41	3.85635e-37
CSTB	-0.492939	2.13958e-41	4.66708e-37
PTMA	-0.391035	2.40813e-41	5.25286e-37
HMGA1	0.285099	2.7788e-41	6.0614e-37
NAPRT	-0.615451	7.3157e-41	1.59577e-36
ECM1	-0.497833	7.83856e-41	1.70983e-36
DUSP1	-0.586638	9.29221e-41	2.02691e-36
KCTD12	-0.688808	1.2369e-40	2.69805e-36
CD34	-0.423746	1.24384e-40	2.71318e-36
PDGFRA	-0.390561	2.08999e-40	4.55889e-36
FLOT1	0.27114	2.68291e-40	5.85222e-36
FBXO7	0.301748	3.59574e-40	7.84339e-36
COX7A1	-0.361919	3.82565e-40	8.34489e-36
GJA4	-0.39669	3.84591e-40	8.38908e-36
APLP2	-0.544997	4.32694e-40	9.43834e-36
MRPL20	0.289069	5.19509e-40	1.13321e-35
CD53	-0.490018	5.9621e-40	1.30051e-35
CRISPLD2	-0.389308	6.4181e-40	1.39998e-35
MGP	0.623493	1.34284e-39	2.92913e-35
CSF2RB	-0.309326	1.43677e-39	3.13402e-35
AHCY	0.265991	1.44241e-39	3.14634e-35
MEG3	-0.357643	1.69379e-39	3.69467e-35
PLEC	-0.52463	2.60038e-39	5.67222e-35
ADCY4	-0.341328	3.3118e-39	7.22403e-35
JSRP1	-0.356213	3.68722e-39	8.04294e-35
TP53INP1	-0.61606	5.47867e-39	1.19506e-34
FAM20A	-0.310274	8.2904e-39	1.80839e-34
NFATC4	-0.35227	9.10544e-39	1.98617e-34
CYBRD1	-0.406889	9.92333e-39	2.16458e-34
SELPLG	-0.271356	2.17618e-38	4.7469e-34
STK17B	-0.360988	2.66991e-38	5.82388e-34
PGAM1	0.269516	2.87328e-38	6.26749e-34
VPS28	-0.425004	3.07869e-38	6.71554e-34
DDX3X	-0.50093	3.15633e-38	6.88491e-34
TIMM50	0.282605	3.3107e-38	7.22163e-34
TNFRSF18	-0.316541	3.3663e-38	7.34291e-34
S100A2	-0.98672	3.93344e-38	8.58002e-34
ANPEP	-0.289408	4.53785e-38	9.89842e-34
EHBP1L1	-0.602196	4.61988e-38	1.00774e-33
MRC1	-0.399167	6.67703e-38	1.45646e-33
HLA-DOA	-0.281656	6.9908e-38	1.5249e-33
RRBP1	-0.739647	9.61969e-38	2.09834e-33
CTNNB1	-0.493844	1.13705e-37	2.48025e-33
JAML	-0.331888	1.58032e-37	3.44715e-33
ICAM2	-0.375208	2.04912e-37	4.46974e-33
ITM2A	-0.353025	2.401e-37	5.2373e-33
FCRL5	-0.266144	2.72352e-37	5.94081e-33
BCAN	-1.29941	2.84181e-37	6.19884e-33
SLAMF8	-0.274354	3.65868e-37	7.98068e-33
MXRA5	-0.312148	4.44335e-37	9.69229e-33
ARMCX1	-0.260725	5.82429e-37	1.27045e-32
TIMM13	0.262069	6.45398e-37	1.40781e-32
PODN	-0.305775	8.51074e-37	1.85645e-32
TPSAB1	-0.278171	9.32028e-37	2.03303e-32
IGF2	-0.303266	1.20719e-36	2.63325e-32
EVL	-0.664216	1.23307e-36	2.6897e-32
MMP17	-0.636874	1.36942e-36	2.98711e-32
ADH5	0.260367	2.10907e-36	4.60052e-32
AIF1	-0.490244	2.16889e-36	4.731e-32
KDELR2	-0.610116	2.41492e-36	5.26766e-32
APOL3	-0.275357	2.59122e-36	5.65224e-32
MRPL14	0.272159	2.78675e-36	6.07873e-32
NORAD	-0.498645	3.02218e-36	6.59228e-32
FAM30A	-0.277785	3.33165e-36	7.26732e-32
C3	-0.572133	3.8821e-36	8.46803e-32
MRPL41	-0.392142	4.76505e-36	1.0394e-31
GIMAP7	-0.365805	5.32659e-36	1.16189e-31
PLAC9	-0.455421	5.99959e-36	1.30869e-31
CDKN2A	0.330008	6.01377e-36	1.31178e-31
MZT2A	0.262441	8.67577e-36	1.89244e-31
PHB2	0.274711	1.12111e-35	2.44548e-31
JUNB	-0.626202	1.16587e-35	2.54311e-31
S100A1	0.266361	1.40713e-35	3.06936e-31
RPS9	0.30288	2.85266e-35	6.2225e-31
PHACTR1	0.294896	2.86145e-35	6.24168e-31
CD151	-0.474811	3.1024e-35	6.76726e-31
YWHAE	0.25667	3.62419e-35	7.90544e-31
QSOX1	-0.573548	4.25149e-35	9.27377e-31
MFAP2	-0.676406	4.72281e-35	1.03019e-30
ZAP70	-0.259084	5.15707e-35	1.12491e-30
EVI2B	-0.338883	6.14839e-35	1.34115e-30
BSG	0.258139	7.32145e-35	1.59703e-30
HM13	-0.469054	7.4401e-35	1.62291e-30
KRT1	-0.551658	8.02603e-35	1.75072e-30
SOX13	-0.390376	8.67867e-35	1.89308e-30
IGFBP5	-0.553253	1.1179e-34	2.43847e-30
LRRC32	-0.377112	1.13377e-34	2.47309e-30
ATP6V1E1	0.258132	1.26776e-34	2.76538e-30
NRP1	-0.497907	1.40618e-34	3.0673e-30
PSMB8-AS1	-0.300558	1.48801e-34	3.24579e-30
TGFB1	-0.353666	1.68678e-34	3.67938e-30
GZMA	-0.255803	1.80642e-34	3.94035e-30
SNRNP70	-0.448754	2.4538e-34	5.35247e-30
GPR143	0.295465	2.58751e-34	5.64414e-30
PEAR1	-0.433353	3.24954e-34	7.08822e-30
LCK	-0.265754	4.65851e-34	1.01616e-29
TNFRSF4	-0.372834	4.90365e-34	1.06963e-29
RUNX1	-0.451643	5.62124e-34	1.22616e-29
NDUFV1	-0.449756	1.06054e-33	2.31336e-29
TM4SF1	-0.391595	1.06128e-33	2.31498e-29
CD3D	-0.280182	1.10862e-33	2.41824e-29
FMN1	-0.554618	1.5258e-33	3.32823e-29
CPA3	-0.301238	2.34009e-33	5.10443e-29
ALDOA	0.47637	2.36048e-33	5.14891e-29
NAGK	-0.573459	2.78294e-33	6.07044e-29
GM2A	-0.555912	3.16299e-33	6.89943e-29
MCF2L	-0.290674	4.05434e-33	8.84372e-29
PODXL	-0.391531	5.51839e-33	1.20373e-28
TPM4	-0.562696	6.95198e-33	1.51644e-28
FAP	-0.316678	7.59961e-33	1.6577e-28
ADAMTS2	-0.415664	8.45834e-33	1.84502e-28
FMNL1	-0.320958	1.26687e-32	2.76343e-28
PDLIM4	-0.43482	1.64107e-32	3.57968e-28
RCN3	-0.338211	1.6701e-32	3.64299e-28
ROMO1	-0.340154	2.02958e-32	4.42712e-28
NDUFA4L2	-0.58657	2.07331e-32	4.52251e-28
MS4A4A	-0.377515	2.80484e-32	6.11821e-28
PLA2G7	-0.307416	4.0623e-32	8.8611e-28
DPEP1	-0.302664	7.89717e-32	1.72261e-27
SPI1	-0.453038	9.77374e-32	2.13195e-27
COLGALT1	-0.542778	2.96158e-31	6.4601e-27
AHR	-0.626241	3.30407e-31	7.20717e-27
MMP9	-0.365598	3.35967e-31	7.32845e-27
CABIN1	-0.541564	3.56988e-31	7.78699e-27
ADAMDEC1	-0.258287	5.23765e-31	1.14249e-26
SNHG25	0.266547	6.43091e-31	1.40278e-26
IGHV4-31	-0.425758	6.72721e-31	1.46741e-26
CCL19	-0.543506	7.47796e-31	1.63117e-26
TKTL1	-0.279731	7.50236e-31	1.63649e-26
PLXDC1	-0.34351	7.74895e-31	1.69028e-26
KIF26B	-0.393012	8.14044e-31	1.77567e-26
MFGE8	-0.36093	9.15084e-31	1.99607e-26
IRF8	-0.33492	9.45522e-31	2.06247e-26
ARHGEF1	-0.526222	1.01217e-30	2.20784e-26
STEAP4	-0.452935	1.20334e-30	2.62484e-26
RBM8A	0.263392	1.47406e-30	3.21536e-26
ADAM15	-0.567605	1.49384e-30	3.25851e-26
TNFAIP2	-0.611126	1.63223e-30	3.56038e-26
OS9	-0.513548	1.673e-30	3.64931e-26
CTGF	-0.597065	1.72393e-30	3.76041e-26
CPXM1	-0.523478	2.66178e-30	5.80614e-26
TINAGL1	-0.426328	2.73103e-30	5.9572e-26
LAIR1	-0.367959	3.75456e-30	8.18983e-26
CCND2	-0.314394	4.54081e-30	9.90486e-26
MAPKAPK2	-0.532112	5.6117e-30	1.22408e-25
LCP2	-0.328501	8.15309e-30	1.77843e-25
SVIP	-0.266317	1.06146e-29	2.31536e-25
PAXX	-0.491311	1.08415e-29	2.36486e-25
STXBP2	-0.290431	1.14472e-29	2.49697e-25
VOPP1	-0.535904	1.39896e-29	3.05156e-25
CD163	-0.416179	1.55354e-29	3.38873e-25
HNRNPH1	-0.473004	1.80028e-29	3.92696e-25
SYTL1	-0.29827	2.38268e-29	5.19734e-25
CARD16	-0.412588	2.42006e-29	5.27888e-25
ZCRB1	-0.405917	2.42513e-29	5.28994e-25
TIMP2	-0.336373	3.65398e-29	7.97042e-25
MS4A7	-0.376517	8.42676e-29	1.83813e-24
CDH5	-0.319011	2.27685e-28	4.96648e-24
SYNPO2	-0.297004	3.70953e-28	8.0916e-24
MT-ND1	0.320755	5.23222e-28	1.1413e-23
FSCN1	-0.546746	5.44127e-28	1.18691e-23
COL7A1	-0.422056	6.10124e-28	1.33086e-23
CXCL10	-0.641776	6.98384e-28	1.52338e-23
SDF4	-0.450824	7.13081e-28	1.55544e-23
DOK2	-0.266743	7.31005e-28	1.59454e-23
AHNAK	-0.485141	1.1798e-27	2.5735e-23
IGHA2	-0.483647	1.22856e-27	2.67986e-23
RNPEPL1	-0.572263	1.24374e-27	2.71297e-23
CXCL14	-0.655112	1.6219e-27	3.53784e-23
C1orf122	-0.462325	1.62959e-27	3.55463e-23
COL5A2	-0.617268	2.04176e-27	4.45369e-23
CTSA	-0.37329	2.64676e-27	5.77337e-23
SDC2	-0.598594	3.27242e-27	7.13812e-23
IL16	-0.489178	3.99631e-27	8.71715e-23
MSR1	-0.41026	5.28048e-27	1.15183e-22
PSME2	-0.475066	5.35408e-27	1.16789e-22
TNXB	-0.260549	5.6084e-27	1.22336e-22
SOX4	-0.488176	1.33843e-26	2.91951e-22
RAPGEF3	-0.344193	1.45203e-26	3.16732e-22
CCL4	-0.393302	1.75582e-26	3.82997e-22
PRRX1	-0.565168	2.15199e-26	4.69414e-22
LYL1	-0.287799	2.55945e-26	5.58293e-22
SEL1L	-0.605921	3.05101e-26	6.65518e-22
RHOT2	-0.53868	3.72573e-26	8.12693e-22
TNFSF10	-0.287188	3.79571e-26	8.27958e-22
HPGD	-0.476029	3.81546e-26	8.32267e-22
PRDM1	-0.266027	4.08514e-26	8.91091e-22
ARAP1	-0.522802	4.14038e-26	9.0314e-22
IFITM2	0.266435	4.38507e-26	9.56516e-22
LTC4S	-0.296541	4.40251e-26	9.60319e-22
EIF4G1	-0.405966	4.75859e-26	1.03799e-21
COL5A3	-0.299814	5.12785e-26	1.11854e-21
MAN1B1	-0.515253	5.34048e-26	1.16492e-21
FAM46C	-0.267568	5.44014e-26	1.18666e-21
PLOD1	-0.529985	8.67704e-26	1.89272e-21
VSIR	-0.50418	1.0492e-25	2.28863e-21
NES	-0.527871	1.18918e-25	2.59396e-21
ECSCR	-0.265426	1.59369e-25	3.47631e-21
TRPM1	-0.614391	1.6068e-25	3.50491e-21
CYB5R3	-0.363257	2.25644e-25	4.92197e-21
MXD4	-0.495699	3.40969e-25	7.43755e-21
PHLDB1	-0.523661	3.5411e-25	7.72421e-21
GUK1	-0.296002	3.75199e-25	8.18422e-21
UCP2	-0.267761	3.77001e-25	8.22351e-21
FNDC1	-0.280995	4.5247e-25	9.86973e-21
SDF2L1	-0.471895	5.64039e-25	1.23034e-20
ITGB1	-0.432366	5.67626e-25	1.23816e-20
ATP2A3	-0.60516	6.38319e-25	1.39236e-20
AGRN	-0.57015	6.64193e-25	1.4488e-20
KRT6C	-0.543086	7.93062e-25	1.72991e-20
DNM2	-0.511503	1.10548e-24	2.41137e-20
GBP4	-0.286156	1.51977e-24	3.31508e-20
CALD1	-0.502153	1.75284e-24	3.82347e-20
TXNDC5	-0.441157	1.76169e-24	3.84277e-20
SNAI2	-0.468949	1.7802e-24	3.88316e-20
CSTA	-0.594059	1.9381e-24	4.22757e-20
LGALS9	-0.357559	2.17193e-24	4.73763e-20
GLIPR2	-0.271431	2.23804e-24	4.88185e-20
MED15	-0.484968	2.60681e-24	5.68623e-20
THBD	-0.269839	4.82899e-24	1.05335e-19
MAFB	-0.453632	5.6615e-24	1.23494e-19
HCST	-0.324592	6.01105e-24	1.31119e-19
TRIM22	-0.381236	6.72447e-24	1.46681e-19
CRIP1	-0.281982	8.06011e-24	1.75815e-19
GRK2	-0.546263	9.24709e-24	2.01707e-19
ITGA7	-0.306453	9.86522e-24	2.1519e-19
NCKAP1L	-0.257902	1.01488e-23	2.21375e-19
TRIB1	-0.528134	1.03433e-23	2.25618e-19
F13A1	-0.301461	1.07071e-23	2.33554e-19
AKNA	-0.292205	1.21838e-23	2.65765e-19
OGDH	-0.377335	1.79358e-23	3.91233e-19
GIMAP6	-0.275226	1.82284e-23	3.97616e-19
DDX17	-0.347937	2.17489e-23	4.74409e-19
HMG20B	-0.414096	2.23598e-23	4.87734e-19
HSP90B1	-0.332592	3.02485e-23	6.5981e-19
ESAM	-0.317663	3.26118e-23	7.11362e-19
AXL	-0.331658	3.75888e-23	8.19924e-19
SIGLEC1	-0.297582	7.37216e-23	1.60809e-18
SPON2	-0.596872	8.61132e-23	1.87839e-18
TGFB1I1	-0.326151	8.92434e-23	1.94667e-18
ARPC4	-0.485947	1.00067e-22	2.18277e-18
SAMHD1	-0.27691	1.06538e-22	2.32391e-18
DAZAP2	-0.456909	1.16626e-22	2.54397e-18
CDC42	-0.53602	1.26433e-22	2.75788e-18
MICAL1	-0.505245	1.27417e-22	2.77934e-18
LMF2	-0.428253	1.32614e-22	2.89271e-18
KIAA1755	-0.250053	1.45923e-22	3.18301e-18
CCM2	-0.483144	1.73713e-22	3.7892e-18
PLXNB1	-0.48982	2.03166e-22	4.43166e-18
KIF17	-0.286496	2.34137e-22	5.10722e-18
ALDH16A1	-0.425707	3.8551e-22	8.40914e-18
ADGRL4	-0.327871	4.84379e-22	1.05658e-17
DDAH2	-0.426427	5.49882e-22	1.19946e-17
MICALL2	-0.354757	8.46965e-22	1.84749e-17
NAGLU	-0.479955	9.73561e-22	2.12363e-17
ROBO1	-0.268415	1.04181e-21	2.27249e-17
CSRP1	-0.463099	1.68923e-21	3.68471e-17
STARD5	-0.273406	2.03823e-21	4.44598e-17
CD37	-0.263607	2.62711e-21	5.73052e-17
KIAA0930	-0.433753	2.69981e-21	5.8891e-17
IRF4	-0.482247	3.60508e-21	7.86375e-17
RALY	-0.424898	3.71835e-21	8.11084e-17
CHPF	-0.47696	3.97924e-21	8.67991e-17
NOTCH1	-0.393736	4.41249e-21	9.62496e-17
CXCL16	-0.301442	8.35693e-21	1.8229e-16
ARHGAP27	-0.257411	8.45269e-21	1.84379e-16
BMF	-0.400805	1.26006e-20	2.74858e-16
SLC38A2	-0.380814	1.26208e-20	2.75298e-16
TRPM2	-0.301281	1.44837e-20	3.15934e-16
STAT1	-0.50165	1.79134e-20	3.90746e-16
PLAU	-0.35707	2.14587e-20	4.68078e-16
ABR	-0.45218	2.21711e-20	4.83619e-16
SPHK1	-0.434193	2.47949e-20	5.40851e-16
HEXA	-0.395263	3.65234e-20	7.96684e-16
TWF2	-0.506474	4.42623e-20	9.65493e-16
ERAP2	-0.364107	4.44882e-20	9.70421e-16
LMAN2	-0.376766	4.86161e-20	1.06046e-15
HAPLN3	-0.321939	4.92029e-20	1.07326e-15
FAM89B	-0.458512	6.17094e-20	1.34607e-15
S100A7	-0.504826	6.37947e-20	1.39155e-15
ARL4C	-0.268279	7.16838e-20	1.56364e-15
HHEX	-0.25135	7.82666e-20	1.70723e-15
ITGA5	-0.273738	9.5375e-20	2.08041e-15
PTP4A3	-0.353997	1.01537e-19	2.21484e-15
LRPAP1	-0.328525	1.14948e-19	2.50735e-15
MPG	-0.489523	1.30343e-19	2.84317e-15
LGI4	-0.482748	1.4958e-19	3.26279e-15
MBD3	-0.459669	1.53078e-19	3.3391e-15
SPG7	-0.485472	1.74175e-19	3.79928e-15
SPCS3	-0.466663	1.81554e-19	3.96024e-15
SUN2	-0.512837	1.83917e-19	4.01177e-15
APCDD1	-0.415985	2.21402e-19	4.82944e-15
CPXM2	-0.258543	2.34046e-19	5.10524e-15
MAGED2	-0.264461	4.21808e-19	9.20089e-15
C21orf2	-0.489772	4.51228e-19	9.84263e-15
GPAA1	-0.345043	4.87603e-19	1.06361e-14
MYO1F	-0.315432	5.21245e-19	1.13699e-14
TBC1D2B	-0.337686	5.48818e-19	1.19714e-14
MXRA8	-0.52547	5.62425e-19	1.22682e-14
TSPAN4	-0.311617	5.90783e-19	1.28867e-14
PLEKHM2	-0.472359	6.33054e-19	1.38088e-14
NDRG2	-0.348085	7.57438e-19	1.6522e-14
PIGT	-0.382367	8.10797e-19	1.76859e-14
IL1R1	-0.261801	8.44126e-19	1.84129e-14
COL22A1	-0.25268	1.07645e-18	2.34807e-14
IDH2	-0.437578	1.27807e-18	2.78786e-14
MAP3K11	-0.459181	1.35897e-18	2.96432e-14
SIL1	-0.48453	1.40764e-18	3.07048e-14
PXN	-0.456092	1.65231e-18	3.60419e-14
SCAND1	-0.386331	1.75448e-18	3.82704e-14
SPRR1B	-0.543218	3.1587e-18	6.89008e-14
SRRM2	-0.342457	5.83534e-18	1.27286e-13
CALHM6	-0.25661	6.24571e-18	1.36238e-13
NOV	-0.40458	6.49507e-18	1.41677e-13
CNN3	-0.522241	8.01166e-18	1.74758e-13
TMBIM6	-0.321957	8.36632e-18	1.82495e-13
IL6ST	-0.515503	1.06656e-17	2.3265e-13
FSTL1	-0.484555	1.60081e-17	3.49185e-13
PCBP4	-0.411177	1.98232e-17	4.32403e-13
FRZB	-0.256234	2.15995e-17	4.71149e-13
CPVL	-0.459866	2.26339e-17	4.93714e-13
CEBPA	-0.264443	2.468e-17	5.38344e-13
ITM2B	-1.04654	2.89072e-17	6.30552e-13
PHC2	-0.429325	2.92712e-17	6.38493e-13
ITGAV	-0.489453	3.42396e-17	7.46868e-13
RGS1	-0.276932	3.8037e-17	8.29702e-13
ODF3B	-0.459345	4.08699e-17	8.91495e-13
CERCAM	-0.455313	4.33941e-17	9.46556e-13
SELENON	-0.397473	5.55307e-17	1.21129e-12
CRLF1	-0.265811	6.86592e-17	1.49766e-12
MSN	-0.456246	7.15074e-17	1.55979e-12
MX1	-0.379043	7.50316e-17	1.63666e-12
ANXA6	-0.454962	7.99017e-17	1.7429e-12
NDUFB2	-0.255708	9.20719e-17	2.00836e-12
GAA	-0.475023	9.94802e-17	2.16996e-12
SULF1	-0.253262	1.10311e-16	2.40622e-12
ARHGAP4	-0.499909	1.23003e-16	2.68306e-12
DAG1	-0.422187	1.26498e-16	2.75931e-12
ABTB1	-0.407256	1.47733e-16	3.22249e-12
REX1BD	-0.320651	1.97888e-16	4.31653e-12
SIGIRR	-0.385063	2.07472e-16	4.52559e-12
ADGRF5	-0.263381	2.97954e-16	6.49927e-12
NAA38	-0.268602	3.09352e-16	6.7479e-12
RAB31	-0.250258	3.40487e-16	7.42704e-12
QPCT	-0.48698	4.02167e-16	8.77247e-12
HIF1A	-0.522146	4.11931e-16	8.98544e-12
STOM	-0.354857	4.91164e-16	1.07138e-11
IQGAP2	-0.51313	4.94473e-16	1.07859e-11
TACC1	-0.378633	5.02513e-16	1.09613e-11
AKAP13	-0.394252	5.623e-16	1.22655e-11
ELN	-0.253465	5.75974e-16	1.25637e-11
ID2	-0.454093	6.94265e-16	1.5144e-11
ARID5A	-0.386737	7.08597e-16	1.54566e-11
ICAM1	-0.431643	7.70379e-16	1.68043e-11
SNCA	-0.515127	8.30625e-16	1.81184e-11
SLC43A3	-0.370455	9.52185e-16	2.077e-11
ARFGAP1	-0.446328	9.54239e-16	2.08148e-11
A1BG	-0.312569	9.55401e-16	2.08402e-11
EIF4G2	-0.324178	9.69813e-16	2.11545e-11
MT-ND4	0.264988	1.10064e-15	2.40082e-11
PLXNC1	-0.446192	1.16399e-15	2.53901e-11
PTOV1	-0.392799	1.16621e-15	2.54386e-11
ARSA	-0.392071	1.17065e-15	2.55354e-11
ACADVL	-0.404132	1.18904e-15	2.59365e-11
TMED9	-0.2968	1.39962e-15	3.05299e-11
HYOU1	-0.304218	2.16277e-15	4.71765e-11
LAPTM4A	-0.282989	2.80797e-15	6.12503e-11
PRKD2	-0.39848	2.88416e-15	6.29123e-11
ACTR2	-0.424774	3.46341e-15	7.55473e-11
CORO1B	-0.416104	3.52808e-15	7.6958e-11
ST5	-0.426769	4.06968e-15	8.87719e-11
CCDC85B	-0.35663	4.07768e-15	8.89463e-11
ATP6V0D1	-0.407051	4.17246e-15	9.10139e-11
CCL4L2	-0.272395	4.47457e-15	9.76037e-11
PITPNM1	-0.307222	4.59174e-15	1.0016e-10
MYDGF	-0.279245	5.18643e-15	1.13132e-10
TP53I13	-0.409399	5.92169e-15	1.2917e-10
B4GALT1	-0.382941	6.61222e-15	1.44232e-10
HDLBP	-0.328473	8.55609e-15	1.86634e-10
SPINT2	-0.321212	8.71155e-15	1.90025e-10
KLF2	-0.37201	9.42236e-15	2.0553e-10
WNT5A	-0.256431	9.71138e-15	2.11834e-10
TNFSF12	-0.337769	1.23568e-14	2.6954e-10
FBXW5	-0.38747	1.33002e-14	2.90117e-10
BMP1	-0.335105	1.45028e-14	3.16349e-10
LBH	-0.358123	2.08287e-14	4.54337e-10
PRPF8	-0.312575	2.52775e-14	5.51377e-10
HEG1	-0.269505	2.58919e-14	5.6478e-10
EMID1	-0.26586	4.15024e-14	9.05292e-10
C19orf66	-0.388118	4.19794e-14	9.15696e-10
CORO7	-0.351636	5.21226e-14	1.13695e-09
LEF1	-0.271852	5.27078e-14	1.14971e-09
LTBP4	-0.454382	5.52903e-14	1.20605e-09
ZFP36L2	-0.425109	9.88174e-14	2.1555e-09
ARRB2	-0.303082	1.00498e-13	2.19216e-09
ABHD17A	-0.401821	1.17285e-13	2.55833e-09
MVP	-0.381096	1.45295e-13	3.16932e-09
AMDHD2	-0.444292	1.5042e-13	3.28111e-09
YTHDC1	-0.46355	1.66699e-13	3.63621e-09
PTPN6	-0.318053	1.70342e-13	3.71567e-09
NDUFS8	-0.309894	2.11702e-13	4.61786e-09
NUCB1	-0.410899	2.56529e-13	5.59566e-09
CHPF2	-0.404228	2.65294e-13	5.78687e-09
EHD2	-0.369796	2.74771e-13	5.99359e-09
HDAC7	-0.397045	2.99989e-13	6.54366e-09
TES	-0.270201	3.00505e-13	6.55491e-09
TMEM59	-0.309346	3.04998e-13	6.65293e-09
NAP1L1	-0.416856	3.25252e-13	7.09472e-09
C17orf62	-0.402007	3.94733e-13	8.61031e-09
CSK	-0.400093	4.27257e-13	9.31976e-09
TNFRSF1A	-0.368776	4.3562e-13	9.50218e-09
KLF13	-0.412793	4.53993e-13	9.90296e-09
TIMP3	-0.447949	5.71886e-13	1.24746e-08
WDR1	-0.323318	5.91871e-13	1.29105e-08
MED16	-0.40466	6.10782e-13	1.3323e-08
COTL1	-0.417393	6.4659e-13	1.41041e-08
COL16A1	-0.460836	8.11776e-13	1.77073e-08
BCAR1	-0.408599	8.23151e-13	1.79554e-08
ST3GAL4	-0.510809	9.38866e-13	2.04795e-08
RPS6KA4	-0.370306	9.92424e-13	2.16477e-08
LY96	-0.379798	1.0381e-12	2.26442e-08
ELK3	-0.405207	1.26675e-12	2.76317e-08
HDAC5	-0.475406	1.28795e-12	2.80941e-08
DDX5	-0.290578	1.3962e-12	3.04553e-08
CCS	-0.428512	1.50355e-12	3.2797e-08
MBNL2	-0.475301	1.60759e-12	3.50664e-08
LIPA	-0.473894	1.61753e-12	3.52831e-08
HYAL2	-0.405483	1.70981e-12	3.7296e-08
SIPA1	-0.422146	1.75234e-12	3.82239e-08
KRT10	-0.264974	1.82841e-12	3.9883e-08
POLRMT	-0.406009	2.98987e-12	6.5218e-08
PTPA	-0.415219	3.21993e-12	7.02363e-08
VARS	-0.305623	3.34057e-12	7.28679e-08
UQCRC1	-0.338085	3.5654e-12	7.7772e-08
TAP2	-0.433548	3.94581e-12	8.60699e-08
TSPAN9	-0.346142	4.11561e-12	8.97738e-08
IER5	-0.31865	4.23001e-12	9.22692e-08
CAPZB	-0.379819	4.29332e-12	9.36502e-08
SBNO2	-0.418989	6.0977e-12	1.33009e-07
LAMP1	-0.303123	6.20091e-12	1.3526e-07
AP1B1	-0.425198	6.30295e-12	1.37486e-07
PPP1R18	-0.401967	8.99597e-12	1.96229e-07
SMPD1	-0.321625	9.77921e-12	2.13314e-07
ACAP3	-0.377683	1.18483e-11	2.58447e-07
ITGA3	-0.276677	1.23491e-11	2.6937e-07
RGS12	-0.416087	1.26784e-11	2.76553e-07
TECR	-0.3163	1.3653e-11	2.97814e-07
PRR5	-0.456272	1.44468e-11	3.15128e-07
VEGFB	-0.281617	1.47393e-11	3.21507e-07
CLIC4	-0.410737	1.51995e-11	3.31547e-07
TLN1	-0.375995	1.9812e-11	4.3216e-07
MLEC	-0.380833	2.03322e-11	4.43507e-07
ABCA7	-0.283286	2.08441e-11	4.54673e-07
INTS11	-0.364478	2.33321e-11	5.08944e-07
ACTN1	-0.407629	2.74433e-11	5.98621e-07
ACP5	-0.343894	3.30404e-11	7.20709e-07
RGS3	-0.378915	3.58956e-11	7.82991e-07
SESN3	-0.276075	3.90253e-11	8.51258e-07
MAD1L1	-0.329666	3.92466e-11	8.56087e-07
PBXIP1	-0.388921	5.33362e-11	1.16342e-06
DLGAP4	-0.388529	6.25167e-11	1.36368e-06
NBEAL2	-0.406898	6.36664e-11	1.38876e-06
RPS6KB2	-0.424722	6.44095e-11	1.40496e-06
GLG1	-0.400053	6.94986e-11	1.51597e-06
RXRB	-0.370488	7.39265e-11	1.61256e-06
ITGA6	-0.402735	8.64313e-11	1.88533e-06
CTSF	-0.345433	8.80917e-11	1.92154e-06
TYR	-0.299531	9.71138e-11	2.11834e-06
ARSI	-0.345271	1.29008e-10	2.81405e-06
UNC13D	-0.351554	1.34323e-10	2.92999e-06
SELENOO	-0.410576	1.48702e-10	3.24364e-06
CNDP2	-0.401781	1.51305e-10	3.30041e-06
NUMA1	-0.344941	1.52478e-10	3.326e-06
UBXN1	-0.354639	1.57129e-10	3.42746e-06
ANXA2	-0.262191	1.67125e-10	3.6455e-06
B4GALNT4	-0.280335	1.74582e-10	3.80815e-06
NUBP2	-0.376977	1.89497e-10	4.13349e-06
ELL2	-0.377149	1.94119e-10	4.23431e-06
TRABD	-0.339126	2.52185e-10	5.5009e-06
RASSF4	-0.385213	2.70107e-10	5.89184e-06
EIF5A	-0.365167	2.76775e-10	6.03729e-06
FASTK	-0.409097	2.77568e-10	6.0546e-06
PLXNA1	-0.381173	3.46324e-10	7.55437e-06
AP5Z1	-0.35381	3.81583e-10	8.32348e-06
EMP2	-0.263881	3.9418e-10	8.59826e-06
SLC38A10	-0.309129	4.08751e-10	8.91608e-06
FES	-0.347497	4.12414e-10	8.99598e-06
WDR81	-0.388557	4.37577e-10	9.54487e-06
EGLN2	-0.39081	4.50382e-10	9.82419e-06
SLC44A1	-0.388434	5.34992e-10	1.16698e-05
PNPLA6	-0.314498	6.16522e-10	1.34482e-05
PPP1CA	-0.281511	6.72992e-10	1.468e-05
TAOK2	-0.257304	7.16329e-10	1.56253e-05
LCP1	-0.359943	8.50471e-10	1.85513e-05
MUM1	-0.408224	1.00276e-09	2.18733e-05
ZMIZ2	-0.367357	1.01799e-09	2.22054e-05
VASN	-0.255645	1.08129e-09	2.35862e-05
GJA1	-0.376133	1.16536e-09	2.542e-05
MORF4L1	-0.314094	1.41099e-09	3.0778e-05
SYNGR2	-0.411132	1.51252e-09	3.29926e-05
DGCR6L	-0.340472	1.53278e-09	3.34345e-05
ANKRD13D	-0.400362	1.64945e-09	3.59794e-05
PIK3IP1	-0.327249	1.81452e-09	3.958e-05
ACAP1	-0.330579	1.90301e-09	4.15104e-05
BAD	-0.371764	1.98474e-09	4.32931e-05
TREM2	-0.263222	1.99894e-09	4.36029e-05
SLC12A7	-0.322566	2.97587e-09	6.49128e-05
CYB561A3	-0.359949	3.47877e-09	7.58824e-05
TUBGCP6	-0.439734	3.50695e-09	7.64972e-05
TNK2	-0.324084	4.21524e-09	9.1947e-05
NRBP1	-0.408471	4.31906e-09	9.42117e-05
CCPG1	-0.328727	4.61063e-09	0.000100572
S100A16	-0.391794	6.40466e-09	0.000139705
PDIA4	-0.370768	6.49047e-09	0.000141577
UNC45A	-0.363382	8.14913e-09	0.000177757
ARHGEF2	-0.324453	8.83158e-09	0.000192643
TBX2	-0.427531	9.60904e-09	0.000209602
LIMD2	-0.290368	1.0921e-08	0.000238219
WFS1	-0.30645	1.23103e-08	0.000268525
SLC27A3	-0.306669	1.63192e-08	0.00035597
STAT5A	-0.335307	1.87323e-08	0.000408607
TMEM160	-0.364596	1.92315e-08	0.000419496
HP1BP3	-0.421596	2.00008e-08	0.000436277
LYPLA2	-0.39605	2.00604e-08	0.000437577
CALM1	-0.277932	2.00676e-08	0.000437734
CHID1	-0.348291	2.15242e-08	0.000469507
CLTB	-0.350174	2.26502e-08	0.000494069
MAP7D1	-0.327511	2.26906e-08	0.000494951
CNPY3	-0.327543	2.27305e-08	0.00049582
ATP6V0E1	-0.257641	2.48993e-08	0.000543129
MBP	-0.288811	2.51581e-08	0.000548773
INF2	-0.366236	2.82303e-08	0.000615787
PIP4K2A	-0.388916	2.98366e-08	0.000650825
PRRC2A	-0.267755	3.08823e-08	0.000673635
SPSB3	-0.373865	3.29536e-08	0.000718818
WASF2	-0.487052	4.01592e-08	0.000875993
OAF	-0.40935	4.26667e-08	0.000930689
GBA	-0.364933	4.59779e-08	0.00100292
TUBA4A	-0.272551	4.81842e-08	0.00105104
VCP	-0.256363	5.26563e-08	0.00114859
DGAT1	-0.359263	5.77687e-08	0.00126011
SFMBT2	-0.262084	6.1214e-08	0.00133526
ZNF703	-0.261755	6.85452e-08	0.00149518
FAM50A	-0.351382	6.94976e-08	0.00151595
C9orf3	-0.297889	7.294e-08	0.00159104
MIIP	-0.371978	7.71829e-08	0.00168359
CLPTM1L	-0.364029	8.41204e-08	0.00183492
TPGS1	-0.408345	9.05754e-08	0.00197572
FAM160B2	-0.313124	9.9524e-08	0.00217092
RIPOR1	-0.365964	1.04171e-07	0.00227229
MOB2	-0.358406	1.12586e-07	0.00245583
MVD	-0.259951	1.14448e-07	0.00249645
GIPC1	-0.323424	1.31557e-07	0.00286964
RTN4	-0.286665	1.31983e-07	0.00287894
RBMS1	-0.332961	1.42472e-07	0.00310774
AKR1B1	-0.35165	1.49079e-07	0.00325185
SYVN1	-0.338011	1.91223e-07	0.00417114
DAPK3	-0.311391	1.97932e-07	0.00431748
IRF3	-0.379546	2.40347e-07	0.00524269
PPP1R12C	-0.380835	2.97543e-07	0.0064903
SPPL2B	-0.356293	3.28297e-07	0.00716114
ZSWIM8	-0.339367	3.59381e-07	0.00783919
CREB3L2	-0.342165	4.14645e-07	0.00904466
MSC	-0.262194	5.0742e-07	0.0110684
CDKN1A	-0.340205	5.07754e-07	0.0110756
CSPG4	-0.421858	5.12871e-07	0.0111872
ITM2C	-0.255473	5.4724e-07	0.0119369
INTS1	-0.374366	6.00081e-07	0.0130896
CUL9	-0.349424	6.35546e-07	0.0138632
CIB1	-0.346911	6.84951e-07	0.0149408
SHC1	-0.3203	8.32363e-07	0.0181563
ARRDC3	-0.400121	8.62166e-07	0.0188064
ADGRA2	-0.263272	1.26853e-06	0.0276704
ITPKB	-0.269441	1.30275e-06	0.0284168
SCARB1	-0.337345	1.3506e-06	0.0294606
ANXA1	-0.333172	1.45415e-06	0.0317193
MSRB2	-0.360571	1.46624e-06	0.0319831
HCFC1R1	-0.30466	1.53024e-06	0.033379
RAP1B	-0.33473	1.59016e-06	0.0346861
CDK2	-0.34374	1.66368e-06	0.0362899
CAP1	-0.300551	1.71965e-06	0.0375108
BTN3A1	-0.409814	1.77551e-06	0.0387292
POLR2A	-0.349637	1.82644e-06	0.0398401
ITGAX	-0.307395	1.92051e-06	0.041892
ATG4B	-0.331554	1.92149e-06	0.0419134
RAMP2	-0.321025	2.12611e-06	0.0463768
KLC1	-0.362535	2.22222e-06	0.0484734
SPTAN1	-0.378179	2.23456e-06	0.0487424
MACF1	-0.372597	2.39118e-06	0.0521589
CYHR1	-0.253941	2.61613e-06	0.0570655
NUCKS1	-0.356618	2.82087e-06	0.0615316
CFLAR	-0.39861	2.91486e-06	0.0635819
TXNDC11	-0.379262	3.05453e-06	0.0666285
GLRX	-0.287476	3.15372e-06	0.0687921
VPS26B	-0.269411	3.33424e-06	0.0727297
SRPRA	-0.317387	3.40699e-06	0.0743167
MIB2	-0.401418	3.52212e-06	0.0768281
CLUH	-0.343871	3.8365e-06	0.0836856
DNAJB9	-0.336331	4.18181e-06	0.0912179
SZRD1	-0.328975	5.04325e-06	0.110008
MCL1	-0.301872	5.13281e-06	0.111962
LAMC3	-0.278957	5.20545e-06	0.113546
LAMP2	-0.292679	5.21996e-06	0.113863
FAM234A	-0.326852	5.66658e-06	0.123605
KLHL22	-0.268803	6.28449e-06	0.137084
CD46	-0.324794	6.64069e-06	0.144853
NOSIP	-0.325209	6.75987e-06	0.147453
USF2	-0.304895	7.4548e-06	0.162612
ARHGAP1	-0.338847	7.68383e-06	0.167607
CALML5	-0.385306	7.69247e-06	0.167796
DBN1	-0.304187	9.17219e-06	0.200073
MYLK	-0.329314	9.8534e-06	0.214932
ARFRP1	-0.310579	9.88078e-06	0.215529
RNF166	-0.293223	1.04165e-05	0.227215
GRASP	-0.350029	1.04803e-05	0.228607
RHBDD3	-0.332329	1.08557e-05	0.236795
PLA2G15	-0.299394	1.09746e-05	0.239389
TNIP1	-0.334303	1.16446e-05	0.254003
GNS	-0.341324	1.20659e-05	0.263193
CASP4	-0.314208	1.23302e-05	0.268958
TMBIM1	-0.33966	1.26151e-05	0.275174
EFHD2	-0.345243	1.56593e-05	0.341577
ATP2B4	-0.358638	1.59417e-05	0.347737
ZBTB20	-0.290394	1.64383e-05	0.358568
CAPZA1	-0.371718	1.64688e-05	0.359234
JAG1	-0.29894	1.77836e-05	0.387914
PARP14	-0.380527	1.78367e-05	0.389071
AGPAT2	-0.258968	1.84272e-05	0.401952
RAP2B	-0.343748	1.88374e-05	0.410901
LRP10	-0.316972	1.88994e-05	0.412252
MRPL28	-0.29484	1.91935e-05	0.418667
JUP	-0.317237	2.15242e-05	0.469508
PSMD2	-0.279594	2.21796e-05	0.483804
RABL6	-0.343947	2.40968e-05	0.525624
PLPP5	-0.291255	2.47237e-05	0.539297
QKI	-0.365347	3.40203e-05	0.742085
CDC42SE2	-0.348248	3.84143e-05	0.837931
PTPRM	-0.364597	4.1632e-05	0.908119
TUBA1C	-0.320423	4.19235e-05	0.914477
MAN2C1	-0.324635	4.34577e-05	0.947942
FCGR2A	-0.37073	4.60789e-05	1
TLE3	-0.290386	4.64867e-05	1
ARRDC2	-0.313978	4.7691e-05	1
FKBP2	-0.324329	4.94116e-05	1
BTN3A3	-0.317174	5.47985e-05	1
SMAP2	-0.282768	5.76175e-05	1
PKN1	-0.317776	6.30586e-05	1
ATP6AP2	-0.297531	6.53429e-05	1
TUBB4B	-0.302565	7.57002e-05	1
CDK5RAP3	-0.322497	7.67936e-05	1
SLC9A3R2	-0.298026	7.69641e-05	1
WDFY1	-0.339568	7.81554e-05	1
STARD3	-0.296157	7.90528e-05	1
CIC	-0.287845	8.56811e-05	1
VPS51	-0.291093	9.3201e-05	1
STK11	-0.284088	9.35051e-05	1
LASP1	-0.302485	9.77586e-05	1
GAK	-0.325117	0.000104019	1
DNAJB2	-0.281946	0.000107171	1
ABCB8	-0.312893	0.000110533	1
LZTR1	-0.330726	0.000110732	1
GMPPB	-0.266679	0.000119736	1
NISCH	-0.307413	0.000126457	1
MYO1C	-0.291006	0.000126785	1
PRCP	-0.310041	0.000135157	1
IFT81	-0.330043	0.000145748	1
MC1R	-0.296422	0.000171257	1
TMEM248	-0.337775	0.000171614	1
HTT	-0.325611	0.000178079	1
CHD3	-0.340936	0.00018471	1
NECTIN2	-0.32543	0.000193285	1
CDKN1B	-0.29628	0.000198085	1
PPP1CB	-0.353421	0.000215015	1
TMEM123	-0.322847	0.000219321	1
SFN	-0.383424	0.000219993	1
NR1H2	-0.328949	0.000228044	1
VPS4B	-0.30431	0.000228098	1
RHBDD2	-0.270052	0.000231841	1
MBNL1	-0.332554	0.000234911	1
LAMA5	-0.334979	0.000241999	1
SLC9A3R1	-0.259079	0.000253861	1
WASHC1	-0.32124	0.000255804	1
UGCG	-0.425723	0.00028343	1
B3GAT3	-0.296238	0.000302615	1
ABHD2	-0.292835	0.000319137	1
INPPL1	-0.304335	0.000323372	1
SERINC1	-0.407315	0.00033313	1
ITPRIPL2	-0.266762	0.000347608	1
DDOST	-0.265757	0.000370524	1
VGLL4	-0.26114	0.000390976	1
SNX17	-0.269946	0.000427058	1
POR	-0.331464	0.000444565	1
C1QTNF6	-0.295826	0.000466197	1
PLEKHO2	-0.27167	0.000509342	1
PKD1	-0.332905	0.000547861	1
TPRA1	-0.403097	0.000568936	1
CENPB	-0.297155	0.000593782	1
P3H1	-0.296452	0.000611353	1
SORBS3	-0.31606	0.000619717	1
FLII	-0.307437	0.000696263	1
RHOB	-0.319066	0.000697352	1
NAPA	-0.279222	0.000700947	1
CLEC11A	-0.313349	0.000715296	1
EML3	-0.329477	0.000722161	1
SYTL2	-0.253572	0.000731556	1
UPP1	-0.263696	0.000784719	1
PPM1F	-0.296788	0.000797799	1
LAGE3	-0.292753	0.000818691	1
MMP15	-0.278949	0.000828867	1
CAPN1	-0.30024	0.000849298	1
DGKZ	-0.300089	0.000871291	1
DEF6	-0.280121	0.000904911	1
MLLT6	-0.323329	0.000970748	1
PLPP3	-0.341883	0.00100857	1
FKBP9	-0.300635	0.00103577	1
CCND1	-0.31503	0.00108389	1
TGOLN2	-0.333252	0.00112386	1
FLYWCH1	-0.304435	0.00121328	1
CLSTN1	-0.267197	0.00121389	1
NUDT22	-0.303192	0.001219	1
MAF	-0.274784	0.00138098	1
KIAA2013	-0.250018	0.0014229	1
EMC10	-0.295645	0.00143124	1
VWA1	-0.327434	0.00150761	1
ZFAND2B	-0.257055	0.00152505	1
ABHD12	-0.315705	0.00163409	1
TMEM184B	-0.366445	0.00168678	1
PNRC1	-0.388873	0.0019418	1
HAGHL	-0.311051	0.00194734	1
DPYSL2	-0.333249	0.00210193	1
ZFAND5	-0.278582	0.00226765	1
ADGRE5	-0.294475	0.00230561	1
SCRIB	-0.257463	0.0023434	1
SLPI	-0.316604	0.00239173	1
CPSF1	-0.272624	0.0024366	1
LY6D	-0.341169	0.00251537	1
TMEM204	-0.251858	0.00253529	1
TXLNA	-0.280958	0.00275943	1
FAM213B	-0.278349	0.00280628	1
RGL2	-0.290914	0.00304621	1
RELA	-0.294653	0.00368808	1
PTBP3	-0.28571	0.00373688	1
GRAMD4	-0.274279	0.00394814	1
NINJ1	-0.261509	0.00425682	1
ITGB4	-0.25128	0.00435145	1
PALLD	-0.269124	0.00442959	1
FYB1	-0.269127	0.00445028	1
CASC15	-0.317853	0.00454996	1
SHANK3	-0.284119	0.00489996	1
MAN2A2	-0.295774	0.00496287	1
PACS2	-0.327936	0.00554123	1
MAP3K6	-0.264237	0.0058821	1
PI3	-0.314962	0.00606916	1
FRMD4A	-0.263211	0.00663506	1
LMO4	-0.351365	0.00667573	1
STK10	-0.294757	0.00713369	1
TMEM50A	-0.318298	0.00725247	1
TAX1BP3	-0.287189	0.00739076	1
SYMPK	-0.291351	0.00742642	1
YIF1B	-0.267888	0.00757542	1
IRAK1	-0.281444	0.00757662	1
ADD1	-0.269099	0.00783933	1
ARHGDIB	-0.267979	0.00792753	1
SCAP	-0.29879	0.00798513	1
ANKRD12	-0.333253	0.00822326	1
GNL1	-0.263301	0.008858	1
MADD	-0.273965	0.00916177	1
NCLN	-0.253996	0.00927497	1
FAM173A	-0.278219	0.00927892	1
SETX	-0.297335	0.00963806	1
SMG5	-0.295837	0.0097367	1
ARF6	-0.300228	0.00993065	1
PIEZO1	-0.307228	0.0100522	1
C7orf50	-0.295253	0.0103763	1
GPC1	-0.283215	0.0106722	1
PDLIM7	-0.268807	0.0113891	1
SCYL1	-0.327391	0.0117354	1
USP20	-0.257025	0.011809	1
ABL1	-0.263527	0.0122076	1
ERBIN	-0.320903	0.012315	1
OPTN	-0.310483	0.0127	1
RHBDF2	-0.251393	0.0135997	1
SBF1	-0.280392	0.0136691	1
PSMC3	-0.282514	0.0142261	1
DBNL	-0.265501	0.0143768	1
WISP2	-0.250561	0.0151075	1
TOM1	-0.280132	0.015153	1
LITAF	-0.256484	0.0152567	1
SNX10	-0.258826	0.0161199	1
TRPV2	-0.268654	0.0161673	1
STX10	-0.266919	0.017587	1
NCAPH2	-0.262469	0.018076	1
GUSB	-0.266619	0.0181287	1
BMPR2	-0.297933	0.0186741	1
TRPC4AP	-0.289397	0.0190466	1
SLIT3	-0.270946	0.0191765	1
TUBGCP2	-0.289933	0.0193937	1
CSNK1A1	-0.260251	0.0202898	1
AKAP8L	-0.277039	0.0208836	1
ATP6V1B2	-0.266265	0.0217065	1
PIGQ	-0.286552	0.0227434	1
BCR	-0.268738	0.0228572	1
GJB2	-0.256572	0.0229651	1
C6orf106	-0.264258	0.0238847	1
CHMP1A	-0.285485	0.0243921	1
CDK10	-0.290744	0.0251932	1
BBC3	-0.28807	0.0262112	1
DAP	-0.293362	0.0271665	1
SELENBP1	-0.261581	0.0295142	1
PHF1	-0.287626	0.0303213	1
RNASET2	-0.257585	0.0325455	1
2025-03-02	-0.29081	0.032953	1
SGTA	-0.25516	0.0337647	1
IFFO1	-0.282215	0.0342088	1
BCL2L1	-0.255542	0.0365493	1
NARFL	-0.263894	0.0377116	1
PTPN12	-0.321167	0.0380021	1
SLC12A9	-0.260849	0.0392862	1
RAF1	-0.265783	0.0400224	1
HIPK1	-0.272441	0.0413516	1
SLC39A7	-0.25029	0.0437377	1
FKBP11	-0.272528	0.0437407	1
SLC25A29	-0.265465	0.0463291	1
BRF1	-0.274325	0.0466599	1
PODXL2	-0.274454	0.0488585	1
IFNGR1	-0.339264	0.0496913	1
TSSC4	-0.309331	0.0540504	1
EFEMP2	-0.285466	0.0545396	1
IQSEC1	-0.253078	0.0592774	1
KIFC2	-0.288865	0.0611419	1
ZNF335	-0.273683	0.0613315	1
CBX6	-0.26653	0.0615533	1
NR2F2	-0.353348	0.0615688	1
GBP2	-0.254734	0.0621182	1
SLFN5	-0.256051	0.0648534	1
TELO2	-0.276045	0.0655878	1
NELFB	-0.289269	0.0701506	1
RHBDF1	-0.263996	0.0741628	1
FBRS	-0.282985	0.0741762	1
FPGS	-0.257099	0.0746179	1
NFKB2	-0.27839	0.0761911	1
TPM1	-0.309405	0.0785642	1
PTEN	-0.281139	0.0807496	1
PLCG1	-0.282124	0.0811114	1
PI4KA	-0.28138	0.0819294	1
WTAP	-0.319524	0.0822835	1
PDXK	-0.25527	0.0822989	1
SPNS1	-0.261318	0.0824275	1
SIRT2	-0.264913	0.0837414	1
CTDSP1	-0.276763	0.0838289	1
SDC3	-0.269519	0.0862247	1
GLB1	-0.25905	0.0865457	1
FLOT2	-0.266152	0.0882956	1
NCOR2	-0.262294	0.0886117	1
MDFIC	-0.262496	0.0889853	1
TAF13	-0.282645	0.093981	1
PRKD3	-0.316183	0.0951814	1
ZFP36	-0.29863	0.0955194	1
PLPP1	-0.264413	0.0977429	1
CLEC2B	-0.250913	0.100987	1
RASSF3	-0.325681	0.103428	1
EHD4	-0.260882	0.104499	1
MAPK3	-0.254975	0.10698	1
GOLIM4	-0.289094	0.10784	1
PPP6R1	-0.271944	0.110597	1
VPS13C	-0.309487	0.111291	1
MOB1A	-0.343943	0.116212	1
LONP1	-0.251889	0.118466	1
RHOG	-0.26817	0.118611	1
SLC6A6	-0.341845	0.126362	1
SLC2A4RG	-0.268942	0.130679	1
IGSF8	-0.253298	0.137937	1
RASSF1	-0.271085	0.141422	1
ARRDC1	-0.268253	0.147214	1
ROCK1	-0.288257	0.154065	1
HK1	-0.261279	0.160392	1
PQLC1	-0.258317	0.160563	1
TIA1	-0.267043	0.16137	1
CELF2	-0.316866	0.173622	1
CCDC88B	-0.28129	0.174918	1
SLC52A2	-0.270272	0.178183	1
NOTCH2	-0.264102	0.180287	1
SUPT5H	-0.264069	0.197425	1
KIF5B	-0.284304	0.207206	1
AP2A2	-0.280167	0.208149	1
MFSD1	-0.282715	0.208278	1
GMPPA	-0.257537	0.209645	1
UBE2J1	-0.274571	0.210382	1
COL14A1	-0.283347	0.211998	1
AKR1A1	-0.278283	0.213996	1
CMTM3	-0.264566	0.223137	1
SPAG4	-0.558963	0.227722	1
YKT6	-0.267242	0.2514	1
KIRREL1	-0.252093	0.253067	1
OGFR	-0.27773	0.254771	1
SLC27A1	-0.255548	0.254784	1
ELK4	-0.258466	0.27053	1
TIMM17B	-0.252639	0.277878	1
SVIL	-0.265074	0.281591	1
MRPL54	-0.281527	0.291362	1
MEF2C	-0.277277	0.293658	1
RBM6	-0.266409	0.297466	1
TRIM26	-0.262642	0.300687	1
AGTRAP	-0.272568	0.307208	1
PREB	-0.257258	0.35055	1
SGSM3	-0.274214	0.352409	1
TNS2	-0.259153	0.366962	1
ATP6V0A1	-0.280021	0.369506	1
SH3BP2	-0.270708	0.374085	1
SCRN2	-0.255904	0.374797	1
SOAT1	-0.266908	0.388092	1
VCL	-0.263244	0.406206	1
ARFGAP3	-0.253369	0.410629	1
SAR1B	-0.269686	0.416495	1
JAK1	-0.287378	0.427817	1
ZNF33A	-0.318196	0.448598	1
CD164	-0.27543	0.480325	1
CRTAC1	-0.307619	0.485358	1
PRNP	-0.25688	0.485675	1
PNISR	-0.296405	0.498428	1
NPL	-0.284869	0.499471	1
CENPT	-0.258383	0.503799	1
TOP3B	-0.259326	0.50423	1
RSRP1	-0.263196	0.52913	1
TMEM30A	-0.256366	0.530196	1
NFKBIA	-0.277543	0.539858	1
RAP1A	-0.283665	0.578435	1
PLEKHF2	-0.30143	0.603747	1
MAPK8IP3	-0.281742	0.609106	1
LHFPL6	-0.255479	0.617402	1
WWTR1	-0.339481	0.650509	1
MANBAL	-0.262073	0.657127	1
DOCK6	-0.257882	0.666097	1
FBXL15	-0.250871	0.687422	1
ADCK5	-0.284378	0.69357	1
POLD4	-0.259524	0.698582	1
DNAJC13	-0.287556	0.711996	1
BCLAF1	-0.28922	0.714209	1
KTN1	-0.273129	0.724105	1
RALGDS	-0.25764	0.768215	1
TRMU	-0.253382	0.77121	1
ADD3	-0.300127	0.774848	1
FKBP8	-0.265856	0.784468	1
ZEB2	-0.257799	0.785601	1
TJP1	-0.270767	0.808832	1
EPS8L2	-0.308131	0.872298	1
ACADS	-0.265086	0.876597	1
ARHGAP39	-0.267443	0.899765	1
ST6GAL1	-0.290963	0.904115	1
BCHE	-0.258552	0.931576	1
ANKRD28	-0.255909	0.933676	1
SH3GLB2	-0.25029	0.946116	1
IDS	-0.264904	0.991787	1
