# Supplementary material for: A novel SOX6 + melanoma cell subtype promotes early microsatellite invasion in Asian acral melanoma through fatty acid transport disorder
Source: J Exp Clin Cancer Res. 2025 Aug 27;44:254. doi: 10.1186/s13046-025-03516-2 (PMC12382077; doi:10.1186/s13046-025-03516-2)
Supplement: Supplementary file 4 — Supplementary Material 4 [file 13046_2025_3516_MOESM4_ESM.xlsx]

## Sheet: spatial.zone.markers
gene_name	log2FC	p_value	p_value_adj	zone
IGFL2	1.4141	0	0	ST1-Epidermis
FGFBP1	1.37826	1.60438e-303	3.49963e-299	ST1-Epidermis
C10orf99	1.86742	2.14023e-302	4.66848e-298	ST1-Epidermis
IGFL1	0.91481	1.31932e-267	2.87783e-263	ST1-Epidermis
SERPINB3	1.76479	3.91469e-267	8.53912e-263	ST1-Epidermis
SERPINB4	0.767914	2.82797e-266	6.16866e-262	ST1-Epidermis
S100A14	2.78778	9.07761e-263	1.9801e-258	ST1-Epidermis
MAL2	1.14944	3.3343e-248	7.27311e-244	ST1-Epidermis
KRT13	0.481855	3.87915e-238	8.4616e-234	ST1-Epidermis
A2ML1	1.23279	1.73405e-237	3.78248e-233	ST1-Epidermis
SERPINB5	1.74633	8.77089e-234	1.91319e-229	ST1-Epidermis
AKR1B10	0.82494	1.90388e-232	4.15294e-228	ST1-Epidermis
KLK12	0.594257	1.93605e-231	4.2231e-227	ST1-Epidermis
DSC2	1.9892	2.39148e-230	5.21654e-226	ST1-Epidermis
CLCA2	1.36096	2.00457e-225	4.37257e-221	ST1-Epidermis
DSG1	1.79434	3.34224e-224	7.29043e-220	ST1-Epidermis
DSG3	1.42883	1.64178e-220	3.58122e-216	ST1-Epidermis
KLK8	1.21705	6.57632e-220	1.43449e-215	ST1-Epidermis
KLK10	1.46965	1.15237e-219	2.51367e-215	ST1-Epidermis
SPRR2A	2.94908	2.51413e-219	5.48408e-215	ST1-Epidermis
SPRR2D	2.36772	6.74868e-219	1.47209e-214	ST1-Epidermis
LGALS7	2.56465	2.38852e-218	5.21008e-214	ST1-Epidermis
CDA	1.12496	2.09427e-216	4.56823e-212	ST1-Epidermis
CD24	2.06559	2.97624e-215	6.49208e-211	ST1-Epidermis
KLK11	0.980656	8.67552e-215	1.89239e-210	ST1-Epidermis
KLK5	1.46603	2.24601e-214	4.89922e-210	ST1-Epidermis
GJB6	1.88879	6.18289e-214	1.34867e-209	ST1-Epidermis
KRT15	1.50233	1.9142e-213	4.17545e-209	ST1-Epidermis
RAB25	1.26011	4.43011e-212	9.6634e-208	ST1-Epidermis
S100A8	3.65412	1.78251e-210	3.88819e-206	ST1-Epidermis
SLPI	3.08647	4.24657e-209	9.26305e-205	ST1-Epidermis
SPRR1B	3.4218	7.10917e-209	1.55072e-204	ST1-Epidermis
AKR1C2	0.880743	2.55483e-208	5.57284e-204	ST1-Epidermis
KRT6B	3.52011	3.22689e-208	7.03882e-204	ST1-Epidermis
SPINK6	0.891585	3.75176e-208	8.18371e-204	ST1-Epidermis
IL1RN	0.887681	2.01031e-207	4.38508e-203	ST1-Epidermis
KRT6C	3.5418	4.3574e-207	9.5048e-203	ST1-Epidermis
CSTA	3.40929	8.71039e-207	1.9e-202	ST1-Epidermis
KRT6A	3.59465	2.69496e-206	5.87852e-202	ST1-Epidermis
PRSS3	0.678494	6.87793e-205	1.50028e-200	ST1-Epidermis
FAM25A	1.52869	3.70214e-204	8.07547e-200	ST1-Epidermis
S100A2	3.39082	7.14363e-203	1.55824e-198	ST1-Epidermis
COL17A1	1.51568	7.47625e-203	1.63079e-198	ST1-Epidermis
KRT17	3.58202	1.11703e-202	2.43657e-198	ST1-Epidermis
RBP1	1.30846	8.9227e-202	1.94631e-197	ST1-Epidermis
KRTDAP	3.18951	8.3686e-201	1.82544e-196	ST1-Epidermis
PKP3	1.36743	2.11368e-200	4.61057e-196	ST1-Epidermis
KRT5	3.08216	9.79077e-200	2.13566e-195	ST1-Epidermis
FABP5	3.04113	1.56297e-199	3.4093e-195	ST1-Epidermis
IVL	1.21744	2.75736e-199	6.01463e-195	ST1-Epidermis
GJB2	2.48123	4.93484e-199	1.07644e-194	ST1-Epidermis
KRT16	3.34922	2.86597e-198	6.25154e-194	ST1-Epidermis
GBP6	0.411654	6.95294e-198	1.51664e-193	ST1-Epidermis
S100A9	3.30443	2.90422e-195	6.33498e-191	ST1-Epidermis
LY6D	2.65613	3.06034e-194	6.67552e-190	ST1-Epidermis
S100A12	0.681814	4.07993e-194	8.89955e-190	ST1-Epidermis
KRT14	3.09957	7.24911e-194	1.58125e-189	ST1-Epidermis
KLK7	1.54801	3.42926e-193	7.48024e-189	ST1-Epidermis
LYPD3	2.08022	2.07013e-192	4.51556e-188	ST1-Epidermis
SFN	2.47799	2.86936e-191	6.25893e-187	ST1-Epidermis
LGALS7B	1.279	2.88166e-189	6.28576e-185	ST1-Epidermis
IL36RN	0.701826	8.31987e-189	1.81481e-184	ST1-Epidermis
HES2	0.547915	2.12604e-187	4.63753e-183	ST1-Epidermis
TP63	0.691301	2.01691e-184	4.39948e-180	ST1-Epidermis
RHOD	1.02573	2.41544e-184	5.2688e-180	ST1-Epidermis
DSC3	1.49351	7.40306e-184	1.61483e-179	ST1-Epidermis
TGM1	0.825691	1.92602e-182	4.20122e-178	ST1-Epidermis
SBSN	2.29523	8.87954e-182	1.93689e-177	ST1-Epidermis
PI3	2.95863	2.59338e-181	5.65694e-177	ST1-Epidermis
PERP	2.42225	4.8774e-180	1.06391e-175	ST1-Epidermis
KRT75	0.488411	2.0225e-178	4.41168e-174	ST1-Epidermis
AQP3	1.79618	2.49215e-178	5.43612e-174	ST1-Epidermis
PKP1	1.90995	4.76766e-177	1.03997e-172	ST1-Epidermis
SULT2B1	0.925479	1.09425e-176	2.3869e-172	ST1-Epidermis
GPX2	0.674351	1.88024e-176	4.10137e-172	ST1-Epidermis
CALML3	2.15546	6.14197e-176	1.33975e-171	ST1-Epidermis
DSP	2.15621	3.46913e-175	7.56721e-171	ST1-Epidermis
CSTB	2.39346	3.67271e-175	8.01127e-171	ST1-Epidermis
PITX1	0.372977	5.78145e-175	1.26111e-170	ST1-Epidermis
JUP	1.99816	9.86599e-174	2.15207e-169	ST1-Epidermis
CARD18	0.630436	5.51075e-173	1.20206e-168	ST1-Epidermis
TUBA1C	1.6172	4.20661e-171	9.17587e-167	ST1-Epidermis
EPHX3	0.644724	9.35864e-170	2.0414e-165	ST1-Epidermis
TUBA4A	1.62631	4.19299e-169	9.14617e-165	ST1-Epidermis
ESRP2	0.410664	1.54818e-168	3.37704e-164	ST1-Epidermis
CRABP2	1.64143	1.6205e-168	3.53479e-164	ST1-Epidermis
SPINK5	1.44605	3.52514e-168	7.68939e-164	ST1-Epidermis
CERS3	0.627026	7.19705e-166	1.56989e-161	ST1-Epidermis
TP53AIP1	0.419685	7.73768e-166	1.68782e-161	ST1-Epidermis
LAD1	1.20251	2.81582e-162	6.14216e-158	ST1-Epidermis
TACSTD2	1.35549	8.65591e-162	1.88811e-157	ST1-Epidermis
CDH1	0.862615	1.20101e-161	2.61976e-157	ST1-Epidermis
S100A16	2.04467	1.84357e-161	4.02138e-157	ST1-Epidermis
TMEM40	0.614931	8.54754e-161	1.86448e-156	ST1-Epidermis
S100A11	1.36446	9.57818e-161	2.08929e-156	ST1-Epidermis
S100A7	2.03964	1.91021e-159	4.16674e-155	ST1-Epidermis
SERPINB13	1.20059	5.44306e-158	1.1873e-153	ST1-Epidermis
PLA2G4E	0.465213	2.7952e-157	6.09718e-153	ST1-Epidermis
RHCG	0.931864	9.39703e-157	2.04977e-152	ST1-Epidermis
SPINT2	1.31204	1.21891e-156	2.65881e-152	ST1-Epidermis
DYNLL1	1.50844	2.9791e-156	6.49831e-152	ST1-Epidermis
SLC47A2	0.30547	3.48996e-156	7.61265e-152	ST1-Epidermis
FXYD3	1.4588	5.06879e-156	1.10565e-151	ST1-Epidermis
PLA2G4F	0.378859	8.1803e-155	1.78437e-150	ST1-Epidermis
GLTP	1.57049	1.10597e-153	2.41245e-149	ST1-Epidermis
CWH43	0.49175	1.35811e-152	2.96244e-148	ST1-Epidermis
DMKN	2.03911	9.18368e-151	2.00324e-146	ST1-Epidermis
KLF5	0.783259	6.88831e-147	1.50255e-142	ST1-Epidermis
WDR66	0.344069	1.16641e-146	2.54429e-142	ST1-Epidermis
KRT10	2.11787	4.4687e-146	9.74758e-142	ST1-Epidermis
HSPB1	1.09655	4.06596e-145	8.86909e-141	ST1-Epidermis
TRIM29	1.30235	9.38316e-145	2.04675e-140	ST1-Epidermis
DUOXA1	0.6289	1.11899e-144	2.44085e-140	ST1-Epidermis
SLC2A1	1.34043	3.05333e-144	6.66022e-140	ST1-Epidermis
ZNF750	0.540615	1.54985e-143	3.38069e-139	ST1-Epidermis
TUBB2A	1.57231	1.8695e-142	4.07793e-138	ST1-Epidermis
GSDMC	0.415494	2.25291e-142	4.91428e-138	ST1-Epidermis
KRT1	1.87599	2.89531e-142	6.31555e-138	ST1-Epidermis
VSNL1	0.507686	4.26843e-141	9.31074e-137	ST1-Epidermis
GJA1	1.77487	2.24656e-140	4.90042e-136	ST1-Epidermis
NMU	0.471634	2.76257e-140	6.026e-136	ST1-Epidermis
SPRR2E	1.87831	4.50544e-140	9.82772e-136	ST1-Epidermis
ZNF185	0.735186	6.50078e-140	1.41802e-135	ST1-Epidermis
MPZL2	0.941024	9.66784e-140	2.10885e-135	ST1-Epidermis
FAM84A	0.816604	1.99028e-139	4.3414e-135	ST1-Epidermis
FAM83C	0.333738	1.45167e-138	3.16652e-134	ST1-Epidermis
ALDH3B2	0.724723	1.99048e-137	4.34183e-133	ST1-Epidermis
RDH12	0.465562	2.50437e-137	5.46278e-133	ST1-Epidermis
C19orf33	1.22399	2.5516e-137	5.5658e-133	ST1-Epidermis
TMEM79	0.882671	1.17032e-136	2.55282e-132	ST1-Epidermis
DEFB1	1.05786	3.2107e-136	7.00351e-132	ST1-Epidermis
CA2	0.692846	8.82481e-136	1.92496e-131	ST1-Epidermis
CSRP2	0.887198	3.01967e-135	6.5868e-131	ST1-Epidermis
CDH3	0.984926	1.61427e-134	3.5212e-130	ST1-Epidermis
IL20RB	0.489388	8.73959e-133	1.90637e-128	ST1-Epidermis
NIPAL4	0.355398	1.58822e-131	3.46438e-127	ST1-Epidermis
PROM2	0.523517	1.74194e-131	3.7997e-127	ST1-Epidermis
IGFL2-AS1	0.339913	5.49568e-131	1.19877e-126	ST1-Epidermis
CAPNS2	0.513233	7.57891e-131	1.65319e-126	ST1-Epidermis
PDZK1IP1	0.585557	1.00703e-130	2.19664e-126	ST1-Epidermis
MAPK13	0.655961	9.97661e-130	2.1762e-125	ST1-Epidermis
FAT2	0.582673	1.00669e-129	2.19589e-125	ST1-Epidermis
PPL	0.908385	1.4001e-128	3.05404e-124	ST1-Epidermis
C6orf132	0.413945	1.47272e-128	3.21245e-124	ST1-Epidermis
DUOX1	0.553434	9.98709e-128	2.17848e-123	ST1-Epidermis
WNT4	0.446203	3.73603e-127	8.14939e-123	ST1-Epidermis
SDC1	1.45693	4.60684e-127	1.00489e-122	ST1-Epidermis
SERPINB7	0.656003	9.66904e-127	2.10911e-122	ST1-Epidermis
CNFN	2.11944	1.02676e-126	2.23968e-122	ST1-Epidermis
CTSV	0.47551	7.36802e-126	1.60719e-121	ST1-Epidermis
TMEM45A	1.16805	3.01864e-124	6.58456e-120	ST1-Epidermis
SDR16C5	0.465016	3.17066e-123	6.91615e-119	ST1-Epidermis
DEFB4A	0.548112	1.44711e-122	3.15658e-118	ST1-Epidermis
GSTP1	0.944747	1.78051e-122	3.88383e-118	ST1-Epidermis
DSC1	0.721061	1.75628e-121	3.83097e-117	ST1-Epidermis
ANXA8L1	0.28	1.31351e-119	2.86517e-115	ST1-Epidermis
SERINC2	0.563935	3.11127e-119	6.78661e-115	ST1-Epidermis
DBI	1.42111	3.15028e-119	6.8717e-115	ST1-Epidermis
CXCL14	1.7546	1.87552e-117	4.09107e-113	ST1-Epidermis
IMPA2	1.00604	6.02237e-117	1.31366e-112	ST1-Epidermis
PRRG4	0.331442	8.56429e-117	1.86813e-112	ST1-Epidermis
CST6	0.726053	1.28704e-116	2.80743e-112	ST1-Epidermis
IFI27	1.45065	1.55084e-116	3.38285e-112	ST1-Epidermis
ITGB6	0.339307	1.98403e-116	4.32777e-112	ST1-Epidermis
MGST1	1.09395	9.90433e-115	2.16043e-110	ST1-Epidermis
FOXN1	0.275484	3.9075e-111	8.52342e-107	ST1-Epidermis
CALML5	1.36751	3.91464e-110	8.539e-106	ST1-Epidermis
FAM25G	0.343347	3.09225e-109	6.74513e-105	ST1-Epidermis
ADH7	0.264578	3.94898e-109	8.61392e-105	ST1-Epidermis
CYSRT1	0.603026	1.51073e-108	3.29536e-104	ST1-Epidermis
EVPL	0.642289	3.1837e-108	6.94461e-104	ST1-Epidermis
NECTIN1	0.676261	4.94412e-108	1.07846e-103	ST1-Epidermis
BBOX1	0.312496	5.1593e-108	1.1254e-103	ST1-Epidermis
AP1M2	0.254722	2.19743e-107	4.79325e-103	ST1-Epidermis
GRHL3	0.363588	3.322e-107	7.24628e-103	ST1-Epidermis
TXN	0.970197	6.11629e-107	1.33415e-102	ST1-Epidermis
ST14	0.603564	9.22922e-107	2.01317e-102	ST1-Epidermis
FAM83A	0.304619	1.10072e-106	2.40101e-102	ST1-Epidermis
TMEM45B	0.318832	2.73967e-106	5.97604e-102	ST1-Epidermis
EPHA1	0.309217	3.23966e-106	7.06667e-102	ST1-Epidermis
BNIPL	0.467224	8.14569e-106	1.77682e-101	ST1-Epidermis
TTC22	0.367056	1.19261e-105	2.60144e-101	ST1-Epidermis
INAVA	0.291466	2.12201e-105	4.62875e-101	ST1-Epidermis
YWHAZ	0.75358	1.01615e-104	2.21652e-100	ST1-Epidermis
ARHGEF4	0.403381	2.53532e-104	5.53029e-100	ST1-Epidermis
SMAGP	0.425042	6.95153e-104	1.51634e-99	ST1-Epidermis
ME1	0.419931	1.01043e-103	2.20406e-99	ST1-Epidermis
CDHR1	0.344055	9.33613e-103	2.03649e-98	ST1-Epidermis
NCCRP1	0.668346	1.13179e-102	2.46878e-98	ST1-Epidermis
RHOV	0.465878	1.87192e-102	4.08323e-98	ST1-Epidermis
SOX15	0.287669	4.39803e-102	9.59342e-98	ST1-Epidermis
LAMC2	0.657328	4.64385e-102	1.01296e-97	ST1-Epidermis
TMPRSS13	0.309512	2.15597e-101	4.70281e-97	ST1-Epidermis
TMEM154	0.457949	1.3122e-100	2.8623e-96	ST1-Epidermis
HOPX	0.982589	4.06843e-100	8.87447e-96	ST1-Epidermis
CNTN1	0.288254	7.71836e-100	1.68361e-95	ST1-Epidermis
TENM2	0.289634	2.39864e-98	5.23215e-94	ST1-Epidermis
NECTIN4	0.330617	3.58291e-98	7.81541e-94	ST1-Epidermis
FAM46B	0.58068	4.95323e-98	1.08045e-93	ST1-Epidermis
OCIAD2	0.487725	5.12912e-98	1.11882e-93	ST1-Epidermis
SDR9C7	0.277138	5.26844e-98	1.14921e-93	ST1-Epidermis
ELOVL4	0.473474	5.27099e-98	1.14976e-93	ST1-Epidermis
COL7A1	0.823692	5.64075e-98	1.23042e-93	ST1-Epidermis
GRHL1	0.546752	5.92642e-98	1.29273e-93	ST1-Epidermis
CLIC3	0.936605	6.76435e-98	1.47551e-93	ST1-Epidermis
ABCA12	0.352246	1.94455e-96	4.24164e-92	ST1-Epidermis
CYP4F22	0.498711	2.71151e-96	5.91462e-92	ST1-Epidermis
SCEL	0.382398	2.78403e-95	6.07281e-91	ST1-Epidermis
DHCR24	0.830367	7.47201e-95	1.62987e-90	ST1-Epidermis
CRCT1	0.952713	1.37537e-94	3.00009e-90	ST1-Epidermis
WFDC5	0.392884	1.43594e-94	3.13222e-90	ST1-Epidermis
TMEM54	1.00374	2.06794e-94	4.5108e-90	ST1-Epidermis
MSMO1	0.728024	2.61568e-94	5.70559e-90	ST1-Epidermis
GPR87	0.250308	7.27768e-94	1.58748e-89	ST1-Epidermis
MX1	0.709458	7.32866e-94	1.5986e-89	ST1-Epidermis
APCDD1	0.602953	1.33885e-93	2.92043e-89	ST1-Epidermis
PTGS1	0.425609	5.56785e-93	1.21451e-88	ST1-Epidermis
CRYBG1	0.391596	1.74146e-92	3.79864e-88	ST1-Epidermis
CDSN	1.31758	2.56549e-92	5.59611e-88	ST1-Epidermis
TXNDC17	0.891995	1.51004e-91	3.29385e-87	ST1-Epidermis
SDCBP2	0.523794	2.1622e-90	4.7164e-86	ST1-Epidermis
SPRR2B	0.760624	3.55863e-90	7.76243e-86	ST1-Epidermis
PPP1R14C	0.351151	7.23485e-90	1.57814e-85	ST1-Epidermis
KLC3	0.377081	1.31911e-89	2.87737e-85	ST1-Epidermis
GNA15	0.350233	2.48763e-89	5.42626e-85	ST1-Epidermis
PLP2	0.807597	8.48023e-88	1.84979e-83	ST1-Epidermis
EPPK1	0.297882	4.75606e-87	1.03744e-82	ST1-Epidermis
PKM	0.83959	6.43928e-87	1.4046e-82	ST1-Epidermis
KRT80	0.609353	1.17424e-86	2.56137e-82	ST1-Epidermis
SH3BGRL3	0.989776	1.16513e-85	2.54149e-81	ST1-Epidermis
PPP1R13L	0.425548	1.52589e-84	3.32843e-80	ST1-Epidermis
LAMA3	0.396917	2.40617e-84	5.24857e-80	ST1-Epidermis
LY6G6C	0.71334	5.38075e-83	1.1737e-78	ST1-Epidermis
CDKN2B	0.503337	1.12725e-82	2.45887e-78	ST1-Epidermis
ALOX12B	0.331351	1.10475e-80	2.4098e-76	ST1-Epidermis
PAQR5	0.253667	3.89577e-80	8.49784e-76	ST1-Epidermis
ALDH2	0.594859	4.02798e-80	8.78623e-76	ST1-Epidermis
KLF4	0.490131	1.01254e-79	2.20866e-75	ST1-Epidermis
CTNNBIP1	0.777242	1.8612e-79	4.05984e-75	ST1-Epidermis
ELL2	0.683017	3.64946e-78	7.96057e-74	ST1-Epidermis
CKMT1B	0.266155	7.91037e-78	1.72549e-73	ST1-Epidermis
PNLIPRP3	0.280956	1.18066e-77	2.57537e-73	ST1-Epidermis
TRIM7	0.379516	5.92717e-77	1.29289e-72	ST1-Epidermis
TGM3	0.385301	8.05175e-77	1.75633e-72	ST1-Epidermis
CA12	0.400626	2.66961e-76	5.82323e-72	ST1-Epidermis
SPRR2G	0.9152	2.73002e-76	5.95498e-72	ST1-Epidermis
HTATIP2	0.529046	1.32869e-75	2.89827e-71	ST1-Epidermis
IPPK	0.402839	5.76974e-75	1.25855e-70	ST1-Epidermis
CASP14	0.474653	2.59289e-74	5.65587e-70	ST1-Epidermis
FAM162A	0.87476	2.79733e-73	6.10181e-69	ST1-Epidermis
THBD	0.544604	1.24413e-72	2.71383e-68	ST1-Epidermis
ANXA2	0.74324	1.64236e-72	3.58247e-68	ST1-Epidermis
BICD2	0.569606	2.97112e-72	6.48091e-68	ST1-Epidermis
FAM83G	0.474056	4.55508e-72	9.936e-68	ST1-Epidermis
NDRG4	0.341963	6.53429e-71	1.42532e-66	ST1-Epidermis
TUBB4B	0.760889	1.5995e-70	3.48899e-66	ST1-Epidermis
TMEM184A	0.279779	2.60876e-70	5.69049e-66	ST1-Epidermis
PGAM1	0.664982	1.57777e-69	3.4416e-65	ST1-Epidermis
MMP13	0.412018	3.75785e-69	8.197e-65	ST1-Epidermis
SERPINB8	0.33221	5.54025e-69	1.2085e-64	ST1-Epidermis
MALL	0.480116	9.81822e-69	2.14165e-64	ST1-Epidermis
SMIM5	0.296611	1.93677e-68	4.22469e-64	ST1-Epidermis
CLTB	0.921404	2.28679e-68	4.98818e-64	ST1-Epidermis
SLC22A23	0.303699	7.42366e-68	1.61932e-63	ST1-Epidermis
F3	0.261385	5.46083e-67	1.19117e-62	ST1-Epidermis
MBOAT2	0.550637	9.57556e-67	2.08872e-62	ST1-Epidermis
SAMD9	0.361667	1.41526e-66	3.08711e-62	ST1-Epidermis
ATP1B3	0.677612	5.34261e-66	1.16538e-61	ST1-Epidermis
PLAU	0.63194	6.22335e-66	1.3575e-61	ST1-Epidermis
SULF2	0.68807	1.01632e-65	2.2169e-61	ST1-Epidermis
FGFR3	0.466193	5.33965e-65	1.16474e-60	ST1-Epidermis
ARPC2	0.617068	1.15317e-64	2.51541e-60	ST1-Epidermis
PPIA	0.500393	8.333e-64	1.81768e-59	ST1-Epidermis
LYPD5	0.508521	1.03325e-63	2.25384e-59	ST1-Epidermis
HEBP2	0.724034	4.93246e-63	1.07592e-58	ST1-Epidermis
RAB3D	0.463236	7.12275e-63	1.55369e-58	ST1-Epidermis
MYL12B	0.588128	7.58882e-63	1.65535e-58	ST1-Epidermis
FSCN1	0.581578	1.53705e-62	3.35277e-58	ST1-Epidermis
STAP2	0.378361	3.09177e-62	6.74409e-58	ST1-Epidermis
LAMB3	0.44789	2.39491e-61	5.22402e-57	ST1-Epidermis
TMSB10	0.435534	2.67355e-61	5.83181e-57	ST1-Epidermis
EFNA3	0.330786	7.93277e-61	1.73037e-56	ST1-Epidermis
BSPRY	0.256363	8.06894e-61	1.76008e-56	ST1-Epidermis
KLK6	0.339919	1.16234e-60	2.53542e-56	ST1-Epidermis
GGH	0.647771	1.90532e-60	4.15607e-56	ST1-Epidermis
SCD	0.753081	5.37417e-60	1.17227e-55	ST1-Epidermis
ID1	0.576966	5.99189e-60	1.30701e-55	ST1-Epidermis
AHNAK2	0.603352	2.22942e-59	4.86303e-55	ST1-Epidermis
BICDL2	0.253911	2.24371e-59	4.89421e-55	ST1-Epidermis
MMP1	0.389782	6.13224e-59	1.33763e-54	ST1-Epidermis
TJP2	0.30544	9.51673e-59	2.07588e-54	ST1-Epidermis
CLDN4	0.436157	1.86898e-58	4.07681e-54	ST1-Epidermis
ENAH	0.582637	2.2221e-58	4.84707e-54	ST1-Epidermis
CSNK1A1	0.595784	1.0711e-57	2.33639e-53	ST1-Epidermis
ALDH3A1	0.255765	5.68141e-57	1.23929e-52	ST1-Epidermis
IFI6	0.704291	6.20958e-57	1.3545e-52	ST1-Epidermis
HERC6	0.334326	7.22366e-57	1.5757e-52	ST1-Epidermis
POLR2L	0.507958	1.08071e-56	2.35735e-52	ST1-Epidermis
CTSC	0.604406	9.42741e-56	2.0564e-51	ST1-Epidermis
DEGS2	0.270609	1.62764e-55	3.55038e-51	ST1-Epidermis
DUSP14	0.351649	4.42455e-55	9.65128e-51	ST1-Epidermis
HMGCS1	0.560552	4.75678e-55	1.0376e-50	ST1-Epidermis
CD9	0.65552	9.98702e-55	2.17847e-50	ST1-Epidermis
HMGCR	0.533137	1.66635e-54	3.63482e-50	ST1-Epidermis
PYCARD	0.649614	1.76764e-54	3.85575e-50	ST1-Epidermis
EPHB6	0.312914	7.56474e-54	1.6501e-49	ST1-Epidermis
MPZL3	0.253429	8.1255e-54	1.77241e-49	ST1-Epidermis
DYNLT3	0.325723	9.23729e-54	2.01493e-49	ST1-Epidermis
CYCS	0.632219	1.05948e-53	2.31104e-49	ST1-Epidermis
STMP1	0.552233	1.23436e-53	2.69252e-49	ST1-Epidermis
OAS1	0.466273	1.66146e-53	3.62414e-49	ST1-Epidermis
MAFB	0.503319	5.68142e-53	1.23929e-48	ST1-Epidermis
LGALSL	0.396056	4.86362e-52	1.0609e-47	ST1-Epidermis
CPA4	0.439142	6.37774e-52	1.39118e-47	ST1-Epidermis
EZR	0.537029	1.47891e-51	3.22594e-47	ST1-Epidermis
SLURP1	0.712165	1.50313e-51	3.27878e-47	ST1-Epidermis
SEMA3F	0.327456	2.7798e-51	6.06358e-47	ST1-Epidermis
SPINT1	0.399813	1.82593e-50	3.98289e-46	ST1-Epidermis
TUBB6	0.561703	4.37972e-50	9.55348e-46	ST1-Epidermis
TNFRSF21	0.450572	1.09433e-49	2.38706e-45	ST1-Epidermis
MAST4	0.311438	1.14067e-49	2.48815e-45	ST1-Epidermis
FLNB	0.437185	1.21382e-49	2.6477e-45	ST1-Epidermis
PLCD1	0.35247	1.10099e-48	2.40159e-44	ST1-Epidermis
RAB11A	0.540772	2.86034e-48	6.23926e-44	ST1-Epidermis
SERPINB2	0.333881	5.56436e-48	1.21375e-43	ST1-Epidermis
ATPIF1	0.607453	7.59058e-48	1.65573e-43	ST1-Epidermis
LDHA	0.465601	1.63106e-47	3.55783e-43	ST1-Epidermis
BTG1	0.551578	4.72981e-47	1.03171e-42	ST1-Epidermis
SLC7A5	0.561409	7.38992e-47	1.61196e-42	ST1-Epidermis
CEBPA	0.388422	8.23339e-47	1.79595e-42	ST1-Epidermis
PARD6G	0.292354	9.572e-47	2.08794e-42	ST1-Epidermis
ALS2CL	0.361521	9.8573e-47	2.15017e-42	ST1-Epidermis
PTPRF	0.418297	3.25526e-46	7.1007e-42	ST1-Epidermis
ACAT2	0.269471	1.01725e-45	2.21892e-41	ST1-Epidermis
GNAI1	0.323518	1.10607e-45	2.41268e-41	ST1-Epidermis
MT-ND1	0.596818	2.19199e-45	4.78138e-41	ST1-Epidermis
DSTN	0.548466	2.70132e-45	5.89239e-41	ST1-Epidermis
IFFO2	0.336021	3.62091e-45	7.8983e-41	ST1-Epidermis
LCE3D	0.617552	5.74197e-45	1.2525e-40	ST1-Epidermis
ABLIM1	0.403843	7.80354e-45	1.70219e-40	ST1-Epidermis
EIF4G2	0.499305	3.04014e-44	6.63147e-40	ST1-Epidermis
PTPN13	0.264642	3.45193e-44	7.52969e-40	ST1-Epidermis
SYTL1	0.315723	3.93556e-44	8.58464e-40	ST1-Epidermis
ANXA1	1.5382	4.65833e-44	1.01612e-39	ST1-Epidermis
RAB10	0.528828	1.49804e-43	3.26767e-39	ST1-Epidermis
ITGA6	0.486634	9.75628e-43	2.12814e-38	ST1-Epidermis
LCE3E	0.543971	3.30353e-42	7.206e-38	ST1-Epidermis
MVK	0.291115	6.20329e-42	1.35312e-37	ST1-Epidermis
DEGS1	0.545873	6.66606e-42	1.45407e-37	ST1-Epidermis
SEMA4B	0.412862	7.17359e-42	1.56478e-37	ST1-Epidermis
RPL22L1	0.489044	8.00727e-42	1.74663e-37	ST1-Epidermis
PGD	0.308107	8.20216e-42	1.78914e-37	ST1-Epidermis
TRIM16	0.266669	8.60455e-42	1.87691e-37	ST1-Epidermis
ADM	0.331386	3.11561e-41	6.79608e-37	ST1-Epidermis
AP2S1	0.48978	3.5802e-41	7.80949e-37	ST1-Epidermis
HRAS	0.436171	3.96788e-41	8.65513e-37	ST1-Epidermis
TNFSF10	0.408552	4.93584e-41	1.07665e-36	ST1-Epidermis
H2AFY	0.462317	1.61968e-40	3.533e-36	ST1-Epidermis
SPPL3	0.429107	2.3522e-40	5.13085e-36	ST1-Epidermis
TOLLIP	0.437952	2.77044e-40	6.04317e-36	ST1-Epidermis
CKAP4	0.39734	3.36534e-40	7.34082e-36	ST1-Epidermis
PLBD1	0.282919	4.73814e-40	1.03353e-35	ST1-Epidermis
TM7SF2	0.373297	5.82119e-40	1.26978e-35	ST1-Epidermis
PPIF	0.569811	6.25948e-40	1.36538e-35	ST1-Epidermis
ACTB	0.376062	8.88425e-40	1.93792e-35	ST1-Epidermis
SLC9A3R1	0.385903	9.63082e-40	2.10077e-35	ST1-Epidermis
VSIG10L	0.282166	1.32165e-39	2.88291e-35	ST1-Epidermis
ZNF385A	0.274933	1.59278e-39	3.47432e-35	ST1-Epidermis
BDH1	0.284976	2.29281e-39	5.00131e-35	ST1-Epidermis
EBP	0.353922	2.63186e-39	5.74088e-35	ST1-Epidermis
RPL27A	0.371432	6.58951e-39	1.43737e-34	ST1-Epidermis
PEG3	0.381082	1.14233e-38	2.49176e-34	ST1-Epidermis
SQLE	0.385998	1.21287e-38	2.64562e-34	ST1-Epidermis
PTTG1	0.435944	4.58493e-38	1.00011e-33	ST1-Epidermis
FOSL2	0.317956	6.16057e-38	1.3438e-33	ST1-Epidermis
HIGD1A	0.481671	1.15887e-37	2.52785e-33	ST1-Epidermis
LLGL2	0.257665	1.60564e-37	3.50237e-33	ST1-Epidermis
MICALL1	0.321312	3.82343e-37	8.34005e-33	ST1-Epidermis
CITED4	0.308954	3.92109e-37	8.55308e-33	ST1-Epidermis
ARPC5L	0.438432	3.94144e-37	8.59746e-33	ST1-Epidermis
PPP1CB	0.416342	6.15429e-37	1.34244e-32	ST1-Epidermis
GDPD3	0.269741	8.48622e-37	1.8511e-32	ST1-Epidermis
DNAJB6	0.462989	4.9911e-36	1.08871e-31	ST1-Epidermis
MT-ND3	0.497779	5.69916e-36	1.24316e-31	ST1-Epidermis
PTPRZ1	0.255358	7.86877e-36	1.71641e-31	ST1-Epidermis
PPP4R1	0.342908	8.5591e-36	1.867e-31	ST1-Epidermis
FBLIM1	0.327502	1.33899e-35	2.92073e-31	ST1-Epidermis
FDPS	0.465111	2.6085e-35	5.68991e-31	ST1-Epidermis
DHRS1	0.318015	3.20642e-35	6.99417e-31	ST1-Epidermis
ADGRG1	0.448168	5.06083e-35	1.10392e-30	ST1-Epidermis
YWHAQ	0.423924	8.23514e-35	1.79633e-30	ST1-Epidermis
MAPK6	0.380894	8.77039e-35	1.91308e-30	ST1-Epidermis
SLC7A8	0.252953	9.13163e-35	1.99188e-30	ST1-Epidermis
JUNB	0.490394	6.46467e-34	1.41014e-29	ST1-Epidermis
MYL6	0.31522	1.06851e-33	2.33075e-29	ST1-Epidermis
CARHSP1	0.43558	2.0433e-33	4.45706e-29	ST1-Epidermis
UCHL3	0.326763	2.49074e-33	5.43306e-29	ST1-Epidermis
GALNT1	0.320883	3.2193e-33	7.02225e-29	ST1-Epidermis
CLDN1	0.381892	3.98476e-33	8.69195e-29	ST1-Epidermis
ADGRL2	0.266237	4.14311e-33	9.03737e-29	ST1-Epidermis
SLC39A6	0.426305	5.70674e-33	1.24481e-28	ST1-Epidermis
LIMK2	0.305415	6.79742e-33	1.48272e-28	ST1-Epidermis
NBEAL2	0.399056	7.40441e-33	1.61512e-28	ST1-Epidermis
NCS1	0.28656	1.07426e-32	2.34329e-28	ST1-Epidermis
MT-ATP6	0.591291	1.19935e-32	2.61614e-28	ST1-Epidermis
DGKA	0.267823	1.24731e-32	2.72075e-28	ST1-Epidermis
IER5	0.303327	1.67514e-32	3.65399e-28	ST1-Epidermis
BEX3	0.398663	5.98924e-32	1.30643e-27	ST1-Epidermis
CALM1	0.478302	6.40072e-32	1.39619e-27	ST1-Epidermis
MINOS1	0.451015	6.83007e-32	1.48984e-27	ST1-Epidermis
MT1X	0.482114	1.02701e-31	2.24022e-27	ST1-Epidermis
CELSR2	0.27896	1.5351e-31	3.34851e-27	ST1-Epidermis
FAT1	0.33086	2.37447e-31	5.17944e-27	ST1-Epidermis
RARG	0.348553	2.70102e-31	5.89174e-27	ST1-Epidermis
VCP	0.393563	5.11525e-31	1.11579e-26	ST1-Epidermis
PRDX1	0.388573	6.23587e-31	1.36023e-26	ST1-Epidermis
PTGFRN	0.353928	1.04545e-30	2.28045e-26	ST1-Epidermis
IFIT1	0.432991	1.87539e-30	4.09079e-26	ST1-Epidermis
RNF141	0.316215	1.96132e-30	4.27823e-26	ST1-Epidermis
PNP	0.279199	4.43655e-30	9.67744e-26	ST1-Epidermis
BLOC1S2	0.277273	5.95793e-30	1.2996e-25	ST1-Epidermis
JPT1	0.443071	6.10526e-30	1.33174e-25	ST1-Epidermis
NDEL1	0.26516	6.10805e-30	1.33235e-25	ST1-Epidermis
STARD10	0.351314	1.13566e-29	2.47722e-25	ST1-Epidermis
GSTA4	0.370855	1.86322e-29	4.06425e-25	ST1-Epidermis
ENDOD1	0.290093	2.14211e-29	4.67258e-25	ST1-Epidermis
SEMA3C	0.29333	2.39178e-29	5.21719e-25	ST1-Epidermis
H3F3B	0.396204	4.11052e-29	8.96628e-25	ST1-Epidermis
PFN1	0.309451	4.40719e-29	9.61339e-25	ST1-Epidermis
PIM1	0.311905	4.80529e-29	1.04818e-24	ST1-Epidermis
RTN4	0.412183	5.4466e-29	1.18807e-24	ST1-Epidermis
UBE2F	0.312314	6.23906e-29	1.36093e-24	ST1-Epidermis
PDLIM5	0.337937	1.12553e-28	2.45513e-24	ST1-Epidermis
P4HB	0.325462	3.16468e-28	6.90313e-24	ST1-Epidermis
TWF1	0.261666	3.57043e-28	7.78818e-24	ST1-Epidermis
RPLP2	0.250779	4.65949e-28	1.01637e-23	ST1-Epidermis
FAM83H	0.293879	6.36681e-28	1.38879e-23	ST1-Epidermis
CBR3	0.264889	6.59495e-28	1.43856e-23	ST1-Epidermis
UPP1	0.555219	6.99136e-28	1.52503e-23	ST1-Epidermis
CDKN1A	0.383673	7.51037e-28	1.63824e-23	ST1-Epidermis
MT-CO3	0.541785	7.96212e-28	1.73678e-23	ST1-Epidermis
NXN	0.283674	8.61507e-28	1.8792e-23	ST1-Epidermis
SLC27A4	0.274976	1.48353e-27	3.23602e-23	ST1-Epidermis
PLD2	0.274138	1.677e-27	3.65803e-23	ST1-Epidermis
SPRR5	0.280259	1.89382e-27	4.131e-23	ST1-Epidermis
TAX1BP3	0.37896	3.10348e-27	6.76962e-23	ST1-Epidermis
NDUFB1	0.36426	3.16843e-27	6.9113e-23	ST1-Epidermis
CDC42	0.331879	4.59759e-27	1.00287e-22	ST1-Epidermis
MT-CO1	0.52363	5.96939e-27	1.3021e-22	ST1-Epidermis
ZFP36	0.419913	6.51454e-27	1.42102e-22	ST1-Epidermis
GPC1	0.293039	1.12524e-26	2.4545e-22	ST1-Epidermis
ITGA3	0.302658	1.6401e-26	3.57754e-22	ST1-Epidermis
GLRX3	0.342995	3.60991e-26	7.87429e-22	ST1-Epidermis
RALBP1	0.325958	4.90268e-26	1.06942e-21	ST1-Epidermis
CNN2	0.275045	7.22143e-26	1.57521e-21	ST1-Epidermis
TPD52L1	0.260667	1.37694e-25	3.00351e-21	ST1-Epidermis
TMSB4X	0.486123	1.77524e-25	3.87233e-21	ST1-Epidermis
TCEAL9	0.297832	3.70201e-25	8.07519e-21	ST1-Epidermis
EPS8L1	0.386052	3.76988e-25	8.22324e-21	ST1-Epidermis
PGM2	0.273115	5.23043e-25	1.14091e-20	ST1-Epidermis
DNAJB1	0.329219	5.97963e-25	1.30434e-20	ST1-Epidermis
ACTR3	0.315549	6.59221e-25	1.43796e-20	ST1-Epidermis
MVD	0.275275	7.74518e-25	1.68946e-20	ST1-Epidermis
PLIN3	0.258193	2.40559e-24	5.24732e-20	ST1-Epidermis
CFL1	0.299892	2.73398e-24	5.96362e-20	ST1-Epidermis
CYB5A	0.301985	6.59136e-24	1.43777e-19	ST1-Epidermis
PITHD1	0.274234	6.62345e-24	1.44477e-19	ST1-Epidermis
GARS	0.2969	6.94768e-24	1.5155e-19	ST1-Epidermis
IGSF3	0.303018	1.025e-23	2.23583e-19	ST1-Epidermis
RAB18	0.333822	1.38282e-23	3.01635e-19	ST1-Epidermis
GGCT	0.297632	1.48082e-23	3.2301e-19	ST1-Epidermis
ORMDL2	0.324152	1.53963e-23	3.3584e-19	ST1-Epidermis
MT-ND2	0.426905	3.53994e-23	7.72168e-19	ST1-Epidermis
C9orf3	0.262735	4.32486e-23	9.43381e-19	ST1-Epidermis
TSTD1	0.335153	4.61242e-23	1.00611e-18	ST1-Epidermis
ATP6V1D	0.259676	7.10706e-23	1.55026e-18	ST1-Epidermis
COX6A1	0.292295	7.23572e-23	1.57833e-18	ST1-Epidermis
ERBB2	0.271414	8.44592e-23	1.84231e-18	ST1-Epidermis
S100A10	0.354493	1.10786e-22	2.41658e-18	ST1-Epidermis
MANF	0.285295	1.46072e-22	3.18627e-18	ST1-Epidermis
RAC1	0.325047	1.61174e-22	3.51569e-18	ST1-Epidermis
ZDHHC3	0.251472	1.87865e-22	4.0979e-18	ST1-Epidermis
ENSA	0.310642	1.07854e-21	2.35263e-17	ST1-Epidermis
USMG5	0.319063	1.42358e-21	3.10525e-17	ST1-Epidermis
TPM4	0.350119	1.66435e-21	3.63045e-17	ST1-Epidermis
MBD2	0.259143	3.80879e-21	8.3081e-17	ST1-Epidermis
AGRN	0.323402	4.44225e-21	9.68989e-17	ST1-Epidermis
MT-ND4	0.402721	2.16947e-20	4.73225e-16	ST1-Epidermis
CYB5R1	0.312491	2.55108e-20	5.56467e-16	ST1-Epidermis
CNBP	0.38407	8.02615e-20	1.75074e-15	ST1-Epidermis
VAMP8	0.329976	1.22364e-19	2.66913e-15	ST1-Epidermis
TGFBI	0.542908	1.31068e-19	2.85899e-15	ST1-Epidermis
NDUFS5	0.286855	1.62863e-19	3.55254e-15	ST1-Epidermis
CLSTN1	0.293903	1.90902e-19	4.16414e-15	ST1-Epidermis
TRPM1	0.253324	2.7805e-19	6.06511e-15	ST1-Epidermis
ELOVL1	0.372586	5.48125e-19	1.19563e-14	ST1-Epidermis
ACAA2	0.262642	1.89875e-18	4.14175e-14	ST1-Epidermis
MT-CO2	0.484808	2.06233e-18	4.49856e-14	ST1-Epidermis
ANXA7	0.275584	2.20899e-18	4.81848e-14	ST1-Epidermis
NDUFB3	0.28758	2.97445e-18	6.48818e-14	ST1-Epidermis
SEC61G	0.29394	3.42639e-18	7.47399e-14	ST1-Epidermis
PRNP	0.300522	6.66718e-18	1.45431e-13	ST1-Epidermis
SERBP1	0.262144	8.65153e-18	1.88716e-13	ST1-Epidermis
SUB1	0.311146	1.33058e-17	2.9024e-13	ST1-Epidermis
COX7B	0.274084	1.67821e-17	3.66067e-13	ST1-Epidermis
MMP9	0.252834	1.72588e-17	3.76466e-13	ST1-Epidermis
ARPC3	0.297825	2.82188e-17	6.15537e-13	ST1-Epidermis
RCC2	0.258024	2.85959e-17	6.23763e-13	ST1-Epidermis
METRNL	0.345189	3.91929e-17	8.54914e-13	ST1-Epidermis
ODC1	0.396237	5.82814e-17	1.27129e-12	ST1-Epidermis
ATP5H	0.295203	1.00546e-16	2.19321e-12	ST1-Epidermis
MYO1B	0.275215	1.35723e-16	2.96052e-12	ST1-Epidermis
GM2A	0.270377	1.42724e-16	3.11323e-12	ST1-Epidermis
RPS6KB2	0.32586	1.61735e-16	3.52792e-12	ST1-Epidermis
SNHG25	0.304401	1.67981e-16	3.66416e-12	ST1-Epidermis
MAF	0.25713	2.11538e-16	4.61428e-12	ST1-Epidermis
CBR1	0.292058	2.19061e-16	4.77838e-12	ST1-Epidermis
CTNND1	0.306902	4.78774e-16	1.04435e-11	ST1-Epidermis
BZW1	0.27693	5.60618e-16	1.22288e-11	ST1-Epidermis
PRELID1	0.255612	1.04799e-15	2.28598e-11	ST1-Epidermis
HMGN3	0.293042	6.75836e-15	1.4742e-10	ST1-Epidermis
TNC	0.346007	2.47221e-14	5.39264e-10	ST1-Epidermis
SEM1	0.255227	3.86038e-14	8.42065e-10	ST1-Epidermis
PHGDH	0.260654	5.25388e-14	1.14603e-09	ST1-Epidermis
MRPL27	0.251109	2.1096e-13	4.60167e-09	ST1-Epidermis
FDFT1	0.255277	1.88664e-12	4.11532e-08	ST1-Epidermis
IER2	0.265444	2.37671e-12	5.18432e-08	ST1-Epidermis
PMEL	0.302568	5.77379e-12	1.25944e-07	ST1-Epidermis
SNRPF	0.27658	7.77808e-12	1.69663e-07	ST1-Epidermis
DAPL1	0.279946	2.37051e-10	5.17078e-06	ST1-Epidermis
CASP14	2.34977	0	0	ST2-Epidermis
LGALS7B	2.23856	0	0	ST2-Epidermis
PKP3	1.68725	0	0	ST2-Epidermis
KRT80	1.67476	0	0	ST2-Epidermis
PDZK1IP1	1.26588	0	0	ST2-Epidermis
ALDH3B2	1.15289	0	0	ST2-Epidermis
EPHX3	1.11589	0	0	ST2-Epidermis
CERS3	0.960923	0	0	ST2-Epidermis
CAPNS2	0.884344	0	0	ST2-Epidermis
IL20RB	0.869792	0	0	ST2-Epidermis
DUOXA1	0.862493	0	0	ST2-Epidermis
ARHGEF4	0.802115	0	0	ST2-Epidermis
DSC1	1.16246	1.29708e-307	2.82931e-303	ST2-Epidermis
NDRG4	1.00651	8.94326e-306	1.95079e-301	ST2-Epidermis
DSG1	1.92965	1.62752e-304	3.55011e-300	ST2-Epidermis
DEFB1	1.82105	4.19255e-304	9.14521e-300	ST2-Epidermis
CLCA2	1.52885	1.86319e-303	4.06417e-299	ST2-Epidermis
DSC3	2.22362	3.64353e-297	7.94763e-293	ST2-Epidermis
GJB6	1.96561	1.39462e-296	3.04208e-292	ST2-Epidermis
AQP3	2.34755	1.39486e-296	3.04261e-292	ST2-Epidermis
TRIM29	2.19332	4.31991e-295	9.42301e-291	ST2-Epidermis
KLK8	1.4949	3.73492e-294	8.14699e-290	ST2-Epidermis
C2orf54	0.710063	6.51911e-294	1.42201e-289	ST2-Epidermis
LGALS7	2.82687	7.02603e-294	1.53259e-289	ST2-Epidermis
HRNR	3.23203	8.61445e-294	1.87907e-289	ST2-Epidermis
RAB25	1.17555	4.56987e-293	9.96825e-289	ST2-Epidermis
TMEM45A	2.47212	6.5142e-292	1.42094e-287	ST2-Epidermis
TACSTD2	1.86709	4.19833e-288	9.15783e-284	ST2-Epidermis
CST6	2.05272	4.90106e-287	1.06907e-282	ST2-Epidermis
A2ML1	1.26075	5.63797e-286	1.22981e-281	ST2-Epidermis
SERPINB5	1.64466	1.17419e-285	2.56126e-281	ST2-Epidermis
INAVA	0.634858	1.18018e-285	2.57433e-281	ST2-Epidermis
CYP4F22	0.871477	9.12964e-282	1.99145e-277	ST2-Epidermis
FLG2	3.17002	2.2317e-280	4.868e-276	ST2-Epidermis
BNIPL	0.835141	1.98379e-279	4.32724e-275	ST2-Epidermis
SERPINB3	1.9568	1.98683e-279	4.33387e-275	ST2-Epidermis
KRT2	1.14868	1.19761e-276	2.61235e-272	ST2-Epidermis
DUOX1	0.743286	2.17e-275	4.73341e-271	ST2-Epidermis
CALML3	2.70357	1.16697e-273	2.54552e-269	ST2-Epidermis
FLG	4.07079	2.58047e-273	5.62879e-269	ST2-Epidermis
SBSN	3.14618	4.55648e-272	9.93904e-268	ST2-Epidermis
MAL2	0.992894	1.59871e-271	3.48727e-267	ST2-Epidermis
KRT78	1.05019	4.28398e-270	9.34465e-266	ST2-Epidermis
TMEM40	0.823539	3.95839e-269	8.63444e-265	ST2-Epidermis
NCCRP1	1.86002	3.32929e-268	7.26218e-264	ST2-Epidermis
KLK7	2.10324	3.43441e-268	7.49149e-264	ST2-Epidermis
ARG1	2.15698	1.38767e-267	3.02693e-263	ST2-Epidermis
TMEM79	1.32907	2.99182e-267	6.52605e-263	ST2-Epidermis
LAD1	1.4959	6.44304e-267	1.40542e-262	ST2-Epidermis
ZNF750	0.811344	6.72513e-267	1.46695e-262	ST2-Epidermis
FAM84A	1.04003	8.89007e-267	1.93919e-262	ST2-Epidermis
LCE1B	2.33146	2.21601e-266	4.83378e-262	ST2-Epidermis
SLURP1	3.27682	2.6123e-266	5.69821e-262	ST2-Epidermis
KRT9	4.90786	1.34029e-265	2.92357e-261	ST2-Epidermis
SPINK5	2.03197	4.32658e-265	9.43757e-261	ST2-Epidermis
LYPD3	2.35729	1.32209e-264	2.88388e-260	ST2-Epidermis
PRSS8	0.95262	7.1611e-264	1.56205e-259	ST2-Epidermis
PKP1	2.43951	3.59446e-263	7.84059e-259	ST2-Epidermis
KLK5	2.08881	1.34065e-262	2.92436e-258	ST2-Epidermis
SERPINA12	1.60104	5.99893e-261	1.30855e-256	ST2-Epidermis
FAM25A	2.27044	4.03205e-260	8.79511e-256	ST2-Epidermis
TTC22	0.642219	7.65858e-260	1.67057e-255	ST2-Epidermis
ZBTB7C	0.6295	8.96978e-260	1.95658e-255	ST2-Epidermis
C10orf99	1.36761	1.03685e-259	2.26168e-255	ST2-Epidermis
KLC3	0.65897	2.4706e-258	5.38912e-254	ST2-Epidermis
LCE1C	2.34106	6.75919e-258	1.47438e-253	ST2-Epidermis
SERPINB13	1.25882	7.62629e-257	1.66352e-252	ST2-Epidermis
SDR16C5	0.946144	4.33348e-256	9.45262e-252	ST2-Epidermis
FAM83C	0.498192	5.34617e-256	1.16616e-251	ST2-Epidermis
LCE2B	2.23624	5.18445e-255	1.13088e-250	ST2-Epidermis
HOPX	2.11147	5.7062e-255	1.24469e-250	ST2-Epidermis
ALOX12B	0.795376	5.76399e-255	1.2573e-250	ST2-Epidermis
GSDMC	0.498764	3.44052e-254	7.50481e-250	ST2-Epidermis
LCE3D	3.29254	5.70221e-254	1.24382e-249	ST2-Epidermis
PPL	1.32982	8.59233e-254	1.87424e-249	ST2-Epidermis
NECTIN4	0.758353	1.47484e-252	3.21706e-248	ST2-Epidermis
LY6G6C	1.87925	4.48499e-252	9.7831e-248	ST2-Epidermis
KRT1	4.3912	7.2522e-252	1.58192e-247	ST2-Epidermis
JUP	2.47248	8.47328e-252	1.84828e-247	ST2-Epidermis
S100A7	4.09987	2.11157e-251	4.60597e-247	ST2-Epidermis
SH3RF2	0.52759	2.82502e-251	6.16222e-247	ST2-Epidermis
GJB2	2.5393	9.19149e-251	2.00494e-246	ST2-Epidermis
LOR	4.73003	1.67299e-249	3.64929e-245	ST2-Epidermis
ASPRV1	3.5575	2.2316e-249	4.86778e-245	ST2-Epidermis
CDSN	3.27792	2.72587e-248	5.94594e-244	ST2-Epidermis
CALML5	3.97738	4.15017e-248	9.05276e-244	ST2-Epidermis
EPHB6	1.07947	4.68396e-248	1.02171e-243	ST2-Epidermis
KRT10	3.93207	2.4623e-247	5.37101e-243	ST2-Epidermis
AKR1B10	0.827478	7.43888e-247	1.62264e-242	ST2-Epidermis
CDH1	1.12054	1.18105e-246	2.57621e-242	ST2-Epidermis
DMKN	3.02258	9.79048e-246	2.1356e-241	ST2-Epidermis
WFDC5	0.763107	1.55832e-245	3.39917e-241	ST2-Epidermis
FAT2	0.869443	1.88101e-245	4.10305e-241	ST2-Epidermis
PROM2	0.745633	3.0993e-245	6.76051e-241	ST2-Epidermis
PLA2G4F	0.754253	5.01991e-245	1.09499e-240	ST2-Epidermis
S100A7A	0.726024	1.76671e-244	3.85373e-240	ST2-Epidermis
NIPAL4	0.47475	8.19708e-244	1.78803e-239	ST2-Epidermis
PERP	2.9417	1.23829e-242	2.70109e-238	ST2-Epidermis
SFN	2.49963	1.25008e-242	2.72681e-238	ST2-Epidermis
PSORS1C2	1.43962	8.09737e-242	1.76628e-237	ST2-Epidermis
KRTDAP	3.1868	1.03155e-240	2.25013e-236	ST2-Epidermis
EVPL	0.852021	6.60741e-239	1.44127e-234	ST2-Epidermis
CRABP2	1.80579	7.73969e-239	1.68826e-234	ST2-Epidermis
ABCA12	0.674607	1.09723e-238	2.39339e-234	ST2-Epidermis
FABP5	2.69209	4.46843e-237	9.74699e-233	ST2-Epidermis
ANXA8L1	0.396545	6.69153e-237	1.45962e-232	ST2-Epidermis
PTK6	0.564022	9.39372e-237	2.04905e-232	ST2-Epidermis
SPINK7	1.86845	2.4338e-236	5.30885e-232	ST2-Epidermis
NECTIN1	1.19682	2.98098e-236	6.50241e-232	ST2-Epidermis
FAM83G	0.950345	5.25526e-235	1.14633e-230	ST2-Epidermis
DSP	2.55564	5.66979e-234	1.23675e-229	ST2-Epidermis
TUBA4A	1.60466	1.02534e-233	2.23658e-229	ST2-Epidermis
KPRP	2.09087	1.30766e-233	2.85239e-229	ST2-Epidermis
S100A14	1.86491	1.40742e-233	3.07001e-229	ST2-Epidermis
SPRR2G	3.81731	2.19343e-233	4.78453e-229	ST2-Epidermis
ELOVL4	0.864795	7.02749e-232	1.53291e-227	ST2-Epidermis
CSTA	2.71274	1.11429e-230	2.43059e-226	ST2-Epidermis
EFNA3	0.788728	2.68615e-230	5.85929e-226	ST2-Epidermis
IVL	1.25676	3.55057e-230	7.74486e-226	ST2-Epidermis
NMU	0.472783	7.94208e-229	1.73241e-224	ST2-Epidermis
GLTP	1.97096	7.87925e-228	1.7187e-223	ST2-Epidermis
TP63	0.784111	2.67472e-226	5.83437e-222	ST2-Epidermis
WFDC12	1.73491	4.94442e-226	1.07853e-221	ST2-Epidermis
TGM1	0.998623	4.41097e-225	9.62166e-221	ST2-Epidermis
IL36RN	1.09665	6.92421e-224	1.51038e-219	ST2-Epidermis
TMEM184A	0.576484	3.52535e-223	7.68984e-219	ST2-Epidermis
FXYD3	1.74113	1.43836e-222	3.1375e-218	ST2-Epidermis
S100A8	2.91769	3.43821e-222	7.49977e-218	ST2-Epidermis
CRYBG1	0.841394	8.4137e-221	1.83528e-216	ST2-Epidermis
GPR87	0.425472	1.80119e-220	3.92893e-216	ST2-Epidermis
LCE3E	1.9721	5.56746e-220	1.21443e-215	ST2-Epidermis
KLF5	0.917027	7.09484e-220	1.5476e-215	ST2-Epidermis
EPN3	0.615697	1.51588e-219	3.30659e-215	ST2-Epidermis
PPP1R13L	0.876283	8.43098e-219	1.83905e-214	ST2-Epidermis
GJA1	2.15754	1.67252e-218	3.64827e-214	ST2-Epidermis
DEGS2	0.975107	5.42844e-218	1.18411e-213	ST2-Epidermis
C1orf68	1.69899	1.18326e-217	2.58105e-213	ST2-Epidermis
HES2	0.583842	3.10147e-217	6.76523e-213	ST2-Epidermis
RAPGEFL1	0.778846	1.15721e-216	2.52421e-212	ST2-Epidermis
S100A9	2.84761	1.80046e-216	3.92735e-212	ST2-Epidermis
GJB3	0.539394	6.65928e-216	1.45259e-211	ST2-Epidermis
PLA2G4E	0.509691	1.17395e-215	2.56074e-211	ST2-Epidermis
KRT16	2.62747	4.04467e-215	8.82263e-211	ST2-Epidermis
TGM3	0.832343	9.64543e-215	2.10396e-210	ST2-Epidermis
KLF4	1.2246	2.91103e-214	6.34984e-210	ST2-Epidermis
CWH43	0.589989	4.57603e-214	9.98169e-210	ST2-Epidermis
CSRP2	1.32867	4.94425e-214	1.07849e-209	ST2-Epidermis
CRCT1	2.63402	8.73557e-214	1.90549e-209	ST2-Epidermis
TMEM154	0.742677	2.76389e-213	6.02887e-209	ST2-Epidermis
SDR9C7	0.447273	1.47132e-212	3.20938e-208	ST2-Epidermis
LY6D	2.19121	1.64251e-212	3.58281e-208	ST2-Epidermis
RDH12	0.482955	2.06975e-210	4.51475e-206	ST2-Epidermis
SPRR2E	3.23676	2.59415e-210	5.65863e-206	ST2-Epidermis
SPRR1B	2.41468	1.23128e-209	2.68579e-205	ST2-Epidermis
CRYBG2	0.375575	1.72879e-209	3.77102e-205	ST2-Epidermis
CXADR	0.751391	3.20726e-208	6.996e-204	ST2-Epidermis
MPZL2	1.10823	9.10935e-208	1.98702e-203	ST2-Epidermis
FOXN1	0.393966	1.92647e-207	4.2022e-203	ST2-Epidermis
GJB5	0.382237	2.0616e-207	4.49697e-203	ST2-Epidermis
MAPK13	0.644609	3.9474e-207	8.61047e-203	ST2-Epidermis
KRT6A	2.44685	5.24946e-207	1.14507e-202	ST2-Epidermis
PSAPL1	0.557445	1.77948e-206	3.88158e-202	ST2-Epidermis
RHOV	0.620839	8.49801e-206	1.85367e-201	ST2-Epidermis
KRT14	2.4531	1.40177e-205	3.05769e-201	ST2-Epidermis
CLIC3	1.36266	3.51053e-205	7.65751e-201	ST2-Epidermis
LCE1E	1.35615	2.33713e-204	5.09797e-200	ST2-Epidermis
TFAP2C	0.621537	2.76103e-204	6.02264e-200	ST2-Epidermis
CYSRT1	0.991874	5.53873e-204	1.20816e-199	ST2-Epidermis
DEFB4A	1.25407	1.87467e-202	4.08922e-198	ST2-Epidermis
CD24	1.57003	1.78617e-201	3.89617e-197	ST2-Epidermis
GPX2	0.647599	4.06723e-201	8.87185e-197	ST2-Epidermis
IFFO2	0.761882	1.40575e-200	3.06635e-196	ST2-Epidermis
SLPI	2.12183	7.24938e-200	1.58131e-195	ST2-Epidermis
KLK11	0.981988	3.25142e-199	7.09232e-195	ST2-Epidermis
CNFN	2.62526	1.40513e-198	3.06502e-194	ST2-Epidermis
C19orf33	1.43586	4.4581e-198	9.72446e-194	ST2-Epidermis
ESRP2	0.389816	1.21541e-197	2.65116e-193	ST2-Epidermis
FAM110C	0.321914	3.37069e-197	7.35249e-193	ST2-Epidermis
DHCR24	1.28737	1.47221e-195	3.21133e-191	ST2-Epidermis
IL36G	0.614621	7.49739e-195	1.63541e-190	ST2-Epidermis
SDC1	1.67109	1.81241e-194	3.95341e-190	ST2-Epidermis
SULT2B1	0.784888	1.95005e-194	4.25365e-190	ST2-Epidermis
KRT5	2.29121	9.27263e-194	2.02264e-189	ST2-Epidermis
C1orf116	0.615693	4.21702e-192	9.19858e-188	ST2-Epidermis
ALOXE3	0.512329	8.56514e-192	1.86831e-187	ST2-Epidermis
KRT6B	2.32088	1.11163e-191	2.42479e-187	ST2-Epidermis
SCNN1A	0.565802	5.03276e-190	1.0978e-185	ST2-Epidermis
PYDC1	0.49323	5.79195e-190	1.2634e-185	ST2-Epidermis
SLC2A1	1.70764	8.63942e-190	1.88452e-185	ST2-Epidermis
PAK6	0.333605	9.6275e-190	2.10005e-185	ST2-Epidermis
FAM25G	0.580685	3.09075e-189	6.74186e-185	ST2-Epidermis
HSPB1	1.14839	3.29471e-189	7.18676e-185	ST2-Epidermis
SERPINB2	0.752367	7.62926e-189	1.66417e-184	ST2-Epidermis
IL20RA	0.374096	6.87903e-188	1.50052e-183	ST2-Epidermis
TP53AIP1	0.468576	7.96019e-188	1.73636e-183	ST2-Epidermis
CARD18	0.627487	2.3065e-187	5.03117e-183	ST2-Epidermis
LCE2C	1.76424	3.24337e-187	7.07476e-183	ST2-Epidermis
SCEL	0.698577	1.03812e-186	2.26446e-182	ST2-Epidermis
DLX3	0.315546	2.70436e-186	5.89901e-182	ST2-Epidermis
CDHR1	0.491199	2.14383e-185	4.67634e-181	ST2-Epidermis
SPINT2	1.33528	7.346e-185	1.60238e-180	ST2-Epidermis
AC011473.4	0.430784	1.07587e-184	2.34679e-180	ST2-Epidermis
KRT23	1.07883	1.31573e-184	2.87e-180	ST2-Epidermis
SMAGP	0.591958	6.22832e-184	1.35858e-179	ST2-Epidermis
SPINK9	1.01386	1.09657e-183	2.39194e-179	ST2-Epidermis
IRF6	0.553909	6.15515e-183	1.34262e-178	ST2-Epidermis
CASZ1	0.412801	1.97955e-182	4.31799e-178	ST2-Epidermis
LYPD5	1.20262	3.64791e-182	7.95718e-178	ST2-Epidermis
AADACL2	0.500502	1.00163e-181	2.18485e-177	ST2-Epidermis
BICDL2	0.537467	2.75775e-181	6.01548e-177	ST2-Epidermis
PLA2G4D	0.835961	2.8041e-181	6.11658e-177	ST2-Epidermis
IGFL3	0.354364	3.67468e-181	8.01558e-177	ST2-Epidermis
FAM83A	0.367319	4.70946e-181	1.02728e-176	ST2-Epidermis
GGT6	0.388441	5.02256e-180	1.09557e-175	ST2-Epidermis
SERPINB7	1.05096	7.07732e-180	1.54378e-175	ST2-Epidermis
GSDMA	0.711568	1.30283e-178	2.84187e-174	ST2-Epidermis
COL17A1	1.37733	2.72323e-178	5.94019e-174	ST2-Epidermis
S100A16	1.55555	2.86532e-178	6.25011e-174	ST2-Epidermis
EPHA1	0.402653	2.39692e-177	5.22841e-173	ST2-Epidermis
TMPRSS13	0.469514	3.0127e-177	6.5716e-173	ST2-Epidermis
HAL	1.09148	2.22393e-176	4.85105e-172	ST2-Epidermis
PLA2G3	0.371341	3.59378e-176	7.83911e-172	ST2-Epidermis
TRIM7	0.48991	5.58678e-176	1.21864e-171	ST2-Epidermis
TGM5	0.402847	6.85758e-176	1.49584e-171	ST2-Epidermis
SCNN1B	0.548771	2.05836e-175	4.4899e-171	ST2-Epidermis
TMEM45B	0.516138	2.25157e-175	4.91136e-171	ST2-Epidermis
PTGS1	0.715254	5.86234e-174	1.27875e-169	ST2-Epidermis
LCE2D	1.11106	9.31401e-174	2.03167e-169	ST2-Epidermis
CLDN4	0.831232	1.11108e-173	2.42361e-169	ST2-Epidermis
LINC02560	0.418917	2.95302e-173	6.44143e-169	ST2-Epidermis
RHCG	0.742785	5.31934e-173	1.16031e-168	ST2-Epidermis
DGAT2	0.871011	9.18757e-173	2.00408e-168	ST2-Epidermis
ADGRF4	0.276281	1.36749e-172	2.9829e-168	ST2-Epidermis
SLC15A1	0.513185	4.43606e-172	9.67638e-168	ST2-Epidermis
DSC2	1.3744	1.26761e-171	2.76505e-167	ST2-Epidermis
PNLIPRP3	0.46445	2.69402e-171	5.87647e-167	ST2-Epidermis
TMEM54	1.1516	5.79513e-171	1.26409e-166	ST2-Epidermis
FAM46B	0.681179	1.25654e-170	2.74089e-166	ST2-Epidermis
MAP7	0.379024	2.21148e-169	4.82391e-165	ST2-Epidermis
BSPRY	0.359865	4.0988e-169	8.94071e-165	ST2-Epidermis
TFCP2L1	0.704692	9.87972e-169	2.15506e-164	ST2-Epidermis
LCE6A	0.941131	1.01282e-168	2.20926e-164	ST2-Epidermis
CLTB	1.44183	1.83605e-168	4.00498e-164	ST2-Epidermis
C5orf46	1.03533	3.76521e-168	8.21306e-164	ST2-Epidermis
LARGE2	0.332315	5.14186e-168	1.12159e-163	ST2-Epidermis
ST14	0.694292	5.2994e-167	1.15596e-162	ST2-Epidermis
PLCH2	0.39676	5.67709e-167	1.23834e-162	ST2-Epidermis
STAP2	0.67132	1.34548e-166	2.9349e-162	ST2-Epidermis
SOX21	0.259896	1.43907e-166	3.13904e-162	ST2-Epidermis
BICD2	1.04985	2.9902e-166	6.52252e-162	ST2-Epidermis
KRT6C	2.32838	6.85833e-166	1.49601e-161	ST2-Epidermis
CD36	1.71686	1.10713e-165	2.41498e-161	ST2-Epidermis
CHMP4C	0.387522	5.02286e-165	1.09564e-160	ST2-Epidermis
RNF39	0.416758	5.82219e-165	1.26999e-160	ST2-Epidermis
PRSS3	0.442135	1.49821e-163	3.26804e-159	ST2-Epidermis
EXPH5	0.314721	5.43922e-163	1.18646e-158	ST2-Epidermis
VSNL1	0.510994	7.39507e-162	1.61309e-157	ST2-Epidermis
CDA	0.699266	2.92049e-160	6.37046e-156	ST2-Epidermis
SPTSSB	0.626523	7.835e-159	1.70905e-154	ST2-Epidermis
SPRR2B	1.08508	5.18428e-158	1.13085e-153	ST2-Epidermis
PRRG4	0.316382	1.04834e-157	2.28675e-153	ST2-Epidermis
CA12	0.657027	1.60755e-157	3.50655e-153	ST2-Epidermis
CBLC	0.322132	6.61716e-157	1.4434e-152	ST2-Epidermis
GRB7	0.368916	1.41602e-156	3.08877e-152	ST2-Epidermis
KRT17	2.00458	2.56281e-156	5.59026e-152	ST2-Epidermis
C6orf132	0.365951	7.22311e-156	1.57558e-151	ST2-Epidermis
PLBD1	0.914479	5.25631e-155	1.14656e-150	ST2-Epidermis
BPIFC	0.302703	5.47947e-154	1.19524e-149	ST2-Epidermis
DBI	1.27643	1.77717e-153	3.87654e-149	ST2-Epidermis
DSG3	0.89526	1.64558e-152	3.5895e-148	ST2-Epidermis
ANKRD35	0.389398	4.16649e-152	9.08836e-148	ST2-Epidermis
DNASE1L2	0.648787	1.29782e-151	2.83093e-147	ST2-Epidermis
ENDOU	0.268474	2.92884e-151	6.38867e-147	ST2-Epidermis
IGFL2-AS1	0.321283	4.14869e-151	9.04953e-147	ST2-Epidermis
SPTLC3	0.372053	1.14803e-150	2.5042e-146	ST2-Epidermis
THEM5	0.298788	9.29204e-150	2.02687e-145	ST2-Epidermis
SERPINB4	0.428986	1.26998e-149	2.77021e-145	ST2-Epidermis
RBP1	0.773928	3.87999e-148	8.46341e-144	ST2-Epidermis
GRHL1	0.694054	4.89693e-148	1.06817e-143	ST2-Epidermis
ANK3	0.3339	5.30306e-147	1.15676e-142	ST2-Epidermis
KLK10	1.0528	4.50356e-146	9.82361e-142	ST2-Epidermis
IL22RA1	0.302173	1.96049e-145	4.27641e-141	ST2-Epidermis
GABRE	0.351428	4.30747e-145	9.39589e-141	ST2-Epidermis
IL1RN	0.575928	6.09671e-145	1.32987e-140	ST2-Epidermis
BICDL1	0.301196	1.1488e-144	2.50589e-140	ST2-Epidermis
IPPK	0.563175	1.02913e-143	2.24483e-139	ST2-Epidermis
BBOX1	0.350272	4.90007e-143	1.06885e-138	ST2-Epidermis
ALDH2	0.948932	5.43602e-143	1.18576e-138	ST2-Epidermis
NKPD1	0.342659	2.75118e-142	6.00115e-138	ST2-Epidermis
LYPD2	0.298869	4.17895e-142	9.11555e-138	ST2-Epidermis
SERPINB8	0.702991	2.22224e-141	4.84738e-137	ST2-Epidermis
PLP2	0.998056	2.94687e-141	6.42801e-137	ST2-Epidermis
S100A2	1.84997	9.78418e-141	2.13422e-136	ST2-Epidermis
SERINC2	0.548211	9.09539e-140	1.98398e-135	ST2-Epidermis
SEMA4B	0.837175	4.77798e-139	1.04222e-134	ST2-Epidermis
SOX7	0.564398	9.46828e-139	2.06532e-134	ST2-Epidermis
ALDH3A1	0.378599	1.14064e-138	2.48808e-134	ST2-Epidermis
ANO9	0.360339	3.12476e-138	6.81604e-134	ST2-Epidermis
CD164L2	0.274238	8.29862e-138	1.81018e-133	ST2-Epidermis
CAMSAP3	0.307806	1.42048e-137	3.0985e-133	ST2-Epidermis
GRHL3	0.402232	2.82124e-137	6.15397e-133	ST2-Epidermis
SYTL1	0.708642	3.25735e-137	7.10526e-133	ST2-Epidermis
KRT79	0.301184	4.41122e-137	9.62219e-133	ST2-Epidermis
TUBA1C	1.22552	6.39133e-136	1.39414e-131	ST2-Epidermis
CEBPA	0.801445	9.65128e-135	2.10523e-130	ST2-Epidermis
BCL11B	0.352597	1.31867e-134	2.87641e-130	ST2-Epidermis
PLPP2	0.485289	3.56501e-134	7.77636e-130	ST2-Epidermis
TINCR	0.294447	4.4318e-134	9.66708e-130	ST2-Epidermis
SMPD3	0.647922	6.78063e-134	1.47906e-129	ST2-Epidermis
CKMT1B	0.396931	2.61065e-133	5.6946e-129	ST2-Epidermis
LTB4R	0.878715	2.69075e-133	5.86933e-129	ST2-Epidermis
MUCL1	0.674205	3.09967e-133	6.76132e-129	ST2-Epidermis
APCDD1	1.04547	2.20078e-132	4.80056e-128	ST2-Epidermis
SLC6A9	0.557533	1.16588e-131	2.54314e-127	ST2-Epidermis
CDCP1	0.267358	5.24437e-131	1.14396e-126	ST2-Epidermis
DYNLL1	1.03513	1.48454e-130	3.23823e-126	ST2-Epidermis
EPPK1	0.365104	2.06547e-130	4.50542e-126	ST2-Epidermis
HS3ST6	0.360869	4.10853e-130	8.96193e-126	ST2-Epidermis
WNT4	0.394064	6.73691e-130	1.46952e-125	ST2-Epidermis
FGFR2	0.330247	7.50709e-130	1.63752e-125	ST2-Epidermis
GPR1	0.262642	1.52355e-129	3.32332e-125	ST2-Epidermis
AP1M2	0.281657	1.66423e-129	3.63018e-125	ST2-Epidermis
CIDEA	0.265404	2.50051e-129	5.45437e-125	ST2-Epidermis
IRX4	0.420283	4.67048e-129	1.01877e-124	ST2-Epidermis
SDCBP2	0.71586	8.88222e-129	1.93748e-124	ST2-Epidermis
LINC00302	0.467421	1.08136e-128	2.35877e-124	ST2-Epidermis
PPP1R14C	0.408852	1.10189e-128	2.40356e-124	ST2-Epidermis
EGFR	0.633707	1.65781e-128	3.61617e-124	ST2-Epidermis
CDS1	0.315595	1.68025e-128	3.66512e-124	ST2-Epidermis
TTC39B	0.409698	1.70587e-128	3.72101e-124	ST2-Epidermis
GBP6	0.257772	2.65158e-128	5.7839e-124	ST2-Epidermis
CPA4	0.90816	9.84393e-128	2.14726e-123	ST2-Epidermis
ELOVL7	0.629978	1.09412e-127	2.3866e-123	ST2-Epidermis
MIR210HG	0.642584	3.61199e-126	7.87883e-122	ST2-Epidermis
OVOL1	0.314179	1.40312e-125	3.06063e-121	ST2-Epidermis
TCN1	0.552827	2.01401e-125	4.39316e-121	ST2-Epidermis
SPINT1	0.732689	6.84714e-125	1.49357e-120	ST2-Epidermis
CLDN1	0.824605	2.74231e-124	5.9818e-120	ST2-Epidermis
SPRR2D	1.51084	5.11144e-124	1.11496e-119	ST2-Epidermis
FGFBP1	0.579195	5.6037e-124	1.22234e-119	ST2-Epidermis
IL37	0.430034	1.31822e-123	2.87544e-119	ST2-Epidermis
RHOD	0.584229	1.59452e-123	3.47812e-119	ST2-Epidermis
TUBB2A	1.22779	1.90878e-123	4.16363e-119	ST2-Epidermis
GSTP1	0.785846	2.65166e-123	5.78407e-119	ST2-Epidermis
IMPA2	0.933844	1.17449e-122	2.56191e-118	ST2-Epidermis
FAM83F	0.251122	1.21611e-122	2.6527e-118	ST2-Epidermis
PI3	2.21219	1.69978e-122	3.70773e-118	ST2-Epidermis
MPP7	0.252323	5.88831e-122	1.28442e-117	ST2-Epidermis
NOD2	0.321987	5.50321e-121	1.20041e-116	ST2-Epidermis
EMP2	0.868342	1.80078e-120	3.92805e-116	ST2-Epidermis
ZNF185	0.536261	4.75033e-120	1.03619e-115	ST2-Epidermis
MPZL3	0.462312	5.52573e-120	1.20533e-115	ST2-Epidermis
FOSL2	0.709337	9.11775e-120	1.98885e-115	ST2-Epidermis
S1PR5	0.266527	2.16717e-119	4.72725e-115	ST2-Epidermis
AHNAK2	0.96892	5.06197e-119	1.10417e-114	ST2-Epidermis
KIAA1522	0.504758	1.01285e-118	2.20933e-114	ST2-Epidermis
GAN	0.637083	4.35017e-117	9.48904e-113	ST2-Epidermis
LCE1A	0.358157	5.28652e-117	1.15315e-112	ST2-Epidermis
VIPR1	0.296281	9.44077e-116	2.05931e-111	ST2-Epidermis
SEMA3F	0.612011	1.71548e-115	3.74197e-111	ST2-Epidermis
AQP5	0.876999	3.21588e-115	7.0148e-111	ST2-Epidermis
BARX2	0.274742	4.80872e-115	1.04893e-110	ST2-Epidermis
GSTO2	0.266865	1.45404e-114	3.1717e-110	ST2-Epidermis
SLC22A23	0.463574	1.73355e-114	3.7814e-110	ST2-Epidermis
F11R	0.475507	2.45732e-114	5.36015e-110	ST2-Epidermis
LAMB3	0.740792	8.44076e-114	1.84118e-109	ST2-Epidermis
AKR1C2	0.342921	1.17072e-112	2.55368e-108	ST2-Epidermis
CTNNBIP1	0.999509	3.5961e-112	7.84417e-108	ST2-Epidermis
CA2	0.485727	9.49784e-112	2.07176e-107	ST2-Epidermis
ARL4D	0.422019	2.0639e-111	4.50198e-107	ST2-Epidermis
NEBL	0.336262	3.54869e-111	7.74075e-107	ST2-Epidermis
MAFB	0.800055	7.35792e-111	1.60498e-106	ST2-Epidermis
PYCARD	0.838309	8.29528e-111	1.80945e-106	ST2-Epidermis
RAB3D	0.685909	9.81985e-111	2.142e-106	ST2-Epidermis
CELSR2	0.689289	3.68275e-110	8.03319e-106	ST2-Epidermis
IGFL1	0.436794	8.79941e-110	1.91942e-105	ST2-Epidermis
DUSP14	0.943668	8.8612e-110	1.93289e-105	ST2-Epidermis
FAM110A	0.473154	1.00626e-109	2.19495e-105	ST2-Epidermis
CDKN2B	0.60541	1.57776e-109	3.44158e-105	ST2-Epidermis
LCE2A	1.72749	3.33649e-108	7.27789e-104	ST2-Epidermis
ABLIM1	0.853435	3.79986e-108	8.28864e-104	ST2-Epidermis
ZNF385A	0.456734	5.28338e-108	1.15246e-103	ST2-Epidermis
EREG	0.351246	7.38891e-108	1.61174e-103	ST2-Epidermis
TNS4	0.289709	1.48013e-107	3.22861e-103	ST2-Epidermis
PTPRF	0.94172	2.23709e-107	4.87977e-103	ST2-Epidermis
ALS2CL	0.491957	2.60339e-107	5.67877e-103	ST2-Epidermis
PLD1	0.305728	3.52703e-107	7.69351e-103	ST2-Epidermis
PAWR	0.416754	3.86912e-107	8.43971e-103	ST2-Epidermis
SOX15	0.286944	8.27171e-107	1.80431e-102	ST2-Epidermis
WDR66	0.29094	1.10937e-106	2.41987e-102	ST2-Epidermis
COL7A1	0.885751	1.18216e-106	2.57865e-102	ST2-Epidermis
MSMO1	0.760092	5.22438e-106	1.13959e-101	ST2-Epidermis
RAB27B	0.252792	7.50964e-106	1.63808e-101	ST2-Epidermis
SMIM5	0.323746	5.45408e-105	1.1897e-100	ST2-Epidermis
SPRR5	0.540889	4.71512e-103	1.02851e-98	ST2-Epidermis
TACC2	0.472332	1.34752e-102	2.93934e-98	ST2-Epidermis
ELMOD1	0.27703	1.91839e-101	4.18459e-97	ST2-Epidermis
GALNT6	0.316619	4.07292e-100	8.88426e-96	ST2-Epidermis
CD9	1.023	6.26792e-100	1.36722e-95	ST2-Epidermis
CITED4	0.537559	6.79563e-100	1.48233e-95	ST2-Epidermis
REEP4	0.53913	3.62533e-99	7.90793e-95	ST2-Epidermis
TM7SF2	0.725897	1.89121e-98	4.12529e-94	ST2-Epidermis
CSNK1A1	0.831979	2.78235e-98	6.06914e-94	ST2-Epidermis
ANXA9	0.446326	2.93125e-98	6.39394e-94	ST2-Epidermis
LLGL2	0.428957	6.41486e-98	1.39927e-93	ST2-Epidermis
B4GALNT3	0.262111	1.1866e-97	2.58834e-93	ST2-Epidermis
TNFSF10	0.577001	8.54335e-97	1.86356e-92	ST2-Epidermis
MGST1	0.919868	3.84454e-96	8.3861e-92	ST2-Epidermis
KRT15	0.633209	4.46363e-96	9.73651e-92	ST2-Epidermis
POF1B	0.320491	4.86521e-96	1.06125e-91	ST2-Epidermis
HTATIP2	0.478576	4.43677e-95	9.67792e-91	ST2-Epidermis
RNASE7	0.468545	6.43443e-93	1.40354e-88	ST2-Epidermis
TRPV3	0.33651	9.6635e-93	2.1079e-88	ST2-Epidermis
DEGS1	1.05544	1.10084e-92	2.40126e-88	ST2-Epidermis
GDPD3	0.432592	4.65128e-92	1.01458e-87	ST2-Epidermis
NELL2	0.269515	2.02319e-91	4.41318e-87	ST2-Epidermis
TUBB4B	0.770605	6.89541e-90	1.5041e-85	ST2-Epidermis
FGFR3	0.569888	8.96991e-90	1.95661e-85	ST2-Epidermis
ATP1B3	1.3965	1.63914e-89	3.57545e-85	ST2-Epidermis
ERBB2	0.781455	7.81811e-89	1.70536e-84	ST2-Epidermis
DYNLT3	0.30344	2.43339e-88	5.30795e-84	ST2-Epidermis
CAMK1D	0.313651	1.28938e-87	2.81253e-83	ST2-Epidermis
GPT2	0.321034	1.06693e-86	2.3273e-82	ST2-Epidermis
GNA15	0.331685	2.68948e-86	5.86656e-82	ST2-Epidermis
VSIG10L	0.499845	4.45594e-86	9.71974e-82	ST2-Epidermis
EFS	0.340821	4.83033e-86	1.05364e-81	ST2-Epidermis
HSPA4L	0.282265	4.87777e-86	1.06399e-81	ST2-Epidermis
EZR	0.750702	5.64142e-86	1.23056e-81	ST2-Epidermis
ZC3H12A	0.310285	6.07329e-86	1.32477e-81	ST2-Epidermis
OLFM2	0.420743	8.30654e-86	1.81191e-81	ST2-Epidermis
RIPK4	0.384824	4.67647e-85	1.02008e-80	ST2-Epidermis
RORA	0.74616	5.96683e-85	1.30154e-80	ST2-Epidermis
ACP7	0.350872	1.035e-84	2.25765e-80	ST2-Epidermis
NLRX1	0.450501	1.38975e-83	3.03147e-79	ST2-Epidermis
OCIAD2	0.32119	2.48008e-83	5.40979e-79	ST2-Epidermis
ATP6V1C2	0.531891	3.39817e-83	7.41243e-79	ST2-Epidermis
MAST4	0.381711	3.76958e-82	8.22258e-78	ST2-Epidermis
THSD4	0.277192	1.6621e-81	3.62553e-77	ST2-Epidermis
SLC24A3	0.328018	1.61751e-80	3.52828e-76	ST2-Epidermis
P4HB	0.625504	3.95812e-80	8.63385e-76	ST2-Epidermis
LGALSL	0.590716	1.11414e-79	2.43027e-75	ST2-Epidermis
HR	0.467617	4.54073e-79	9.9047e-75	ST2-Epidermis
AZGP1	2.05336	7.68333e-79	1.67596e-74	ST2-Epidermis
USP2	0.270857	7.89146e-79	1.72136e-74	ST2-Epidermis
S100A12	0.289572	1.16084e-78	2.53214e-74	ST2-Epidermis
AHNAK	0.796369	6.1833e-78	1.34876e-73	ST2-Epidermis
MFSD6	0.320803	1.83036e-77	3.99257e-73	ST2-Epidermis
EGLN3	0.397475	6.58802e-77	1.43704e-72	ST2-Epidermis
CTSV	0.322645	1.16222e-76	2.53516e-72	ST2-Epidermis
SPRR2A	1.72755	1.75048e-76	3.81831e-72	ST2-Epidermis
DHCR7	0.670036	3.14391e-76	6.8578e-72	ST2-Epidermis
SLC38A5	0.274296	3.99033e-75	8.70411e-71	ST2-Epidermis
ELL2	0.538419	7.90183e-75	1.72363e-70	ST2-Epidermis
PTPRZ1	0.489949	4.6977e-74	1.02471e-69	ST2-Epidermis
HEBP2	0.742768	6.16085e-74	1.34387e-69	ST2-Epidermis
MALL	0.45938	1.95746e-73	4.2698e-69	ST2-Epidermis
LCN2	0.355631	3.96149e-73	8.6412e-69	ST2-Epidermis
ACSL1	0.614762	7.58366e-73	1.65422e-68	ST2-Epidermis
CDH3	0.652045	1.53986e-72	3.3589e-68	ST2-Epidermis
KCTD11	0.274295	3.01428e-72	6.57504e-68	ST2-Epidermis
PALLD	0.564309	4.73505e-72	1.03286e-67	ST2-Epidermis
MKNK2	0.670496	5.27502e-72	1.15064e-67	ST2-Epidermis
FSCN1	0.719173	1.72477e-71	3.76224e-67	ST2-Epidermis
LDLR	0.268151	1.98305e-71	4.32562e-67	ST2-Epidermis
MYO6	0.403451	2.05735e-71	4.48769e-67	ST2-Epidermis
JAG1	0.563573	2.26216e-71	4.93446e-67	ST2-Epidermis
LIMK2	0.485895	2.91127e-71	6.35035e-67	ST2-Epidermis
MYL6	0.437284	3.9409e-71	8.59629e-67	ST2-Epidermis
PPP1CB	0.710604	4.75554e-71	1.03733e-66	ST2-Epidermis
ZBTB7B	0.499458	6.01747e-71	1.31259e-66	ST2-Epidermis
TUFT1	0.534456	7.30087e-71	1.59254e-66	ST2-Epidermis
HERC6	0.398225	2.082e-70	4.54147e-66	ST2-Epidermis
EPS8L1	0.929503	3.84497e-70	8.38703e-66	ST2-Epidermis
SEMA3C	0.706956	4.4303e-70	9.66381e-66	ST2-Epidermis
S100A11	0.658561	6.56555e-70	1.43214e-65	ST2-Epidermis
RARG	0.706348	7.59512e-70	1.65672e-65	ST2-Epidermis
OASL	0.411657	2.30903e-69	5.03668e-65	ST2-Epidermis
IGFL2	0.411942	3.86491e-69	8.43052e-65	ST2-Epidermis
MT1X	1.3244	1.60331e-68	3.4973e-64	ST2-Epidermis
SPINK6	0.501229	2.74941e-68	5.9973e-64	ST2-Epidermis
IDE	0.971692	2.87221e-68	6.26515e-64	ST2-Epidermis
AACS	0.340729	5.06374e-68	1.10455e-63	ST2-Epidermis
ASAP3	0.369792	2.38868e-67	5.21043e-63	ST2-Epidermis
TRIM16	0.353155	5.35947e-67	1.16906e-62	ST2-Epidermis
GPR157	0.386459	1.06005e-66	2.31229e-62	ST2-Epidermis
C9orf3	0.689896	1.45137e-66	3.16587e-62	ST2-Epidermis
CEBPB	0.790197	2.29569e-66	5.00759e-62	ST2-Epidermis
XG	0.432824	4.39928e-66	9.59614e-62	ST2-Epidermis
FLNB	0.520216	1.06088e-65	2.31409e-61	ST2-Epidermis
UBC	0.507223	1.15598e-64	2.52154e-60	ST2-Epidermis
NBEAL2	0.579755	1.59318e-64	3.47519e-60	ST2-Epidermis
IER5	0.503297	1.81132e-64	3.95102e-60	ST2-Epidermis
RRM1	0.370959	2.24149e-64	4.88937e-60	ST2-Epidermis
WNT5A	0.354327	3.27963e-64	7.15385e-60	ST2-Epidermis
DUSP1	0.672252	4.50092e-64	9.81785e-60	ST2-Epidermis
HMGCR	0.58	5.18203e-64	1.13036e-59	ST2-Epidermis
FAM162A	0.778795	1.51582e-63	3.30647e-59	ST2-Epidermis
FAM57A	0.366334	1.89817e-63	4.14048e-59	ST2-Epidermis
PGAM1	0.587537	1.25874e-62	2.74568e-58	ST2-Epidermis
EIF4G2	0.561053	1.35562e-62	2.95701e-58	ST2-Epidermis
SPTBN2	0.415868	2.0742e-62	4.52445e-58	ST2-Epidermis
ADGRG1	0.65606	6.46442e-62	1.41008e-57	ST2-Epidermis
CDKN1A	0.563353	1.20053e-61	2.61873e-57	ST2-Epidermis
MX1	0.716422	3.57564e-61	7.79955e-57	ST2-Epidermis
TGFA	0.257796	5.14565e-61	1.12242e-56	ST2-Epidermis
PIM1	0.810072	1.44668e-60	3.15565e-56	ST2-Epidermis
EN1	0.315736	2.8471e-60	6.21039e-56	ST2-Epidermis
GADD45G	0.306185	4.1573e-60	9.06831e-56	ST2-Epidermis
YBX3	0.651696	2.23433e-59	4.87374e-55	ST2-Epidermis
SLC38A1	0.416157	3.39899e-59	7.41421e-55	ST2-Epidermis
HRAS	0.484041	3.89149e-59	8.48852e-55	ST2-Epidermis
SRD5A1	0.307083	7.40862e-59	1.61604e-54	ST2-Epidermis
DNAJB6	0.566751	1.09475e-58	2.38798e-54	ST2-Epidermis
SOWAHC	0.416597	2.38546e-58	5.2034e-54	ST2-Epidermis
CARD14	0.338758	2.49694e-58	5.44658e-54	ST2-Epidermis
LINC02581	0.457075	6.48467e-58	1.4145e-53	ST2-Epidermis
SH3BGRL3	0.574715	7.2376e-58	1.57874e-53	ST2-Epidermis
TOB1	0.482974	1.32339e-57	2.8867e-53	ST2-Epidermis
RASAL1	0.30637	1.38782e-57	3.02726e-53	ST2-Epidermis
CXCL14	1.13018	2.13003e-57	4.64623e-53	ST2-Epidermis
ENDOD1	0.461478	4.89266e-57	1.06723e-52	ST2-Epidermis
DAPL1	0.784474	5.74579e-57	1.25333e-52	ST2-Epidermis
IFI27	1.10372	8.64718e-57	1.88621e-52	ST2-Epidermis
TJP2	0.297234	1.55408e-56	3.38992e-52	ST2-Epidermis
DSTN	0.533799	1.60921e-56	3.51017e-52	ST2-Epidermis
IFI6	1.08237	1.73146e-56	3.77684e-52	ST2-Epidermis
GNAI1	0.311555	3.39046e-56	7.39561e-52	ST2-Epidermis
MBOAT2	0.613295	5.83063e-56	1.27184e-51	ST2-Epidermis
RAB11A	0.617873	7.32735e-56	1.59831e-51	ST2-Epidermis
OTUB2	0.355494	7.56769e-56	1.65074e-51	ST2-Epidermis
TMTC3	0.264577	7.77401e-56	1.69574e-51	ST2-Epidermis
ME1	0.256971	8.84399e-56	1.92914e-51	ST2-Epidermis
TSTD1	0.486236	4.69803e-55	1.02478e-50	ST2-Epidermis
PFKP	0.474708	5.2645e-55	1.14834e-50	ST2-Epidermis
SEMA4D	0.372214	7.8259e-55	1.70706e-50	ST2-Epidermis
PTPN3	0.346761	9.96583e-55	2.17385e-50	ST2-Epidermis
H3F3B	0.496574	1.28186e-54	2.79613e-50	ST2-Epidermis
DAAM1	0.301904	5.53231e-54	1.20676e-49	ST2-Epidermis
IL18	0.293047	5.75184e-54	1.25465e-49	ST2-Epidermis
MINK1	0.46361	5.88776e-54	1.2843e-49	ST2-Epidermis
SMIM14	0.376983	1.12379e-53	2.45131e-49	ST2-Epidermis
CKB	0.401788	1.20552e-53	2.62959e-49	ST2-Epidermis
EPS8L2	0.514717	1.66373e-53	3.6291e-49	ST2-Epidermis
MXD1	0.259845	1.91035e-53	4.16705e-49	ST2-Epidermis
ROBO1	0.338725	3.86851e-53	8.43839e-49	ST2-Epidermis
RAB10	0.540368	5.41098e-53	1.1803e-48	ST2-Epidermis
ANXA2	0.568321	5.67892e-53	1.23874e-48	ST2-Epidermis
PAQR7	0.271799	5.93312e-53	1.29419e-48	ST2-Epidermis
IRX2	0.266036	1.60391e-52	3.4986e-48	ST2-Epidermis
RNF217	0.271974	2.27338e-52	4.95893e-48	ST2-Epidermis
HS6ST1	0.445452	9.35657e-52	2.04095e-47	ST2-Epidermis
GM2A	0.577608	1.28408e-51	2.80097e-47	ST2-Epidermis
SLC27A4	0.451323	2.96231e-51	6.46168e-47	ST2-Epidermis
PLCD1	0.281963	9.28837e-51	2.02607e-46	ST2-Epidermis
HK2	0.513304	1.16797e-50	2.5477e-46	ST2-Epidermis
ELMO3	0.256044	1.70404e-50	3.71703e-46	ST2-Epidermis
HMGCS1	0.430882	1.81377e-50	3.95638e-46	ST2-Epidermis
PKM	0.56843	3.04747e-50	6.64744e-46	ST2-Epidermis
THBD	0.353334	3.20277e-50	6.9862e-46	ST2-Epidermis
TBX1	0.271413	3.38301e-50	7.37936e-46	ST2-Epidermis
IRX3	0.36656	9.06405e-50	1.97714e-45	ST2-Epidermis
JUNB	0.630704	1.66385e-49	3.62936e-45	ST2-Epidermis
PTPN13	0.265252	3.35647e-49	7.32147e-45	ST2-Epidermis
ITGB4	0.490396	3.7755e-49	8.2355e-45	ST2-Epidermis
BTG1	0.590022	4.37512e-49	9.54346e-45	ST2-Epidermis
CSTB	1.03752	4.39424e-49	9.58516e-45	ST2-Epidermis
SMPDL3A	0.328648	1.08969e-48	2.37695e-44	ST2-Epidermis
CSNK2A2	0.884864	2.29612e-48	5.00853e-44	ST2-Epidermis
RASSF7	0.301506	3.08952e-48	6.73918e-44	ST2-Epidermis
CD82	0.391105	4.23845e-48	9.24533e-44	ST2-Epidermis
SLC7A8	0.332342	1.42583e-47	3.11017e-43	ST2-Epidermis
SYNGR2	0.551966	1.87013e-47	4.07931e-43	ST2-Epidermis
TOLLIP	0.490757	2.99603e-47	6.53523e-43	ST2-Epidermis
CCDC120	0.274684	3.75679e-47	8.19469e-43	ST2-Epidermis
CNN2	0.444439	4.33466e-47	9.45519e-43	ST2-Epidermis
H1F0	0.601924	5.77864e-47	1.26049e-42	ST2-Epidermis
TNFRSF25	0.291242	1.59938e-46	3.48872e-42	ST2-Epidermis
KCTD1	0.263686	2.76082e-46	6.02218e-42	ST2-Epidermis
OXCT1	0.308446	3.98599e-46	8.69463e-42	ST2-Epidermis
GGH	0.646516	6.82821e-46	1.48944e-41	ST2-Epidermis
MIRLET7BHG	0.268167	9.70037e-46	2.11594e-41	ST2-Epidermis
MMP11	0.665043	2.00116e-45	4.36512e-41	ST2-Epidermis
PTGER3	0.327935	2.38832e-45	5.20963e-41	ST2-Epidermis
PNP	0.386299	2.72584e-45	5.94588e-41	ST2-Epidermis
CEBPG	0.442864	3.37886e-45	7.37032e-41	ST2-Epidermis
SULF2	0.353444	6.05011e-45	1.31971e-40	ST2-Epidermis
PPIF	0.753998	8.91634e-45	1.94492e-40	ST2-Epidermis
PXMP4	0.29138	1.07708e-44	2.34944e-40	ST2-Epidermis
FAM83H	0.463361	1.40581e-44	3.06648e-40	ST2-Epidermis
TPM4	0.459643	2.1217e-44	4.62806e-40	ST2-Epidermis
FURIN	0.62814	3.19128e-44	6.96115e-40	ST2-Epidermis
UBR4	0.438935	4.70554e-44	1.02642e-39	ST2-Epidermis
RTN4	0.465325	5.00593e-44	1.09194e-39	ST2-Epidermis
ZNF770	0.478365	5.26094e-44	1.14757e-39	ST2-Epidermis
PLIN3	0.416095	8.89927e-44	1.9412e-39	ST2-Epidermis
PLCD3	0.330551	1.26694e-43	2.76357e-39	ST2-Epidermis
CARHSP1	0.511393	1.62146e-43	3.53689e-39	ST2-Epidermis
PINK1	0.405776	2.32684e-43	5.07554e-39	ST2-Epidermis
HK1	0.428837	2.3985e-43	5.23185e-39	ST2-Epidermis
ANGPTL4	0.28503	2.84615e-43	6.2083e-39	ST2-Epidermis
SH3GL1	0.59184	4.78759e-43	1.04432e-38	ST2-Epidermis
MVK	0.289728	6.54914e-43	1.42856e-38	ST2-Epidermis
OAS1	0.521967	6.74974e-43	1.47232e-38	ST2-Epidermis
FBXO45	0.604852	9.152e-43	1.99633e-38	ST2-Epidermis
PLD2	0.325071	9.22282e-43	2.01177e-38	ST2-Epidermis
LMO7	0.284428	1.27652e-42	2.78446e-38	ST2-Epidermis
PARD6G	0.283021	1.45551e-42	3.1749e-38	ST2-Epidermis
SAMD9	0.264725	1.55982e-42	3.40244e-38	ST2-Epidermis
FOS	0.611755	1.85864e-42	4.05425e-38	ST2-Epidermis
ID1	0.453708	3.419e-42	7.45786e-38	ST2-Epidermis
ECM1	0.665091	3.90728e-42	8.52296e-38	ST2-Epidermis
SLC9A3R1	0.322528	4.57046e-42	9.96955e-38	ST2-Epidermis
FAM43A	0.282652	8.40438e-42	1.83325e-37	ST2-Epidermis
ARHGEF37	0.347967	1.10951e-41	2.42017e-37	ST2-Epidermis
BOC	0.282283	1.62925e-41	3.55389e-37	ST2-Epidermis
TOM1L2	0.32801	1.66258e-41	3.62658e-37	ST2-Epidermis
CKAP4	0.421026	1.98572e-41	4.33146e-37	ST2-Epidermis
ARF6	0.454933	2.17171e-41	4.73715e-37	ST2-Epidermis
ARHGAP27	0.277263	2.58473e-41	5.63806e-37	ST2-Epidermis
ZFP36	0.43896	2.91819e-41	6.36544e-37	ST2-Epidermis
MICALL1	0.409519	3.77458e-41	8.2335e-37	ST2-Epidermis
ALDH3A2	0.425414	5.18991e-41	1.13208e-36	ST2-Epidermis
DHRS1	0.33819	5.59237e-41	1.21986e-36	ST2-Epidermis
STARD10	0.333127	6.20946e-41	1.35447e-36	ST2-Epidermis
UCHL3	0.390429	7.49882e-41	1.63572e-36	ST2-Epidermis
IDH2	0.487651	1.18716e-40	2.58956e-36	ST2-Epidermis
NDEL1	0.36335	4.09592e-40	8.93444e-36	ST2-Epidermis
HIGD1A	0.550108	5.49827e-40	1.19934e-35	ST2-Epidermis
MYOF	0.258962	7.23123e-40	1.57735e-35	ST2-Epidermis
PITPNA	0.412924	8.51881e-40	1.85821e-35	ST2-Epidermis
ACAP3	0.360404	1.11116e-39	2.42377e-35	ST2-Epidermis
NAPA	0.478061	1.34828e-39	2.941e-35	ST2-Epidermis
PHGDH	0.652749	1.68996e-39	3.68631e-35	ST2-Epidermis
RNH1	0.441217	1.72528e-39	3.76335e-35	ST2-Epidermis
DGKA	0.276377	2.43004e-39	5.30064e-35	ST2-Epidermis
ULK1	0.454654	3.50504e-39	7.64554e-35	ST2-Epidermis
METRNL	0.665065	4.87917e-39	1.06429e-34	ST2-Epidermis
ELOVL1	0.657094	6.24841e-39	1.36297e-34	ST2-Epidermis
CEP170B	0.277386	8.22298e-39	1.79368e-34	ST2-Epidermis
DNAJB1	0.392471	9.76932e-39	2.13098e-34	ST2-Epidermis
PLAU	0.326829	1.73287e-38	3.77991e-34	ST2-Epidermis
MFN2	0.364473	1.88008e-38	4.10101e-34	ST2-Epidermis
DHRS3	0.28225	2.54866e-38	5.5594e-34	ST2-Epidermis
ZBTB7A	0.350226	5.77976e-38	1.26074e-33	ST2-Epidermis
TST	0.275778	7.50549e-38	1.63717e-33	ST2-Epidermis
RAB7B	0.287501	1.25317e-37	2.73354e-33	ST2-Epidermis
NOTCH3	0.396649	1.31439e-37	2.86708e-33	ST2-Epidermis
POLR2A	0.428614	1.76497e-37	3.84993e-33	ST2-Epidermis
CAST	0.397812	2.42155e-37	5.28212e-33	ST2-Epidermis
KLF3	0.359494	2.86707e-37	6.25394e-33	ST2-Epidermis
OAS3	0.254944	1.08694e-36	2.37095e-32	ST2-Epidermis
MAF	0.511484	2.96806e-36	6.47423e-32	ST2-Epidermis
NDFIP2	0.406492	5.36603e-36	1.17049e-31	ST2-Epidermis
TLE3	0.321894	6.27114e-36	1.36792e-31	ST2-Epidermis
HSDL2	0.440921	6.37632e-36	1.39087e-31	ST2-Epidermis
NXN	0.305297	6.93844e-36	1.51348e-31	ST2-Epidermis
PTBP3	0.306963	1.68945e-35	3.6852e-31	ST2-Epidermis
ARL5A	0.592769	2.25811e-35	4.92562e-31	ST2-Epidermis
GNB2	0.43169	2.55221e-35	5.56713e-31	ST2-Epidermis
PPP4R1	0.311184	3.33228e-35	7.2687e-31	ST2-Epidermis
STARD5	0.299182	3.94205e-35	8.59879e-31	ST2-Epidermis
CBR3	0.394942	6.73692e-35	1.46952e-30	ST2-Epidermis
SGPL1	0.297645	7.24617e-35	1.58061e-30	ST2-Epidermis
GIPC1	0.385126	2.43424e-34	5.3098e-30	ST2-Epidermis
MYL12B	0.391637	2.78851e-34	6.08258e-30	ST2-Epidermis
RXRA	0.285577	3.65221e-34	7.96657e-30	ST2-Epidermis
BNIP3L	0.69253	4.03004e-34	8.79073e-30	ST2-Epidermis
LRRC8A	0.366075	4.97049e-34	1.08421e-29	ST2-Epidermis
PCYT1A	0.258872	5.49733e-34	1.19913e-29	ST2-Epidermis
CDC42	0.396808	9.5807e-34	2.08984e-29	ST2-Epidermis
PDLIM5	0.321649	1.39867e-33	3.05091e-29	ST2-Epidermis
PRNP	0.483661	2.53527e-33	5.53019e-29	ST2-Epidermis
TECR	0.469542	2.69586e-33	5.88049e-29	ST2-Epidermis
ITGA3	0.286645	3.36361e-33	7.33704e-29	ST2-Epidermis
ARAP2	0.266075	6.27551e-33	1.36888e-28	ST2-Epidermis
PTGFRN	0.355937	6.67713e-33	1.45648e-28	ST2-Epidermis
SH3YL1	0.263625	1.6256e-32	3.54592e-28	ST2-Epidermis
SLC37A2	0.292552	5.69504e-32	1.24226e-27	ST2-Epidermis
ATPIF1	0.387054	5.94058e-32	1.29582e-27	ST2-Epidermis
SLC44A1	0.438513	6.3721e-32	1.38995e-27	ST2-Epidermis
H2AFY	0.397345	6.67452e-32	1.45591e-27	ST2-Epidermis
TYMP	0.477653	1.02548e-31	2.23688e-27	ST2-Epidermis
EFNA4	0.271624	1.5347e-31	3.34765e-27	ST2-Epidermis
CREG1	0.679245	3.5903e-31	7.83152e-27	ST2-Epidermis
BAG1	0.527679	4.12729e-31	9.00285e-27	ST2-Epidermis
RDH13	0.300895	9.84712e-31	2.14795e-26	ST2-Epidermis
ENSA	0.404269	1.00273e-30	2.18726e-26	ST2-Epidermis
HSD17B4	0.311923	1.14746e-30	2.50295e-26	ST2-Epidermis
MAP7D1	0.369955	1.51632e-30	3.30755e-26	ST2-Epidermis
GRN	0.382968	2.02001e-30	4.40625e-26	ST2-Epidermis
VAMP8	0.414141	2.12519e-30	4.63567e-26	ST2-Epidermis
TAGLN2	0.334036	3.91231e-30	8.53392e-26	ST2-Epidermis
STMP1	0.37138	4.36793e-30	9.52776e-26	ST2-Epidermis
ENAH	0.342805	5.37631e-30	1.17273e-25	ST2-Epidermis
HSPB8	0.410529	5.95761e-30	1.29953e-25	ST2-Epidermis
DUSP7	0.298686	6.7846e-30	1.47993e-25	ST2-Epidermis
PGM2	0.306542	6.92407e-30	1.51035e-25	ST2-Epidermis
SLC39A6	0.425749	7.51687e-30	1.63965e-25	ST2-Epidermis
UNC13B	0.269345	8.75614e-30	1.90998e-25	ST2-Epidermis
CAPG	0.329404	1.35671e-29	2.9594e-25	ST2-Epidermis
ACTB	0.285397	1.41367e-29	3.08364e-25	ST2-Epidermis
HPGD	0.820019	3.45156e-29	7.52889e-25	ST2-Epidermis
HIP1R	0.404449	4.02751e-29	8.7852e-25	ST2-Epidermis
EIF4H	0.618488	4.27109e-29	9.31653e-25	ST2-Epidermis
GGCT	0.598166	4.4679e-29	9.74584e-25	ST2-Epidermis
FAM214B	0.27855	5.12133e-29	1.11712e-24	ST2-Epidermis
CSDE1	0.418509	5.44362e-29	1.18742e-24	ST2-Epidermis
RNF149	0.327149	6.37505e-29	1.39059e-24	ST2-Epidermis
RIPOR3	0.267859	7.226e-29	1.57621e-24	ST2-Epidermis
SLC30A1	0.292075	8.41975e-29	1.8366e-24	ST2-Epidermis
NOTCH1	0.368382	1.36953e-28	2.98736e-24	ST2-Epidermis
RPS6KB2	0.395341	1.76634e-28	3.85293e-24	ST2-Epidermis
PLXNB1	0.413366	4.7209e-28	1.02977e-23	ST2-Epidermis
ARL8B	0.359919	5.62061e-28	1.22602e-23	ST2-Epidermis
SOSTDC1	0.346638	5.7125e-28	1.24607e-23	ST2-Epidermis
TPD52L1	0.309843	5.93358e-28	1.29429e-23	ST2-Epidermis
ZDHHC20	0.251388	6.37255e-28	1.39004e-23	ST2-Epidermis
ADIPOR1	0.403698	1.43245e-27	3.1246e-23	ST2-Epidermis
ACACA	0.25329	1.65149e-27	3.60239e-23	ST2-Epidermis
RNF141	0.409177	1.70433e-27	3.71766e-23	ST2-Epidermis
ARPC5L	0.323206	2.05678e-27	4.48645e-23	ST2-Epidermis
BHLHE40	0.378497	2.39459e-27	5.22332e-23	ST2-Epidermis
PSMD2	0.368047	3.01231e-27	6.57075e-23	ST2-Epidermis
ATL2	0.255821	3.08795e-27	6.73574e-23	ST2-Epidermis
LRP10	0.460492	3.11649e-27	6.79801e-23	ST2-Epidermis
WNK1	0.314661	3.89476e-27	8.49564e-23	ST2-Epidermis
EPHX2	0.267649	4.35645e-27	9.50272e-23	ST2-Epidermis
MACF1	0.299538	4.47043e-27	9.75135e-23	ST2-Epidermis
TMOD3	0.30082	6.57494e-27	1.43419e-22	ST2-Epidermis
ARPC2	0.355145	7.00915e-27	1.52891e-22	ST2-Epidermis
SCPEP1	0.269928	7.80764e-27	1.70308e-22	ST2-Epidermis
MYO19	0.276569	8.76304e-27	1.91148e-22	ST2-Epidermis
GNAI3	0.362764	1.11993e-26	2.4429e-22	ST2-Epidermis
OAS2	0.30143	1.2814e-26	2.79511e-22	ST2-Epidermis
PITHD1	0.320024	1.29729e-26	2.82978e-22	ST2-Epidermis
TIAM1	0.283426	1.34235e-26	2.92808e-22	ST2-Epidermis
SESN3	0.400453	1.75222e-26	3.82212e-22	ST2-Epidermis
DNAJB2	0.310155	1.94753e-26	4.24814e-22	ST2-Epidermis
AP2S1	0.313927	2.36411e-26	5.15684e-22	ST2-Epidermis
CTNND1	0.362115	2.48976e-26	5.43091e-22	ST2-Epidermis
ULK3	0.342827	4.07911e-26	8.89777e-22	ST2-Epidermis
EIF4G1	0.359676	4.15013e-26	9.05268e-22	ST2-Epidermis
TNKS1BP1	0.261522	5.58297e-26	1.21781e-21	ST2-Epidermis
TPRG1L	0.268866	6.17698e-26	1.34738e-21	ST2-Epidermis
DDR1	0.351443	6.39625e-26	1.39521e-21	ST2-Epidermis
AVPI1	0.425205	7.83658e-26	1.70939e-21	ST2-Epidermis
VCP	0.342535	1.16963e-25	2.55131e-21	ST2-Epidermis
YWHAZ	0.356735	1.18933e-25	2.59429e-21	ST2-Epidermis
PPDPF	0.301834	1.7763e-25	3.87465e-21	ST2-Epidermis
CBR1	0.417241	1.81259e-25	3.95379e-21	ST2-Epidermis
TWF1	0.283481	1.98008e-25	4.31914e-21	ST2-Epidermis
ACTN4	0.347215	2.07713e-25	4.53084e-21	ST2-Epidermis
CALCOCO1	0.287132	2.32177e-25	5.06447e-21	ST2-Epidermis
KIFC2	0.315494	2.81169e-25	6.13313e-21	ST2-Epidermis
GOLGA2	0.308158	4.07838e-25	8.89616e-21	ST2-Epidermis
RIN2	0.276665	4.1236e-25	8.99482e-21	ST2-Epidermis
RNF126	0.393043	4.3175e-25	9.41777e-21	ST2-Epidermis
LMO4	0.424795	4.94687e-25	1.07906e-20	ST2-Epidermis
LAMP1	0.319257	5.73295e-25	1.25053e-20	ST2-Epidermis
SQLE	0.323087	8.60781e-25	1.87762e-20	ST2-Epidermis
GLRX	0.521407	1.16029e-24	2.53095e-20	ST2-Epidermis
KLF10	0.250593	1.33332e-24	2.90836e-20	ST2-Epidermis
RALBP1	0.273363	1.62666e-24	3.54824e-20	ST2-Epidermis
YOD1	0.645321	1.70644e-24	3.72225e-20	ST2-Epidermis
DNAJC5	0.440404	2.11209e-24	4.60711e-20	ST2-Epidermis
EIF6	0.29824	2.46934e-24	5.38637e-20	ST2-Epidermis
MIDN	0.270031	3.81725e-24	8.32657e-20	ST2-Epidermis
SPPL3	0.285542	5.65032e-24	1.23251e-19	ST2-Epidermis
MAPK6	0.264983	7.68452e-24	1.67622e-19	ST2-Epidermis
ADAM15	0.277073	9.25708e-24	2.01925e-19	ST2-Epidermis
NSFL1C	0.326708	3.46403e-23	7.55609e-19	ST2-Epidermis
2025-09-08	0.301454	3.68471e-23	8.03746e-19	ST2-Epidermis
RNF11	0.286912	4.96359e-23	1.08271e-18	ST2-Epidermis
RAB5B	0.278692	6.28406e-23	1.37074e-18	ST2-Epidermis
SLC7A1	0.444159	6.82038e-23	1.48773e-18	ST2-Epidermis
CLIP1	0.318336	7.22538e-23	1.57607e-18	ST2-Epidermis
HIF1A	0.299431	7.43392e-23	1.62156e-18	ST2-Epidermis
PDLIM1	0.292698	7.4989e-23	1.63574e-18	ST2-Epidermis
CTSB	0.275313	1.07683e-22	2.34888e-18	ST2-Epidermis
FCHSD1	0.488764	1.40663e-22	3.06829e-18	ST2-Epidermis
SLC7A5	0.410552	1.57087e-22	3.42655e-18	ST2-Epidermis
RAB18	0.316405	1.70923e-22	3.72834e-18	ST2-Epidermis
TMEM165	0.385374	2.31608e-22	5.05206e-18	ST2-Epidermis
TMEM134	0.323544	3.11991e-22	6.80545e-18	ST2-Epidermis
PPP2CA	0.287983	3.96738e-22	8.65405e-18	ST2-Epidermis
PARD3	0.274695	5.86351e-22	1.27901e-17	ST2-Epidermis
PRDM1	0.318361	1.33333e-21	2.90839e-17	ST2-Epidermis
IFI44	0.286959	1.74052e-21	3.7966e-17	ST2-Epidermis
SLC31A1	0.294876	5.4234e-21	1.18301e-16	ST2-Epidermis
MYCBP2	0.359083	5.89659e-21	1.28622e-16	ST2-Epidermis
TXNDC17	0.411138	7.72099e-21	1.68418e-16	ST2-Epidermis
PSMB6	0.27862	1.34973e-20	2.94416e-16	ST2-Epidermis
TUBB6	0.306481	2.15654e-20	4.70406e-16	ST2-Epidermis
FAM129B	0.2819	2.75512e-20	6.00974e-16	ST2-Epidermis
GSTA4	0.286975	3.69459e-20	8.05902e-16	ST2-Epidermis
CDC42SE1	0.270097	4.66804e-20	1.01824e-15	ST2-Epidermis
GPBP1L1	0.283171	5.50696e-20	1.20123e-15	ST2-Epidermis
NAGK	0.297096	6.69481e-20	1.46034e-15	ST2-Epidermis
GID8	0.273352	6.90234e-20	1.50561e-15	ST2-Epidermis
PSMC5	0.314404	7.01865e-20	1.53098e-15	ST2-Epidermis
BLMH	0.577905	7.96099e-20	1.73653e-15	ST2-Epidermis
SLC38A2	0.418168	1.1378e-19	2.48189e-15	ST2-Epidermis
SERBP1	0.296893	1.22979e-19	2.68255e-15	ST2-Epidermis
RAD23B	0.403997	1.44748e-19	3.15739e-15	ST2-Epidermis
FZD6	0.265721	1.72713e-19	3.76739e-15	ST2-Epidermis
SPNS2	0.364129	2.29578e-19	5.00778e-15	ST2-Epidermis
MFSD5	0.420025	2.53026e-19	5.51925e-15	ST2-Epidermis
DDX3X	0.278303	2.88115e-19	6.28465e-15	ST2-Epidermis
GTF2I	0.330846	5.61718e-19	1.22528e-14	ST2-Epidermis
SH3GLB2	0.312871	6.46075e-19	1.40928e-14	ST2-Epidermis
NCK1	0.275466	8.58572e-19	1.8728e-14	ST2-Epidermis
RAC1	0.259404	8.77698e-19	1.91452e-14	ST2-Epidermis
MT-ND1	0.515901	9.56674e-19	2.08679e-14	ST2-Epidermis
ATG9B	0.284513	1.1529e-18	2.51483e-14	ST2-Epidermis
BAG3	0.26943	1.23189e-18	2.68711e-14	ST2-Epidermis
NRDC	0.323253	1.36933e-18	2.98692e-14	ST2-Epidermis
FDPS	0.358137	2.29897e-18	5.01473e-14	ST2-Epidermis
HACD2	0.332428	2.94886e-18	6.43235e-14	ST2-Epidermis
PMVK	0.270419	3.97794e-18	8.67708e-14	ST2-Epidermis
MAP4	0.280493	4.11687e-18	8.98013e-14	ST2-Epidermis
SDC4	0.318411	8.92005e-18	1.94573e-13	ST2-Epidermis
ATP5B	0.30834	1.19506e-17	2.60679e-13	ST2-Epidermis
GARS	0.269497	1.35535e-17	2.95643e-13	ST2-Epidermis
PPP4C	0.278601	1.36492e-17	2.9773e-13	ST2-Epidermis
TSPYL1	0.253488	1.72604e-17	3.76501e-13	ST2-Epidermis
TMEM86A	0.283236	1.74093e-17	3.79749e-13	ST2-Epidermis
SYPL1	0.309425	3.35625e-17	7.32099e-13	ST2-Epidermis
HDGF	0.287033	1.01718e-16	2.21878e-12	ST2-Epidermis
KLHL21	0.275183	2.3336e-16	5.09027e-12	ST2-Epidermis
TMED3	0.256311	4.03382e-16	8.79897e-12	ST2-Epidermis
MT-ND2	0.502208	4.37982e-16	9.5537e-12	ST2-Epidermis
ITGA6	0.327139	5.20127e-16	1.13455e-11	ST2-Epidermis
ANKLE2	0.42766	5.58019e-16	1.21721e-11	ST2-Epidermis
TTLL12	0.254513	1.02447e-15	2.23467e-11	ST2-Epidermis
PLCXD1	0.251482	1.16222e-15	2.53515e-11	ST2-Epidermis
MINOS1	0.301103	1.17758e-15	2.56866e-11	ST2-Epidermis
RNF145	0.255421	1.33638e-15	2.91505e-11	ST2-Epidermis
CLCN3	0.278867	1.64983e-15	3.59877e-11	ST2-Epidermis
MT-ND3	0.458519	1.7629e-15	3.8454e-11	ST2-Epidermis
STAT6	0.285055	2.63979e-15	5.75817e-11	ST2-Epidermis
CNBP	0.252064	3.329e-15	7.26154e-11	ST2-Epidermis
CAPN1	0.265089	5.26055e-15	1.14748e-10	ST2-Epidermis
NFE2L2	0.356994	1.12578e-14	2.45565e-10	ST2-Epidermis
IQGAP1	0.252329	1.14031e-14	2.48736e-10	ST2-Epidermis
ACADVL	0.262614	1.23356e-14	2.69076e-10	ST2-Epidermis
BCAP31	0.26174	2.44434e-14	5.33184e-10	ST2-Epidermis
RAB5A	0.406997	1.70152e-13	3.71152e-09	ST2-Epidermis
MAP1LC3A	0.445961	1.95656e-13	4.26783e-09	ST2-Epidermis
DST	0.351119	2.18328e-13	4.76239e-09	ST2-Epidermis
MT-CO1	0.522026	5.79027e-13	1.26303e-08	ST2-Epidermis
B4GALT1	0.324382	5.99164e-13	1.30696e-08	ST2-Epidermis
MAP2K3	0.360631	6.77228e-13	1.47724e-08	ST2-Epidermis
SIRT7	0.286992	7.64149e-13	1.66684e-08	ST2-Epidermis
NIPAL2	0.275689	8.47366e-13	1.84836e-08	ST2-Epidermis
SREBF1	0.423578	1.30713e-12	2.85125e-08	ST2-Epidermis
WIPI2	0.294119	1.37356e-12	2.99614e-08	ST2-Epidermis
CLSTN1	0.273466	5.20588e-12	1.13556e-07	ST2-Epidermis
AC015912.3	0.29351	6.31428e-12	1.37733e-07	ST2-Epidermis
IVNS1ABP	0.264775	7.40404e-12	1.61504e-07	ST2-Epidermis
APPL2	0.252445	1.7623e-11	3.8441e-07	ST2-Epidermis
SLC25A5	0.277387	2.02553e-11	4.41829e-07	ST2-Epidermis
QSOX1	0.28448	2.84506e-11	6.20593e-07	ST2-Epidermis
DRAP1	0.319362	2.01749e-10	4.40075e-06	ST2-Epidermis
IFIT1	0.310693	2.86476e-10	6.24891e-06	ST2-Epidermis
CITED2	0.276574	3.69657e-10	8.06334e-06	ST2-Epidermis
CTSC	0.268177	5.56072e-10	1.21296e-05	ST2-Epidermis
CTSH	0.389083	5.19651e-09	0.000113351	ST2-Epidermis
IP6K2	0.300255	8.26201e-08	0.00180219	ST2-Epidermis
PSMG3	0.398615	1.04632e-07	0.00228233	ST2-Epidermis
MBD1	0.265534	1.48142e-07	0.00323143	ST2-Epidermis
SRPK1	0.279826	1.90889e-07	0.00416387	ST2-Epidermis
MT-ATP6	0.478515	2.40802e-07	0.00525262	ST2-Epidermis
GBA	0.568362	2.75281e-07	0.00600469	ST2-Epidermis
MT-ND5	0.33046	6.83051e-07	0.0148994	ST2-Epidermis
SORT1	0.2509	9.30316e-07	0.020293	ST2-Epidermis
ISG15	0.471171	1.60605e-05	0.350328	ST2-Epidermis
ANXA1	0.627203	0.000141065	1	ST2-Epidermis
WDR26	0.288597	0.000218778	1	ST2-Epidermis
MT-ND4	0.327651	0.000317297	1	ST2-Epidermis
UGCG	0.281922	0.000560349	1	ST2-Epidermis
NBPF15	0.333322	0.00331382	1	ST2-Epidermis
HMOX1	0.259976	0.00459648	1	ST2-Epidermis
HBP1	0.251735	0.00646365	1	ST2-Epidermis
IGHG4	1.42959	3.08729e-279	6.73432e-275	ST1-Primary
IGKC	1.47569	1.35877e-262	2.96388e-258	ST1-Primary
IGHG3	1.401	8.26559e-254	1.80297e-249	ST1-Primary
IGHG1	1.15073	7.06113e-230	1.54024e-225	ST1-Primary
HLA-DRA	0.893486	1.03807e-227	2.26435e-223	ST1-Primary
FTL	0.665715	2.15352e-202	4.69747e-198	ST1-Primary
JCHAIN	1.08369	3.15e-198	6.87109e-194	ST1-Primary
HLA-B	0.741738	1.84526e-182	4.02506e-178	ST1-Primary
HLA-A	0.639255	3.72106e-175	8.11674e-171	ST1-Primary
C1QB	0.819097	3.66077e-169	7.98525e-165	ST1-Primary
HLA-C	0.710881	2.83237e-164	6.17824e-160	ST1-Primary
SSR4	0.648174	6.37132e-164	1.38978e-159	ST1-Primary
CD74	0.719707	1.08479e-163	2.36624e-159	ST1-Primary
LYZ	0.978587	6.21535e-163	1.35575e-158	ST1-Primary
IGHM	0.882268	2.11483e-161	4.61307e-157	ST1-Primary
PSAP	0.465988	1.07912e-160	2.35388e-156	ST1-Primary
IGLC2	0.624975	1.14332e-158	2.49393e-154	ST1-Primary
HLA-DQA1	0.734695	1.31987e-158	2.87903e-154	ST1-Primary
IGHV1-24	0.922132	1.18833e-155	2.59211e-151	ST1-Primary
HLA-DPA1	0.66756	5.74338e-142	1.2528e-137	ST1-Primary
B2M	0.553914	1.67202e-141	3.64717e-137	ST1-Primary
LGMN	0.695299	1.51604e-139	3.30694e-135	ST1-Primary
HLA-DRB1	0.648363	6.97263e-127	1.52094e-122	ST1-Primary
CTSB	0.592186	6.38717e-124	1.39323e-119	ST1-Primary
HLA-DQB1	0.626226	5.29798e-119	1.15565e-114	ST1-Primary
PMEL	0.793146	1.90766e-117	4.16117e-113	ST1-Primary
ENPP2	0.651041	1.23277e-110	2.68905e-106	ST1-Primary
S100A4	0.577616	1.99716e-107	4.35641e-103	ST1-Primary
IGHG2	0.714205	6.54793e-104	1.4283e-99	ST1-Primary
TYRP1	1.3967	2.4159e-103	5.2698e-99	ST1-Primary
SELENOP	0.60585	3.5609e-102	7.7674e-98	ST1-Primary
C1QA	0.555843	1.44975e-101	3.16233e-97	ST1-Primary
CD99	0.572262	4.19035e-99	9.14042e-95	ST1-Primary
AP1S2	0.57262	6.11582e-94	1.33404e-89	ST1-Primary
HLA-DPB1	0.502647	3.57667e-92	7.8018e-88	ST1-Primary
XBP1	0.588887	1.56015e-90	3.40315e-86	ST1-Primary
BCAN	1.06126	2.47967e-90	5.40891e-86	ST1-Primary
TUBB2B	0.376947	3.52136e-90	7.68115e-86	ST1-Primary
HLA-DMB	0.496926	2.6852e-89	5.85723e-85	ST1-Primary
IGHV4-31	0.393789	9.14934e-89	1.99574e-84	ST1-Primary
BST2	0.561368	1.02677e-88	2.23968e-84	ST1-Primary
HLA-F	0.540044	6.41518e-87	1.39934e-82	ST1-Primary
HLA-DMA	0.503189	1.42282e-86	3.1036e-82	ST1-Primary
DERL3	0.52483	1.50984e-86	3.29342e-82	ST1-Primary
BCL2A1	0.513094	1.61817e-83	3.52971e-79	ST1-Primary
POSTN	0.527976	3.16091e-82	6.8949e-78	ST1-Primary
HLA-E	0.401199	4.01756e-82	8.7635e-78	ST1-Primary
HERPUD1	0.554707	1.17164e-79	2.5557e-75	ST1-Primary
CD14	0.459663	1.05787e-76	2.30753e-72	ST1-Primary
CTSD	0.433217	1.67378e-72	3.65101e-68	ST1-Primary
WARS	0.544552	2.91621e-70	6.36113e-66	ST1-Primary
MZB1	0.398884	1.58675e-69	3.46118e-65	ST1-Primary
PSMB9	0.453044	1.73445e-68	3.78335e-64	ST1-Primary
RNASE1	0.386909	4.42797e-68	9.65873e-64	ST1-Primary
C1QC	0.405824	2.42335e-67	5.28605e-63	ST1-Primary
TRPM1	0.494021	4.65085e-67	1.01449e-62	ST1-Primary
TAP1	0.555144	3.02549e-65	6.5995e-61	ST1-Primary
ADA2	0.339272	4.2008e-65	9.1632e-61	ST1-Primary
PSMB8	0.476947	2.38537e-63	5.20321e-59	ST1-Primary
CTSS	0.441438	1.69989e-61	3.70796e-57	ST1-Primary
TRBC1	0.318304	2.65575e-61	5.79298e-57	ST1-Primary
MAGED2	0.363473	4.29622e-60	9.37134e-56	ST1-Primary
HLA-DQA2	0.322029	5.38161e-59	1.17389e-54	ST1-Primary
TRBC2	0.35549	2.05472e-58	4.48197e-54	ST1-Primary
PLD3	0.301184	4.20843e-57	9.17985e-53	ST1-Primary
LAPTM5	0.421274	4.85849e-57	1.05978e-52	ST1-Primary
LST1	0.347094	1.16013e-55	2.5306e-51	ST1-Primary
SLAMF7	0.294907	6.67311e-55	1.4556e-50	ST1-Primary
ADGRG1	0.442468	7.20015e-55	1.57057e-50	ST1-Primary
TYROBP	0.393599	1.67833e-54	3.66094e-50	ST1-Primary
SELENOW	0.335771	4.77952e-54	1.04256e-49	ST1-Primary
IL10RA	0.262198	7.72761e-54	1.68562e-49	ST1-Primary
S100A1	0.302199	1.40717e-53	3.06947e-49	ST1-Primary
MPEG1	0.308243	1.8797e-53	4.1002e-49	ST1-Primary
CCL18	0.378784	2.0629e-52	4.49981e-48	ST1-Primary
CD79A	0.259328	9.5317e-52	2.07915e-47	ST1-Primary
GBP5	0.279535	1.36587e-51	2.97938e-47	ST1-Primary
CYTH4	0.276105	3.71008e-51	8.0928e-47	ST1-Primary
FOLR2	0.318538	3.95581e-51	8.6288e-47	ST1-Primary
SDCBP	0.519299	7.14173e-51	1.55782e-46	ST1-Primary
PLEKHO1	0.322184	1.08331e-50	2.36302e-46	ST1-Primary
SLCO2B1	0.30102	1.14949e-50	2.50739e-46	ST1-Primary
CHCHD6	0.374234	2.45219e-50	5.34895e-46	ST1-Primary
CCL5	0.291578	9.10747e-50	1.98661e-45	ST1-Primary
UBD	0.253073	3.05603e-49	6.66613e-45	ST1-Primary
PIM2	0.314036	2.87488e-48	6.27097e-44	ST1-Primary
ITGB2	0.367142	2.95735e-48	6.45086e-44	ST1-Primary
STAB1	0.316778	1.01406e-47	2.21197e-43	ST1-Primary
CD68	0.361777	1.45384e-47	3.17126e-43	ST1-Primary
CTSZ	0.373973	1.65413e-47	3.60815e-43	ST1-Primary
CD52	0.314475	1.74508e-47	3.80654e-43	ST1-Primary
S100B	0.375859	8.55849e-47	1.86686e-42	ST1-Primary
C1S	0.287415	3.98203e-46	8.68601e-42	ST1-Primary
LUM	0.329338	3.46318e-45	7.55424e-41	ST1-Primary
FCER1G	0.348363	3.7721e-45	8.22808e-41	ST1-Primary
IRF1	0.347689	6.42209e-45	1.40085e-40	ST1-Primary
TUBA1A	0.335008	1.49991e-44	3.27176e-40	ST1-Primary
TP53INP1	0.379403	1.30309e-43	2.84243e-39	ST1-Primary
CORO1A	0.315566	2.75082e-43	6.00036e-39	ST1-Primary
SERPINF1	0.30474	6.00143e-43	1.30909e-38	ST1-Primary
MMP11	0.423526	1.69502e-42	3.69734e-38	ST1-Primary
STAT1	0.417482	4.3562e-42	9.50217e-38	ST1-Primary
FGL2	0.302103	4.49873e-42	9.81307e-38	ST1-Primary
CCL4	0.266348	9.82536e-42	2.14321e-37	ST1-Primary
STAT2	0.341377	1.6177e-41	3.52868e-37	ST1-Primary
ISG20	0.311891	1.7826e-41	3.88838e-37	ST1-Primary
CXCL9	0.340282	1.79768e-39	3.92128e-35	ST1-Primary
CTSH	0.29529	3.82441e-39	8.34218e-35	ST1-Primary
COL6A1	0.278888	4.26671e-39	9.30697e-35	ST1-Primary
SPG7	0.395382	1.15904e-38	2.52821e-34	ST1-Primary
KDELR2	0.439835	4.40336e-38	9.60505e-34	ST1-Primary
GPM6B	0.444411	1.18051e-37	2.57504e-33	ST1-Primary
PTPRC	0.329555	1.3401e-37	2.92316e-33	ST1-Primary
ICAM1	0.291756	1.39284e-37	3.0382e-33	ST1-Primary
CLCN7	0.321828	1.53462e-37	3.34747e-33	ST1-Primary
FUCA1	0.261279	1.8883e-36	4.11894e-32	ST1-Primary
HSP90B1	0.290726	6.09859e-36	1.33029e-31	ST1-Primary
CD53	0.287097	6.32711e-36	1.38013e-31	ST1-Primary
RRBP1	0.545853	7.08079e-36	1.54453e-31	ST1-Primary
SDC2	0.326887	2.66646e-35	5.81635e-31	ST1-Primary
TMEM176B	0.281408	4.71451e-35	1.02838e-30	ST1-Primary
TAPBP	0.315292	7.51547e-35	1.63935e-30	ST1-Primary
PSME2	0.34716	1.17704e-34	2.56748e-30	ST1-Primary
MS4A6A	0.269651	1.18302e-34	2.58051e-30	ST1-Primary
TCF25	0.304767	1.3614e-34	2.96963e-30	ST1-Primary
ACP5	0.360341	1.51091e-34	3.29575e-30	ST1-Primary
GBP1	0.29664	1.88486e-34	4.11144e-30	ST1-Primary
ARPC1B	0.291593	5.0215e-34	1.09534e-29	ST1-Primary
CXCL10	0.385072	6.31038e-34	1.37648e-29	ST1-Primary
SNAI2	0.341568	2.65893e-33	5.79993e-29	ST1-Primary
C2	0.327935	2.67911e-33	5.84394e-29	ST1-Primary
RASSF4	0.282799	5.385e-33	1.17463e-28	ST1-Primary
CRTAC1	0.328061	7.01516e-33	1.53022e-28	ST1-Primary
CPVL	0.271052	8.72166e-33	1.90246e-28	ST1-Primary
NRBP2	0.383405	2.26818e-32	4.94759e-28	ST1-Primary
FMN1	0.332475	3.96434e-32	8.64742e-28	ST1-Primary
IL16	0.286627	4.51195e-32	9.84192e-28	ST1-Primary
EMP1	0.354453	1.48523e-31	3.23973e-27	ST1-Primary
PHLDA3	0.332691	5.67412e-31	1.2377e-26	ST1-Primary
AHR	0.333892	5.13152e-30	1.11934e-25	ST1-Primary
GPNMB	0.2555	4.21766e-29	9.19998e-25	ST1-Primary
CYP27A1	0.29121	7.01689e-29	1.53059e-24	ST1-Primary
EVL	0.328776	1.05382e-28	2.29871e-24	ST1-Primary
SAP25	0.325683	1.05587e-28	2.30316e-24	ST1-Primary
PXN	0.30029	3.65977e-28	7.98306e-24	ST1-Primary
ITM2C	0.27414	9.24705e-28	2.01706e-23	ST1-Primary
DDX5	0.270792	1.36847e-27	2.98503e-23	ST1-Primary
TPP1	0.300105	1.47825e-27	3.2245e-23	ST1-Primary
ARHGAP39	0.30386	3.85888e-27	8.41738e-23	ST1-Primary
COTL1	0.303449	2.45283e-26	5.35037e-22	ST1-Primary
PTPRJ	0.308702	6.09286e-26	1.32903e-21	ST1-Primary
GABBR1	0.317471	6.22169e-26	1.35714e-21	ST1-Primary
TNFAIP2	0.291254	1.15355e-25	2.51624e-21	ST1-Primary
MFAP2	0.338862	7.43822e-25	1.6225e-20	ST1-Primary
PRAME	0.375598	1.58292e-24	3.45283e-20	ST1-Primary
BTN3A1	0.315769	1.12712e-23	2.45858e-19	ST1-Primary
CLPTM1L	0.341627	5.23369e-23	1.14163e-18	ST1-Primary
PLP1	0.281526	1.39653e-22	3.04625e-18	ST1-Primary
PCDH7	0.276744	1.83946e-22	4.01242e-18	ST1-Primary
PHC2	0.271059	2.18437e-22	4.76476e-18	ST1-Primary
SPTBN1	0.277136	4.59906e-21	1.00319e-16	ST1-Primary
MGP	0.315568	2.23768e-20	4.88105e-16	ST1-Primary
TRIB1	0.260715	7.03972e-20	1.53557e-15	ST1-Primary
VMP1	0.272764	7.14985e-20	1.5596e-15	ST1-Primary
MLPH	0.276073	8.25078e-20	1.79974e-15	ST1-Primary
CA14	0.268616	3.58549e-19	7.82102e-15	ST1-Primary
PLXNA1	0.256667	3.07846e-18	6.71504e-14	ST1-Primary
TUBGCP6	0.287077	5.41505e-18	1.18119e-13	ST1-Primary
STMN1	0.357618	6.84153e-18	1.49234e-13	ST1-Primary
PIR	0.269215	9.63998e-18	2.10277e-13	ST1-Primary
CTHRC1	0.283696	3.53509e-17	7.71109e-13	ST1-Primary
TXNDC11	0.251694	3.82198e-17	8.33688e-13	ST1-Primary
SEL1L	0.272713	4.30266e-16	9.38539e-12	ST1-Primary
HSPA8	0.253906	2.72165e-15	5.93674e-11	ST1-Primary
ST6GAL1	0.262408	7.54823e-15	1.64649e-10	ST1-Primary
SPAG4	0.548937	2.98555e-13	6.51238e-09	ST1-Primary
FBXO32	0.253167	3.64551e-12	7.95195e-08	ST1-Primary
ZNF33A	0.31345	8.46107e-09	0.000184561	ST1-Primary
FMNL2	0.30871	0.00200594	1	ST1-Primary
ZCRB1	0.421803	0.00333598	1	ST1-Primary
TYRP1	1.65581	9.42473e-183	2.05582e-178	ST2-Primary
FTL	0.846846	2.9482e-177	6.4309e-173	ST2-Primary
MMP11	1.11852	1.67198e-147	3.64708e-143	ST2-Primary
PSAP	0.575081	1.21153e-130	2.64271e-126	ST2-Primary
CTSB	0.756584	3.98995e-121	8.70329e-117	ST2-Primary
POSTN	0.870314	3.34308e-115	7.29226e-111	ST2-Primary
HLA-DRA	0.814684	1.04305e-113	2.2752e-109	ST2-Primary
MFSD12	0.828566	1.02845e-101	2.24336e-97	ST2-Primary
IGLC2	1.5526	1.11913e-99	2.44116e-95	ST2-Primary
IGHG3	1.2151	3.61896e-99	7.89403e-95	ST2-Primary
FN1	0.895548	2.87188e-97	6.26443e-93	ST2-Primary
CD74	0.790857	2.88079e-97	6.28386e-93	ST2-Primary
LYZ	0.805655	3.87852e-94	8.46022e-90	ST2-Primary
C1QB	0.798172	1.91198e-89	4.1706e-85	ST2-Primary
IGLV2-23	0.283629	1.92366e-89	4.19609e-85	ST2-Primary
CTSD	0.660587	3.21141e-88	7.00505e-84	ST2-Primary
HLA-A	0.555218	4.62175e-87	1.00814e-82	ST2-Primary
HLA-B	0.607398	6.45011e-81	1.40696e-76	ST2-Primary
IGHG4	0.919741	1.61774e-80	3.52878e-76	ST2-Primary
LAPTM5	0.624401	8.71035e-78	1.89999e-73	ST2-Primary
LUM	0.743837	2.59662e-76	5.664e-72	ST2-Primary
HLA-DPA1	0.689051	3.0634e-75	6.6822e-71	ST2-Primary
HLA-C	0.518975	6.16666e-75	1.34513e-70	ST2-Primary
S100A4	0.744176	2.41315e-74	5.26381e-70	ST2-Primary
COL6A1	0.656346	1.38322e-73	3.01722e-69	ST2-Primary
AEBP1	0.403873	1.79649e-71	3.91868e-67	ST2-Primary
ACTB	0.378497	1.82321e-69	3.97696e-65	ST2-Primary
HLA-DRB1	0.694219	1.82333e-69	3.97722e-65	ST2-Primary
WARS	0.596666	2.3482e-69	5.12213e-65	ST2-Primary
IGHG1	1.00027	1.02131e-68	2.22778e-64	ST2-Primary
HLA-DQA1	0.625821	1.35247e-66	2.95014e-62	ST2-Primary
LGMN	0.617126	2.60167e-65	5.67503e-61	ST2-Primary
HLA-DPB1	0.597365	1.8845e-63	4.11067e-59	ST2-Primary
COL1A2	0.491832	2.70528e-62	5.90103e-58	ST2-Primary
COL12A1	0.637221	1.20775e-61	2.63446e-57	ST2-Primary
IGFBP7	0.486676	3.29755e-61	7.19294e-57	ST2-Primary
HLA-DQB1	0.587507	2.46415e-60	5.37505e-56	ST2-Primary
C1QA	0.587994	1.32173e-59	2.88309e-55	ST2-Primary
COL1A1	0.396153	2.05807e-58	4.48927e-54	ST2-Primary
IGKC	0.793344	3.88789e-57	8.48066e-53	ST2-Primary
SELENOP	0.629975	1.01349e-54	2.21072e-50	ST2-Primary
HLA-E	0.406729	1.68444e-53	3.67426e-49	ST2-Primary
EDNRB	0.408586	2.08493e-53	4.54786e-49	ST2-Primary
CD99	0.433235	5.61926e-53	1.22573e-48	ST2-Primary
B2M	0.389222	1.09252e-51	2.38312e-47	ST2-Primary
HLA-DMA	0.479083	3.97482e-51	8.67027e-47	ST2-Primary
COL4A2	0.674103	5.29178e-50	1.1543e-45	ST2-Primary
IGHM	0.540449	9.97464e-50	2.17577e-45	ST2-Primary
IGLC3	0.612488	3.17267e-49	6.92054e-45	ST2-Primary
F2R	0.50332	3.44022e-49	7.50416e-45	ST2-Primary
PSMB8	0.47588	4.83745e-49	1.05519e-44	ST2-Primary
SSR4	0.421401	2.41412e-48	5.26593e-44	ST2-Primary
C1QC	0.479073	3.60243e-48	7.85797e-44	ST2-Primary
UBC	0.303839	7.22722e-48	1.57647e-43	ST2-Primary
PTTG1IP	0.455134	2.66752e-47	5.81867e-43	ST2-Primary
CYP27A1	0.505845	4.22558e-47	9.21727e-43	ST2-Primary
RNASE1	0.421017	1.24225e-46	2.70972e-42	ST2-Primary
COL18A1	0.455709	2.57957e-46	5.62683e-42	ST2-Primary
STAB1	0.456839	4.23811e-46	9.24459e-42	ST2-Primary
JCHAIN	0.707706	1.74603e-45	3.80861e-41	ST2-Primary
COL4A1	0.633348	1.87428e-45	4.08836e-41	ST2-Primary
TYROBP	0.499662	4.78132e-45	1.04295e-40	ST2-Primary
LST1	0.469009	7.90619e-45	1.72458e-40	ST2-Primary
HLA-DMB	0.475515	1.1403e-44	2.48735e-40	ST2-Primary
IGHV1-24	0.539193	3.1327e-44	6.83335e-40	ST2-Primary
CAPG	0.48113	7.86185e-44	1.71491e-39	ST2-Primary
COL3A1	0.323695	1.51286e-43	3.30001e-39	ST2-Primary
FUCA1	0.394489	1.53983e-43	3.35884e-39	ST2-Primary
CTSZ	0.466334	2.23152e-43	4.86761e-39	ST2-Primary
MMP2	0.377634	6.42093e-43	1.4006e-38	ST2-Primary
BST2	0.432773	1.74408e-42	3.80436e-38	ST2-Primary
COL6A2	0.295427	3.29875e-42	7.19555e-38	ST2-Primary
SNAI2	0.472729	7.94186e-42	1.73236e-37	ST2-Primary
C2	0.425956	3.43193e-41	7.48608e-37	ST2-Primary
GPNMB	0.364502	1.31147e-40	2.8607e-36	ST2-Primary
CTSK	0.335309	1.48943e-40	3.24889e-36	ST2-Primary
MPEG1	0.338805	3.53071e-40	7.70153e-36	ST2-Primary
GPX1	0.32668	5.68867e-40	1.24087e-35	ST2-Primary
SPARC	0.409806	8.28881e-40	1.80804e-35	ST2-Primary
PLA2G7	0.264798	1.3554e-38	2.95654e-34	ST2-Primary
EMP1	0.449822	1.74189e-38	3.79957e-34	ST2-Primary
BGN	0.343254	2.37831e-38	5.18782e-34	ST2-Primary
SDC2	0.489215	1.65516e-37	3.6104e-33	ST2-Primary
PSMB9	0.395571	2.63543e-37	5.74866e-33	ST2-Primary
C1S	0.307214	5.2246e-37	1.13964e-32	ST2-Primary
CD68	0.426675	9.6817e-37	2.11187e-32	ST2-Primary
LTBP2	0.309165	1.09643e-36	2.39164e-32	ST2-Primary
IGHG2	0.860944	1.18759e-36	2.59048e-32	ST2-Primary
PMEL	0.407025	1.47951e-36	3.22725e-32	ST2-Primary
HLA-DQA2	0.354065	2.21603e-36	4.83382e-32	ST2-Primary
PLEKHO1	0.303756	5.03952e-36	1.09927e-31	ST2-Primary
CCL18	0.346197	6.16711e-36	1.34523e-31	ST2-Primary
TYMP	0.345597	1.22768e-35	2.67794e-31	ST2-Primary
S100A6	0.339547	1.52211e-35	3.32018e-31	ST2-Primary
CTSS	0.399782	2.1736e-35	4.74127e-31	ST2-Primary
ADA2	0.310981	2.98255e-35	6.50585e-31	ST2-Primary
ANTXR1	0.30828	4.20184e-35	9.16547e-31	ST2-Primary
TAPBP	0.403717	5.06121e-35	1.104e-30	ST2-Primary
DERL3	0.429623	3.0962e-34	6.75373e-30	ST2-Primary
DPP7	0.318016	3.86099e-33	8.42198e-29	ST2-Primary
TRBC2	0.30734	5.89645e-33	1.28619e-28	ST2-Primary
TNFAIP2	0.452191	1.03117e-32	2.24929e-28	ST2-Primary
CSF1R	0.328976	2.00217e-32	4.36734e-28	ST2-Primary
FTH1	0.28194	2.09987e-32	4.58045e-28	ST2-Primary
COL5A2	0.37413	4.9915e-32	1.0888e-27	ST2-Primary
MMP17	0.401971	5.53943e-32	1.20832e-27	ST2-Primary
TMSB10	0.251641	9.76939e-32	2.131e-27	ST2-Primary
ITGB2	0.336589	2.53695e-31	5.53386e-27	ST2-Primary
MYO9B	0.347709	2.67089e-31	5.82602e-27	ST2-Primary
PLD3	0.298466	3.49167e-31	7.61639e-27	ST2-Primary
TUBB2B	0.305612	4.67669e-31	1.02013e-26	ST2-Primary
MSR1	0.325334	4.84643e-31	1.05715e-26	ST2-Primary
TREM2	0.285021	5.22471e-31	1.13966e-26	ST2-Primary
SLC15A3	0.316313	7.27181e-31	1.5862e-26	ST2-Primary
THY1	0.331988	8.08866e-31	1.76438e-26	ST2-Primary
QPCT	0.3775	1.13242e-30	2.47014e-26	ST2-Primary
STAT2	0.385459	1.25172e-30	2.73037e-26	ST2-Primary
JAK3	0.256044	1.39873e-30	3.05106e-26	ST2-Primary
HLA-F	0.339237	1.99729e-30	4.3567e-26	ST2-Primary
TMEM176B	0.333342	2.62368e-30	5.72304e-26	ST2-Primary
CST3	0.34493	1.59946e-29	3.48891e-25	ST2-Primary
SELENOW	0.355238	1.62239e-29	3.53893e-25	ST2-Primary
TAP1	0.426854	1.62309e-29	3.54044e-25	ST2-Primary
PMEPA1	0.29261	1.87976e-29	4.10032e-25	ST2-Primary
SPON2	0.339302	1.91296e-29	4.17274e-25	ST2-Primary
IL32	0.28793	5.53e-29	1.20626e-24	ST2-Primary
LIPA	0.456155	5.95461e-29	1.29888e-24	ST2-Primary
BCL2A1	0.333202	1.00444e-28	2.19098e-24	ST2-Primary
NORAD	0.348574	1.40785e-28	3.07095e-24	ST2-Primary
GRN	0.328344	1.52559e-28	3.32778e-24	ST2-Primary
AHR	0.332894	1.62916e-28	3.55368e-24	ST2-Primary
SLCO2B1	0.339327	1.73408e-28	3.78254e-24	ST2-Primary
TCIRG1	0.313465	3.47072e-28	7.57068e-24	ST2-Primary
ILVBL	0.377935	4.3884e-28	9.57242e-24	ST2-Primary
IFI27	0.261201	5.21316e-28	1.13715e-23	ST2-Primary
TIMP2	0.284935	5.21475e-27	1.13749e-22	ST2-Primary
VOPP1	0.319646	7.77387e-27	1.69571e-22	ST2-Primary
CYBA	0.253439	8.9679e-27	1.95617e-22	ST2-Primary
XBP1	0.392747	1.02615e-26	2.23834e-22	ST2-Primary
SOD2	0.310858	2.05817e-26	4.48949e-22	ST2-Primary
HERPUD1	0.390006	2.32021e-26	5.06108e-22	ST2-Primary
NCF1	0.273777	2.49407e-26	5.44031e-22	ST2-Primary
ACP5	0.391047	2.72449e-26	5.94293e-22	ST2-Primary
COLGALT1	0.346893	5.37905e-26	1.17333e-21	ST2-Primary
LGALS9	0.285808	7.14815e-26	1.55923e-21	ST2-Primary
CD81	0.250045	1.70857e-25	3.7269e-21	ST2-Primary
PFKL	0.270042	1.99757e-25	4.35731e-21	ST2-Primary
TPSB2	0.271294	2.16312e-25	4.71842e-21	ST2-Primary
COTL1	0.325852	2.21615e-25	4.83408e-21	ST2-Primary
ITGAX	0.304492	5.47917e-25	1.19517e-20	ST2-Primary
COL6A3	0.333741	6.17487e-25	1.34692e-20	ST2-Primary
CTNNB1	0.390783	6.4345e-25	1.40356e-20	ST2-Primary
H2AFJ	0.269512	8.81081e-25	1.9219e-20	ST2-Primary
AP1S2	0.362134	9.19449e-25	2.00559e-20	ST2-Primary
IRF1	0.293343	2.87359e-24	6.26816e-20	ST2-Primary
CD14	0.303142	5.28824e-24	1.15352e-19	ST2-Primary
CLCN7	0.317719	5.92503e-24	1.29243e-19	ST2-Primary
CTSA	0.294939	9.04405e-24	1.97278e-19	ST2-Primary
SEC61A1	0.257407	2.70563e-23	5.90179e-19	ST2-Primary
THBS1	0.291328	3.33774e-23	7.28062e-19	ST2-Primary
COL5A1	0.262352	3.92358e-23	8.55851e-19	ST2-Primary
SQSTM1	0.275416	4.12917e-23	9.00695e-19	ST2-Primary
SOX4	0.295814	8.28751e-23	1.80775e-18	ST2-Primary
MMP9	0.2674	9.23209e-23	2.0138e-18	ST2-Primary
TUBA1A	0.29386	1.55469e-22	3.39125e-18	ST2-Primary
COL15A1	0.321263	2.11821e-22	4.62045e-18	ST2-Primary
TRBC1	0.254668	2.80493e-22	6.11839e-18	ST2-Primary
TYR	0.305068	3.13687e-22	6.84245e-18	ST2-Primary
GM2A	0.300704	3.16946e-22	6.91353e-18	ST2-Primary
ETS1	0.283955	6.40915e-22	1.39803e-17	ST2-Primary
UNC93B1	0.292215	9.52343e-22	2.07735e-17	ST2-Primary
ENG	0.291598	1.2156e-21	2.65159e-17	ST2-Primary
NES	0.345089	1.40695e-21	3.06897e-17	ST2-Primary
SPCS3	0.278088	1.57631e-21	3.4384e-17	ST2-Primary
PLXND1	0.285513	1.59177e-21	3.47212e-17	ST2-Primary
CALU	0.309012	1.96151e-21	4.27865e-17	ST2-Primary
CTSH	0.26617	2.52337e-21	5.50422e-17	ST2-Primary
TCF25	0.29694	4.01618e-21	8.7605e-17	ST2-Primary
MMP14	0.277421	7.55607e-21	1.64821e-16	ST2-Primary
PARP10	0.292082	8.834e-21	1.92696e-16	ST2-Primary
FXYD5	0.280525	2.6027e-20	5.67728e-16	ST2-Primary
SHC1	0.312022	5.04668e-20	1.10083e-15	ST2-Primary
TP53INP1	0.277352	1.24287e-19	2.71107e-15	ST2-Primary
ST3GAL4	0.33806	1.33208e-19	2.90567e-15	ST2-Primary
FGL2	0.256872	1.73722e-19	3.7894e-15	ST2-Primary
NID1	0.25828	5.71098e-19	1.24574e-14	ST2-Primary
MS4A6A	0.278535	1.24129e-18	2.70763e-14	ST2-Primary
HMG20B	0.294053	2.57483e-18	5.61648e-14	ST2-Primary
ISG20	0.28052	2.6004e-18	5.67226e-14	ST2-Primary
STAT1	0.32437	3.84211e-18	8.38079e-14	ST2-Primary
ARFGAP1	0.265505	6.41435e-18	1.39916e-13	ST2-Primary
NOV	0.328851	7.63317e-18	1.66502e-13	ST2-Primary
SERPINB6	0.313351	2.92705e-17	6.38477e-13	ST2-Primary
BTN3A1	0.269591	3.15818e-17	6.88894e-13	ST2-Primary
EMP3	0.264218	1.44926e-16	3.16126e-12	ST2-Primary
ICAM1	0.286549	1.55593e-16	3.39395e-12	ST2-Primary
FCER1G	0.258958	1.7297e-16	3.773e-12	ST2-Primary
ITM2B	0.42802	1.822e-16	3.97433e-12	ST2-Primary
MICAL1	0.259304	2.27784e-16	4.96864e-12	ST2-Primary
MBNL2	0.281926	2.63751e-16	5.7532e-12	ST2-Primary
TALDO1	0.257108	3.08539e-16	6.73015e-12	ST2-Primary
PLOD3	0.315758	3.33275e-16	7.26974e-12	ST2-Primary
APOL6	0.264046	3.3998e-16	7.41598e-12	ST2-Primary
PSME2	0.271517	6.69306e-16	1.45996e-11	ST2-Primary
ABR	0.265119	5.39494e-15	1.1768e-10	ST2-Primary
MARCKS	0.290278	5.56155e-15	1.21314e-10	ST2-Primary
TBX2	0.258276	6.15719e-15	1.34307e-10	ST2-Primary
TRIB1	0.318374	1.07938e-14	2.35445e-10	ST2-Primary
PLVAP	0.282041	1.15387e-14	2.51695e-10	ST2-Primary
CHCHD6	0.253321	5.56828e-14	1.21461e-09	ST2-Primary
UBE2L6	0.266657	1.1128e-13	2.42736e-09	ST2-Primary
PTPRM	0.252649	1.21232e-12	2.64443e-08	ST2-Primary
SGK1	0.264289	1.3882e-12	3.02808e-08	ST2-Primary
SEL1L	0.260663	4.27704e-12	9.32951e-08	ST2-Primary
CTGF	0.268338	1.41023e-11	3.07613e-07	ST2-Primary
PHACTR1	0.295307	2.12899e-11	4.64397e-07	ST2-Primary
ITGAV	0.269979	5.1297e-11	1.11894e-06	ST2-Primary
PCDH7	0.262142	4.86585e-08	0.00106139	ST2-Primary
CHADL	0.253047	8.94582e-08	0.00195135	ST2-Primary
MT-CO3	0.898966	2.64431e-210	5.76804e-206	ST1-Mesenchyme
MT-CYB	0.910908	2.74376e-207	5.98497e-203	ST1-Mesenchyme
S100A1	1.1093	1.43981e-191	3.14065e-187	ST1-Mesenchyme
GPX3	1.10937	6.04738e-186	1.31911e-181	ST1-Mesenchyme
SNCG	1.12774	2.23575e-165	4.87685e-161	ST1-Mesenchyme
MT-ND4	0.825816	4.03866e-155	8.80953e-151	ST1-Mesenchyme
BIRC7	0.900079	9.52048e-137	2.0767e-132	ST1-Mesenchyme
MT-ATP6	0.860399	4.38438e-134	9.56364e-130	ST1-Mesenchyme
TSPAN8	0.937293	5.42594e-133	1.18356e-128	ST1-Mesenchyme
RPS9	0.580966	1.05864e-132	2.30922e-128	ST1-Mesenchyme
LGALS1	0.672836	4.62765e-131	1.00943e-126	ST1-Mesenchyme
TSPAN10	1.01557	3.64346e-130	7.94749e-126	ST1-Mesenchyme
SFRP1	0.899604	1.27457e-125	2.78023e-121	ST1-Mesenchyme
CD81	0.48999	5.56308e-125	1.21347e-120	ST1-Mesenchyme
GAPDH	0.506036	1.43889e-124	3.13865e-120	ST1-Mesenchyme
MT-CO1	0.753789	1.60757e-122	3.50659e-118	ST1-Mesenchyme
MAG	0.963959	4.3766e-122	9.54667e-118	ST1-Mesenchyme
NDUFB7	0.74975	3.332e-114	7.2681e-110	ST1-Mesenchyme
MGP	0.813154	1.89706e-113	4.13807e-109	ST1-Mesenchyme
MT-ND1	0.809366	1.24329e-111	2.71199e-107	ST1-Mesenchyme
VIM	0.431131	2.28996e-102	4.99508e-98	ST1-Mesenchyme
MT-CO2	0.616523	5.20149e-99	1.1346e-94	ST1-Mesenchyme
COL11A2	0.735342	2.34547e-95	5.11618e-91	ST1-Mesenchyme
MT-ND2	0.905415	3.50051e-95	7.63566e-91	ST1-Mesenchyme
HSPA2	0.824169	1.14227e-92	2.49164e-88	ST1-Mesenchyme
SERPINF1	0.529292	1.29067e-89	2.81535e-85	ST1-Mesenchyme
APRT	0.60186	4.58309e-89	9.99709e-85	ST1-Mesenchyme
IFITM2	0.633639	4.75556e-89	1.03733e-84	ST1-Mesenchyme
SERF2	0.404388	3.87132e-88	8.44452e-84	ST1-Mesenchyme
SOD3	0.76303	7.77037e-87	1.69495e-82	ST1-Mesenchyme
ELOB	0.526483	3.80513e-86	8.30013e-82	ST1-Mesenchyme
MRPL12	0.737221	6.71508e-84	1.46476e-79	ST1-Mesenchyme
MIF	0.636132	1.87936e-83	4.09944e-79	ST1-Mesenchyme
TIMM13	0.646182	1.67666e-82	3.65729e-78	ST1-Mesenchyme
TAGLN	1.10172	5.8902e-82	1.28483e-77	ST1-Mesenchyme
RPL35	0.385635	1.54297e-81	3.36569e-77	ST1-Mesenchyme
RPL18A	0.430643	1.51946e-80	3.3144e-76	ST1-Mesenchyme
ABCA8	0.646204	1.56229e-80	3.40782e-76	ST1-Mesenchyme
C2orf82	0.809368	9.86154e-80	2.1511e-75	ST1-Mesenchyme
HHATL	0.570557	1.23179e-79	2.68691e-75	ST1-Mesenchyme
ENO1	0.519247	7.74672e-79	1.68979e-74	ST1-Mesenchyme
MT-ND3	0.713461	1.83697e-78	4.00699e-74	ST1-Mesenchyme
COMP	0.677375	3.23148e-78	7.04884e-74	ST1-Mesenchyme
ANAPC11	0.603705	7.33735e-78	1.6005e-73	ST1-Mesenchyme
CHCHD10	0.618249	1.31753e-76	2.87393e-72	ST1-Mesenchyme
METRN	0.713324	3.03396e-76	6.61797e-72	ST1-Mesenchyme
ADIRF	0.961114	2.21496e-75	4.8315e-71	ST1-Mesenchyme
RPLP1	0.281639	5.75916e-74	1.25625e-69	ST1-Mesenchyme
CD151	0.68328	1.32225e-73	2.88423e-69	ST1-Mesenchyme
NDUFB11	0.571409	3.70395e-73	8.07943e-69	ST1-Mesenchyme
CRIP2	0.683158	2.72283e-72	5.93931e-68	ST1-Mesenchyme
TSC22D1	0.63406	7.24582e-71	1.58053e-66	ST1-Mesenchyme
DCXR	0.636202	1.70396e-70	3.71685e-66	ST1-Mesenchyme
ANXA5	0.52254	5.32743e-70	1.16207e-65	ST1-Mesenchyme
IFITM3	0.444684	2.12576e-69	4.63691e-65	ST1-Mesenchyme
RPL18	0.377685	9.59242e-69	2.0924e-64	ST1-Mesenchyme
MXRA8	0.583887	4.8228e-68	1.052e-63	ST1-Mesenchyme
PI16	0.65188	5.10586e-67	1.11374e-62	ST1-Mesenchyme
RPLP0	0.287756	2.59788e-65	5.66675e-61	ST1-Mesenchyme
EVA1B	0.657609	6.91145e-65	1.50759e-60	ST1-Mesenchyme
FABP4	0.913863	5.31569e-63	1.15951e-58	ST1-Mesenchyme
THBS4	0.491728	1.12018e-62	2.44344e-58	ST1-Mesenchyme
SULT1C2	0.524883	1.29997e-61	2.83563e-57	ST1-Mesenchyme
MCRIP1	0.633901	2.00036e-60	4.36339e-56	ST1-Mesenchyme
RPS15	0.328236	3.27511e-60	7.14399e-56	ST1-Mesenchyme
NUPR1	0.537617	9.96561e-59	2.1738e-54	ST1-Mesenchyme
OAZ1	0.397551	5.56099e-58	1.21302e-53	ST1-Mesenchyme
PTMS	0.531099	1.37498e-57	2.99925e-53	ST1-Mesenchyme
GADD45GIP1	0.584951	1.66182e-57	3.62493e-53	ST1-Mesenchyme
MZT2B	0.506687	9.98276e-57	2.17754e-52	ST1-Mesenchyme
HSP90AA1	0.427258	2.31171e-56	5.04252e-52	ST1-Mesenchyme
ALDOA	0.418193	3.24983e-56	7.08886e-52	ST1-Mesenchyme
RPS19BP1	0.526957	3.43203e-55	7.48628e-51	ST1-Mesenchyme
MYL9	0.960881	5.38219e-55	1.17402e-50	ST1-Mesenchyme
SERPINE2	0.676569	7.09116e-55	1.5468e-50	ST1-Mesenchyme
RPL27	0.381078	8.30184e-55	1.81088e-50	ST1-Mesenchyme
GUK1	0.471142	2.30007e-54	5.01714e-50	ST1-Mesenchyme
RPL39	0.274146	2.94325e-54	6.42012e-50	ST1-Mesenchyme
OXLD1	0.625062	5.29896e-54	1.15586e-49	ST1-Mesenchyme
GAS2	0.504036	3.65642e-53	7.97576e-49	ST1-Mesenchyme
HAS2	0.583079	9.71526e-53	2.11919e-48	ST1-Mesenchyme
TSPAN4	0.519712	1.57445e-52	3.43435e-48	ST1-Mesenchyme
BSG	0.429012	5.22304e-52	1.1393e-47	ST1-Mesenchyme
NDUFA13	0.435089	5.41533e-51	1.18125e-46	ST1-Mesenchyme
A2M	0.616338	1.66007e-50	3.6211e-46	ST1-Mesenchyme
CFD	0.655372	6.63371e-50	1.44701e-45	ST1-Mesenchyme
MT-ND5	0.642832	1.46658e-48	3.19905e-44	ST1-Mesenchyme
NDUFA11	0.408559	3.08979e-47	6.73975e-43	ST1-Mesenchyme
DUSP9	0.552724	3.74601e-47	8.17118e-43	ST1-Mesenchyme
RHOC	0.572194	6.37403e-47	1.39037e-42	ST1-Mesenchyme
RPS2	0.266146	9.71753e-47	2.11968e-42	ST1-Mesenchyme
CD59	0.433253	1.94118e-46	4.23429e-42	ST1-Mesenchyme
SFRP4	0.326615	2.87875e-46	6.27943e-42	ST1-Mesenchyme
ARL6IP4	0.451677	4.50561e-46	9.82809e-42	ST1-Mesenchyme
HSPA1A	0.475965	6.53159e-46	1.42473e-41	ST1-Mesenchyme
CHRDL1	0.498231	9.14741e-46	1.99533e-41	ST1-Mesenchyme
GSN	0.529255	1.71185e-45	3.73406e-41	ST1-Mesenchyme
ARHGDIA	0.471983	6.69853e-45	1.46115e-40	ST1-Mesenchyme
HMGA1	0.437864	2.06573e-44	4.50599e-40	ST1-Mesenchyme
EGFL7	0.780542	2.09274e-44	4.56488e-40	ST1-Mesenchyme
UQCR11	0.306387	3.20186e-44	6.98421e-40	ST1-Mesenchyme
MALAT1	0.657186	7.74856e-44	1.69019e-39	ST1-Mesenchyme
CLU	0.693458	1.06151e-42	2.31546e-38	ST1-Mesenchyme
VPS28	0.372109	1.50179e-42	3.27585e-38	ST1-Mesenchyme
CAVIN3	0.606056	1.97014e-42	4.29746e-38	ST1-Mesenchyme
COL9A1	0.394591	7.46366e-42	1.62805e-37	ST1-Mesenchyme
AURKAIP1	0.455766	2.31952e-41	5.05957e-37	ST1-Mesenchyme
ACTA2	0.840931	2.93255e-41	6.39678e-37	ST1-Mesenchyme
TNFRSF14	0.392372	5.48261e-41	1.19592e-36	ST1-Mesenchyme
C19orf70	0.440594	6.40014e-41	1.39606e-36	ST1-Mesenchyme
DES	1.12464	1.43325e-40	3.12635e-36	ST1-Mesenchyme
IGFBP5	0.831959	1.44438e-40	3.15062e-36	ST1-Mesenchyme
FASN	0.49608	4.92014e-40	1.07323e-35	ST1-Mesenchyme
LDHA	0.357778	2.38927e-39	5.21172e-35	ST1-Mesenchyme
PHB	0.436068	4.99381e-39	1.0893e-34	ST1-Mesenchyme
CYGB	0.522079	5.68069e-39	1.23913e-34	ST1-Mesenchyme
SPARCL1	0.899625	6.17823e-39	1.34766e-34	ST1-Mesenchyme
MAZ	0.527938	6.98525e-39	1.52369e-34	ST1-Mesenchyme
TSPO	0.324474	1.05053e-38	2.29153e-34	ST1-Mesenchyme
PLAC9	0.555749	3.30043e-38	7.19922e-34	ST1-Mesenchyme
LY6E	0.432826	7.7168e-38	1.68326e-33	ST1-Mesenchyme
PNKD	0.484385	2.17612e-37	4.74678e-33	ST1-Mesenchyme
RPS20	0.333938	2.58442e-37	5.6374e-33	ST1-Mesenchyme
EXOSC4	0.506737	4.23473e-37	9.23721e-33	ST1-Mesenchyme
FIS1	0.369622	4.28762e-37	9.35259e-33	ST1-Mesenchyme
DPM3	0.453244	6.4737e-37	1.41211e-32	ST1-Mesenchyme
CCDC85B	0.528941	7.08106e-37	1.54459e-32	ST1-Mesenchyme
HIF3A	0.459088	1.46355e-36	3.19245e-32	ST1-Mesenchyme
LSM7	0.366085	1.78394e-36	3.8913e-32	ST1-Mesenchyme
LMNA	0.42259	2.37093e-36	5.1717e-32	ST1-Mesenchyme
CEBPD	0.438617	1.00489e-35	2.19197e-31	ST1-Mesenchyme
CD320	0.50146	1.56996e-35	3.42456e-31	ST1-Mesenchyme
CRLF1	0.629951	2.15013e-33	4.69009e-29	ST1-Mesenchyme
FAM45A	0.486407	2.54458e-33	5.5505e-29	ST1-Mesenchyme
NAA38	0.380665	4.60098e-33	1.00361e-28	ST1-Mesenchyme
NOP53	0.340113	8.79164e-33	1.91772e-28	ST1-Mesenchyme
ALKBH7	0.494818	1.28404e-32	2.80088e-28	ST1-Mesenchyme
DNPH1	0.365992	1.49131e-32	3.25299e-28	ST1-Mesenchyme
CLDN19	0.340715	5.85951e-32	1.27814e-27	ST1-Mesenchyme
RARRES2	0.50308	2.56263e-31	5.58986e-27	ST1-Mesenchyme
TMEM141	0.477969	5.05251e-31	1.1021e-26	ST1-Mesenchyme
MRPL41	0.407149	8.38671e-31	1.82939e-26	ST1-Mesenchyme
C4orf48	0.393421	4.52851e-30	9.87804e-26	ST1-Mesenchyme
C9orf16	0.472194	1.57195e-29	3.4289e-25	ST1-Mesenchyme
FHL2	0.464636	5.95751e-29	1.29951e-24	ST1-Mesenchyme
SELENOM	0.66619	1.15288e-28	2.51478e-24	ST1-Mesenchyme
CLDN5	0.734601	1.16329e-28	2.53749e-24	ST1-Mesenchyme
FBXW5	0.532153	1.23106e-28	2.68532e-24	ST1-Mesenchyme
FAM198B	0.439828	1.28084e-27	2.7939e-23	ST1-Mesenchyme
IGFBP4	0.409657	1.93981e-27	4.23131e-23	ST1-Mesenchyme
NME3	0.412196	2.20391e-27	4.80739e-23	ST1-Mesenchyme
BCL7C	0.455769	3.94924e-27	8.61449e-23	ST1-Mesenchyme
CCT3	0.324794	6.35828e-27	1.38693e-22	ST1-Mesenchyme
AGPAT2	0.445248	7.02373e-27	1.53209e-22	ST1-Mesenchyme
CSRP1	0.468309	1.27153e-26	2.77359e-22	ST1-Mesenchyme
PRKAR1A	0.373604	2.68754e-26	5.86234e-22	ST1-Mesenchyme
CENPX	0.411561	3.65975e-26	7.983e-22	ST1-Mesenchyme
C11orf96	0.635184	6.2413e-26	1.36142e-21	ST1-Mesenchyme
PRSS23	0.375371	6.90239e-26	1.50562e-21	ST1-Mesenchyme
VWA1	0.499168	1.73494e-25	3.78443e-21	ST1-Mesenchyme
NDUFS7	0.400592	1.92873e-25	4.20714e-21	ST1-Mesenchyme
EMILIN1	0.459937	4.30889e-25	9.39898e-21	ST1-Mesenchyme
EIF6	0.400092	5.67903e-25	1.23877e-20	ST1-Mesenchyme
COX8A	0.288395	7.44877e-25	1.6248e-20	ST1-Mesenchyme
S100A13	0.284621	1.61183e-24	3.51587e-20	ST1-Mesenchyme
COX5B	0.26437	1.62303e-24	3.54032e-20	ST1-Mesenchyme
HSPG2	0.454121	5.75008e-24	1.25426e-19	ST1-Mesenchyme
TRIM47	0.422026	6.06602e-24	1.32318e-19	ST1-Mesenchyme
MFGE8	0.297008	6.66316e-24	1.45343e-19	ST1-Mesenchyme
PRDX5	0.314865	1.09198e-23	2.38193e-19	ST1-Mesenchyme
DCD	2.00156	1.36112e-23	2.96901e-19	ST1-Mesenchyme
NT5C	0.37805	1.94856e-23	4.2504e-19	ST1-Mesenchyme
GLUL	0.294122	2.07606e-23	4.52851e-19	ST1-Mesenchyme
GNG12	0.343624	3.01468e-23	6.57593e-19	ST1-Mesenchyme
CDK2AP1	0.356364	6.13992e-23	1.3393e-18	ST1-Mesenchyme
CCL19	0.613834	6.77065e-23	1.47688e-18	ST1-Mesenchyme
MZT2A	0.377466	6.77845e-23	1.47858e-18	ST1-Mesenchyme
TIMP3	0.428753	1.23066e-22	2.68443e-18	ST1-Mesenchyme
MIA	0.331185	2.05098e-22	4.4738e-18	ST1-Mesenchyme
ATP5C1	0.350227	2.71846e-22	5.92978e-18	ST1-Mesenchyme
NDUFAF8	0.304476	3.36107e-22	7.33151e-18	ST1-Mesenchyme
SSNA1	0.436528	3.48029e-22	7.59156e-18	ST1-Mesenchyme
MVP	0.415011	3.75193e-22	8.18409e-18	ST1-Mesenchyme
TPM2	0.449417	3.76619e-22	8.21519e-18	ST1-Mesenchyme
LRPAP1	0.311528	4.15139e-22	9.05543e-18	ST1-Mesenchyme
EOMES	0.334106	6.98823e-22	1.52434e-17	ST1-Mesenchyme
VARS	0.399721	9.71864e-22	2.11993e-17	ST1-Mesenchyme
[truncated: 2,373 more rows]
