# Supplementary material for: A novel SOX6 + melanoma cell subtype promotes early microsatellite invasion in Asian acral melanoma through fatty acid transport disorder
Source: J Exp Clin Cancer Res. 2025 Aug 27;44:254. doi: 10.1186/s13046-025-03516-2 (PMC12382077; doi:10.1186/s13046-025-03516-2)
Supplement: Supplementary file 5 — Supplementary Material 5 [file 13046_2025_3516_MOESM5_ESM.xlsx]

## Sheet: c12_vs_c34
gene_name	log2FC	p_value	p_value_adj
TNFRSF14	0.600267	0	0
CA14	0.463546	0	0
DDR2	0.620798	0	0
PRRC2C	0.753515	0	0
HMCN1	1.15091	0	0
TROVE2	0.581413	0	0
MDM4	0.670534	0	0
HIST3H2A	0.467257	0	0
CHML	0.675833	0	0
CEP170	0.701798	0	0
TRIB2	0.899392	0	0
ZEB2	0.862779	0	0
RBMS3	0.972583	0	0
MITF	1.12501	0	0
KLHL24	0.570321	0	0
PCDH7	0.883887	0	0
MYO10	0.850311	0	0
SEMA6A	0.834544	0	0
SGCD	0.68909	0	0
TFAP2A	1.04372	0	0
GCNT2	1.05855	0	0
SOX4	1.35501	0	0
CASC15	0.71785	0	0
NUDT3	0.902461	0	0
AL355596.1	1.0182	0	0
GPNMB	1.09355	0	0
ZKSCAN1	1.09052	0	0
POLR2J3	1.07864	0	0
GPM6B	0.932383	0	0
PLP1	0.973654	0	0
PCMTD1	0.545525	0	0
RB1CC1	0.856945	0	0
YTHDF3	0.528385	0	0
ZBTB10	0.631378	0	0
ZNF704	0.659194	0	0
PAG1	1.03293	0	0
MTDH	1.04661	0	0
ENPP2	0.81654	0	0
HAS2	0.980422	0	0
TRMT12	0.510294	0	0
PHF20L1	0.620593	0	0
SOX6	0.750033	0	0
NEAT1	0.978785	0	0
TYR	1.20058	0	0
PSAP	0.692101	0	0
ERBB3	0.693616	0	0
GNPTAB	0.642365	0	0
UBL3	0.95574	0	0
N4BP2L2	0.887049	0	0
LPAR6	0.774429	0	0
EDNRB	1.1954	0	0
DCT	1.77553	0	0
IRS2	0.730873	0	0
DHRS7	0.470581	0	0
ZNF106	0.994832	0	0
MYO5A	0.664562	0	0
BPTF	0.631532	0	0
ABCA8	0.714331	0	0
LGALS3BP	0.730152	0	0
TSPAN10	0.630921	0	0
OSBPL1A	0.590323	0	0
ZNF24	0.519913	0	0
CDH19	0.897128	0	0
NORAD	0.701332	0	0
DLL3	0.687992	0	0
HPS4	0.948235	0	0
SOX10	0.714277	0	0
DDX17	0.854556	0	0
TNRC6B	0.557593	0	0
NRIP1	0.672472	0	0
APP	0.869241	0	0
TTC3	0.76878	0	0
POSTN	0.812045	1.09485e-307	2.17678e-303
HPS5	0.593657	1.94757e-307	3.87217e-303
LEPROT	0.428335	2.84364e-307	5.65373e-303
CLCN7	0.59061	5.96119e-307	1.1852e-302
SUSD5	0.73854	2.37735e-306	4.72664e-302
ACP5	0.629634	1.0902e-305	2.16754e-301
HSPA5	0.693	1.30256e-305	2.58975e-301
ASAP1	0.66255	1.65553e-305	3.29152e-301
ZNF322	0.474776	1.75566e-304	3.4906e-300
SLC25A36	0.486733	1.69007e-303	3.36019e-299
NRP2	0.721011	7.86345e-302	1.56341e-297
AKAP9	0.689367	8.70057e-302	1.72985e-297
KDM5B	0.546548	2.12139e-301	4.21775e-297
GRINA	0.388625	2.28075e-301	4.53459e-297
JARID2	0.55397	1.14808e-299	2.28261e-295
IMPAD1	0.530072	1.80714e-298	3.59296e-294
SERINC3	0.507067	9.63348e-296	1.91533e-291
C6orf89	0.490192	1.06065e-295	2.10879e-291
TM9SF2	0.455175	1.12417e-295	2.23507e-291
SLC16A4	0.367879	1.40014e-294	2.78376e-290
GRK3	0.497526	1.4865e-294	2.95547e-290
CTNNB1	0.599933	1.70605e-294	3.39197e-290
KMT2E	0.490735	1.904e-294	3.78553e-290
OTUD7B	0.563725	2.12588e-293	4.22667e-289
ATRX	0.532243	3.21695e-293	6.39595e-289
RHOBTB3	0.787826	5.51815e-293	1.09712e-288
GGA1	0.523404	5.62318e-293	1.118e-288
NES	0.725419	1.08779e-291	2.16275e-287
FBXO32	0.550421	4.83355e-291	9.61006e-287
SLC35B2	0.504633	9.76239e-290	1.94096e-285
GRN	0.513751	2.08662e-288	4.14862e-284
TRIM2	0.433204	6.65586e-287	1.32332e-282
PRSS23	0.513784	8.30508e-287	1.65122e-282
IARS2	0.504103	1.27392e-286	2.53281e-282
GLMP	0.393987	1.75527e-286	3.48982e-282
RRBP1	0.660647	3.00103e-286	5.96664e-282
BACE2	0.525384	5.59491e-285	1.11238e-280
AFF3	0.486115	9.33203e-285	1.85539e-280
SEC62	0.425053	2.1622e-284	4.29889e-280
EPS8	0.462038	2.3583e-284	4.68878e-280
TRIB1	0.58266	5.20614e-283	1.03509e-278
SSR1	0.462241	6.65411e-283	1.32297e-278
BOD1L1	0.544135	1.12486e-282	2.23644e-278
IGSF11	0.458794	2.16535e-282	4.30516e-278
CTSL	0.510101	5.69564e-282	1.13241e-277
MCC	0.473443	9.61581e-282	1.91182e-277
RNF13	0.417735	3.91916e-280	7.79207e-276
GLS	0.496659	1.45138e-279	2.88563e-275
GOLGA4	0.660975	1.82702e-279	3.63248e-275
COPA	0.448125	3.06539e-279	6.09461e-275
MLEC	0.590622	6.17243e-279	1.2272e-274
PCMTD2	0.383999	1.31248e-278	2.60948e-274
MMP17	0.546893	2.4427e-278	4.85658e-274
SNAI2	0.664936	5.05932e-278	1.00589e-273
PPFIBP1	0.490446	5.18138e-278	1.03016e-273
USP9X	0.513053	3.34728e-277	6.65506e-273
TRIM27	0.400261	5.89138e-277	1.17132e-272
DHX36	0.45697	4.58246e-276	9.11085e-272
ZC3H13	0.745658	7.35043e-276	1.46141e-271
YIPF3	0.424535	1.9754e-275	3.9275e-271
DOCK7	0.478999	7.11619e-275	1.41484e-270
LYST	0.620071	2.04695e-274	4.06974e-270
ARL6IP5	0.478049	6.11446e-274	1.21568e-269
PLD3	0.451402	6.66575e-274	1.32528e-269
ZMAT3	0.554349	9.94873e-274	1.97801e-269
ZNF281	0.460716	2.90676e-273	5.77921e-269
ST3GAL6	0.428751	4.70584e-273	9.35616e-269
GPRC5B	0.411466	6.10548e-273	1.21389e-268
RPL7L1	0.634126	2.02053e-272	4.01721e-268
ATF6B	0.487238	3.81514e-272	7.58526e-268
GPR143	0.666167	4.83884e-272	9.62058e-268
UGCG	0.639233	1.7077e-271	3.39525e-267
LAMC1	0.49398	1.75405e-271	3.48739e-267
SPRED1	0.542766	1.15619e-270	2.29874e-266
ASAH1	0.546567	1.46957e-270	2.92181e-266
LONP2	0.464595	3.27599e-270	6.51333e-266
USP22	0.444852	1.4617e-269	2.90616e-265
ASPH	0.483287	3.18754e-269	6.33747e-265
ADAR	0.5128	3.49966e-269	6.95803e-265
ARHGAP5	0.506662	1.79103e-267	3.56093e-263
BCAN	0.898721	4.66343e-266	9.27184e-262
SRGAP1	0.466666	1.72362e-265	3.42691e-261
C5orf24	0.437308	4.14221e-265	8.23554e-261
PRAME	0.761387	5.96861e-264	1.18668e-259
PAX3	0.459276	8.61664e-264	1.71316e-259
VARS	0.419875	4.05956e-263	8.07123e-259
TNS3	0.468653	1.17282e-262	2.3318e-258
MFSD10	0.350755	1.43215e-262	2.8474e-258
TIMP2	0.56912	1.56809e-262	3.11769e-258
CTSA	0.38198	3.04973e-262	6.06347e-258
PYGL	0.408403	1.54358e-261	3.06895e-257
PBRM1	0.545152	4.28905e-261	8.5275e-257
WSB1	0.474884	8.40603e-261	1.67129e-256
CCDC50	0.43163	1.25663e-260	2.49843e-256
UTP23	0.29186	4.00338e-260	7.95953e-256
LUC7L3	0.501187	8.6531e-260	1.72041e-255
LARP1	0.448936	9.19425e-260	1.828e-255
TGS1	0.405339	1.48561e-259	2.95368e-255
FAM126A	0.505733	3.35897e-259	6.67831e-255
HIST1H2AC	0.450042	3.70074e-259	7.35781e-255
KCTD20	0.432515	6.18954e-259	1.23061e-254
ASH1L	0.496071	9.56843e-259	1.90239e-254
SPAG9	0.479585	3.41902e-258	6.79769e-254
FEM1B	0.506464	3.42195e-258	6.80351e-254
TMED10	0.444446	2.32929e-257	4.63109e-253
BFAR	0.337158	2.1125e-256	4.20008e-252
PHLDA1	0.406733	5.18666e-256	1.03121e-251
PTTG1IP	0.493799	5.84682e-256	1.16247e-251
CTSF	0.478304	1.17896e-255	2.344e-251
ANKRD28	0.592605	1.26311e-255	2.51131e-251
ATP6V1H	0.38161	7.82652e-254	1.55607e-249
NR2F2	0.428306	8.28954e-254	1.64813e-249
NRBP2	0.496501	2.90711e-253	5.77991e-249
HSP90B1	0.749112	3.01925e-253	6.00287e-249
LRPAP1	0.440663	3.40341e-253	6.76666e-249
UBR5	0.478192	3.42042e-253	6.80048e-249
CNPY2	0.380801	6.3036e-253	1.25328e-248
MAT2A	0.457484	6.31048e-253	1.25465e-248
MSI2	0.403314	1.4348e-252	2.85268e-248
HEXA	0.378185	2.14646e-252	4.26758e-248
CD59	0.586925	7.21373e-252	1.43423e-247
CYHR1	0.342269	1.70757e-251	3.39499e-247
MAGED2	0.567491	2.8822e-251	5.73039e-247
SLC24A5	0.442172	5.13079e-251	1.0201e-246
ATP6V1C1	0.368522	3.36017e-250	6.6807e-246
LAMA4	0.380778	3.94734e-250	7.8481e-246
ZBTB20	0.517632	9.06103e-250	1.80151e-245
SERPINE2	0.878612	2.37193e-249	4.71586e-245
ATXN7L3B	0.338747	3.09977e-249	6.16296e-245
VIRMA	0.440394	1.21527e-248	2.4162e-244
TMEM59	0.436258	2.38214e-248	4.73616e-244
BEX4	0.277441	4.80666e-248	9.55661e-244
SF1	0.500642	5.23117e-248	1.04006e-243
TTC14	0.499797	5.98484e-248	1.18991e-243
FMNL2	0.401203	6.80183e-248	1.35234e-243
SEC31A	0.399197	2.91678e-247	5.79915e-243
MLPH	0.488342	3.54293e-247	7.04405e-243
TBX3	0.505485	2.74657e-246	5.46072e-242
FKBP10	0.401106	1.57118e-245	3.12382e-241
MICAL3	0.470837	1.4762e-244	2.93499e-240
ATP1A1	0.66989	1.60724e-244	3.19551e-240
CBX6	0.396138	1.82522e-244	3.6289e-240
PLOD3	0.444417	2.85782e-244	5.68191e-240
ZFYVE16	0.599235	6.91227e-244	1.3743e-239
RAB9A	0.277334	1.89308e-243	3.76383e-239
PMEL	1.48896	4.97139e-243	9.88412e-239
EIF4A2	0.419777	5.75348e-243	1.14391e-238
PRRC2B	0.466214	7.02186e-243	1.39609e-238
FARP1	0.365671	1.11745e-242	2.22172e-238
LRRN4CL	0.398157	1.25096e-242	2.48715e-238
DYNC1H1	0.515248	2.00049e-242	3.97736e-238
ATP2B4	0.553188	3.50657e-242	6.97176e-238
COL11A2	0.603061	4.01302e-242	7.9787e-238
HCG11	0.430021	1.47367e-241	2.92995e-237
SON	0.506128	2.69812e-241	5.36441e-237
C5orf15	0.344885	3.26681e-241	6.49507e-237
ZRANB2	0.38074	3.69266e-241	7.34175e-237
CPM	0.646064	5.81273e-241	1.15569e-236
PHACTR1	0.747353	6.56663e-241	1.30558e-236
MGAT5	0.409163	1.0698e-240	2.12698e-236
BCHE	0.348187	1.23697e-240	2.45934e-236
HIBADH	0.261617	1.42801e-240	2.83917e-236
NFIA	0.450854	1.85663e-240	3.69135e-236
VAT1	0.304403	2.65759e-240	5.28381e-236
SEPHS2	0.390554	4.71746e-240	9.37926e-236
TULP4	0.453896	6.77932e-240	1.34786e-235
PIP4P2	0.358334	7.83318e-240	1.55739e-235
TEX41	0.30124	9.89484e-240	1.96729e-235
IGF1R	0.482903	1.75276e-239	3.48483e-235
WDR46	0.253229	3.72075e-239	7.3976e-235
SLC39A10	0.479703	4.89741e-239	9.73703e-235
AEBP1	0.488686	6.51954e-239	1.29622e-234
MYC	0.538969	1.05098e-238	2.08956e-234
UBE2G2	0.391691	1.48745e-238	2.95735e-234
RAP2B	0.474835	3.91817e-238	7.7901e-234
EPB41L4A-AS1	0.301902	6.36999e-238	1.26648e-233
NEU1	0.354099	6.42659e-238	1.27773e-233
TMEM33	0.380195	8.41595e-238	1.67326e-233
RCN2	0.385736	1.19812e-237	2.38211e-233
ARSD	0.368633	1.37154e-237	2.72689e-233
ZNF22	0.3368	2.16202e-237	4.29852e-233
ITM2C	0.319094	9.44418e-237	1.87769e-232
GAS7	0.360962	1.88563e-236	3.74901e-232
WDFY1	0.451051	3.41226e-236	6.78426e-232
STX7	0.313091	3.5552e-236	7.06846e-232
PRKAR1A	0.37266	5.18299e-236	1.03048e-231
CHD9	0.42803	1.60463e-235	3.19033e-231
PLS3	0.421451	1.86086e-235	3.69976e-231
FAM198B	0.461727	1.98934e-235	3.95521e-231
SLC26A2	0.461852	2.71809e-235	5.40412e-231
2025-09-09	0.298973	2.7526e-235	5.47273e-231
GOLGB1	0.550614	4.56758e-235	9.08127e-231
C6orf62	0.314819	5.35269e-235	1.06422e-230
POLR1C	0.310173	7.70789e-235	1.53248e-230
MYLIP	0.493975	1.03105e-234	2.04994e-230
YIPF4	0.408692	2.62697e-234	5.22295e-230
TSPAN4	0.341387	5.31808e-234	1.05734e-229
TRAM1	0.386212	5.90106e-234	1.17325e-229
RAB7A	0.350847	2.06926e-233	4.11411e-229
OSBPL9	0.268167	3.3116e-233	6.58412e-229
RNF144B	0.40619	4.84566e-233	9.63414e-229
MYCBP2	0.429503	1.92776e-232	3.83278e-228
MAP4K4	0.406332	1.93093e-232	3.83908e-228
RNMT	0.325413	3.7699e-232	7.49531e-228
CANX	0.493722	3.99302e-232	7.93892e-228
SLC39A7	0.350384	4.30399e-232	8.5572e-228
SPTBN1	0.521609	4.99402e-232	9.92912e-228
CREBRF	0.490155	5.08451e-232	1.0109e-227
FDFT1	0.298326	7.72996e-232	1.53687e-227
MXI1	0.433675	1.03729e-231	2.06235e-227
MTR	0.401905	1.22812e-231	2.44175e-227
CALD1	0.368793	2.47553e-231	4.92186e-227
RPN2	0.457463	3.7096e-231	7.37544e-227
PLEKHA5	0.507923	3.82944e-231	7.61369e-227
QPRT	0.268472	2.34941e-230	4.67111e-226
LINC00511	0.362402	2.56826e-230	5.10622e-226
KIDINS220	0.437628	4.0135e-230	7.97964e-226
BNC2	0.44433	5.03013e-230	1.00009e-225
TERF1	0.416423	5.13147e-230	1.02024e-225
PMP22	0.434889	8.31858e-230	1.6539e-225
CPNE3	0.364038	1.2321e-229	2.44967e-225
ZNF618	0.36187	2.64127e-229	5.25136e-225
TRIM13	0.327559	7.72606e-229	1.53609e-224
TBC1D16	0.374314	1.78154e-228	3.54206e-224
SPRY2	0.371119	3.1139e-228	6.19106e-224
ETS1	0.340808	5.38252e-228	1.07015e-223
RBM26	0.425942	6.25706e-228	1.24403e-223
MFGE8	0.438102	8.67036e-228	1.72384e-223
PPP1R10	0.471783	1.56571e-227	3.11294e-223
ELF1	0.328568	2.44777e-227	4.86665e-223
MESD	0.352482	2.54293e-227	5.05586e-223
SLC45A2	0.449079	3.70699e-227	7.37023e-223
EMC2	0.255394	1.10566e-226	2.19828e-222
SCAF11	0.410939	1.64433e-226	3.26925e-222
CD81	0.62639	2.13862e-226	4.25201e-222
TSNAX	0.269638	2.73549e-226	5.43871e-222
NEMF	0.438379	4.09544e-226	8.14255e-222
ATP6AP2	0.293525	6.164e-226	1.22553e-221
CALU	0.382938	7.62927e-226	1.51685e-221
PPP4R2	0.275984	1.28305e-225	2.55095e-221
NKTR	0.5387	1.85286e-225	3.68385e-221
SPART	0.317439	2.39002e-225	4.75185e-221
TMEM5	0.323486	4.01601e-225	7.98463e-221
ZFR	0.351059	4.95397e-225	9.84948e-221
LAMP2	0.287695	5.44042e-225	1.08166e-220
PLTP	0.346238	6.38666e-225	1.26979e-220
LPGAT1	0.404239	1.0892e-224	2.16555e-220
PTAR1	0.426869	1.23119e-224	2.44785e-220
USP49	0.542522	1.56724e-224	3.11599e-220
HELZ	0.424682	2.18617e-224	4.34654e-220
SMARCC1	0.373592	3.37928e-224	6.71868e-220
INPP4B	0.381645	5.95043e-224	1.18307e-219
ATP7A	0.512524	9.884e-224	1.96514e-219
SNCA	0.377804	2.37565e-223	4.72326e-219
NDN	0.290991	3.4236e-223	6.8068e-219
ANKRD11	0.511695	6.54076e-223	1.30043e-218
ARGLU1	0.467918	6.87458e-223	1.3668e-218
UBE2W	0.287308	7.90951e-223	1.57257e-218
TMBIM4	0.297819	4.69487e-222	9.33435e-218
BIRC7	0.571768	1.37422e-221	2.73223e-217
ATP6AP1	0.293104	3.50849e-221	6.97558e-217
CHADL	0.428579	3.77328e-221	7.50204e-217
MAGEH1	0.33693	5.51701e-221	1.09689e-216
HIPK2	0.512562	9.82873e-221	1.95415e-216
SLC39A6	0.37778	1.01294e-220	2.01393e-216
SRRM2	0.461968	1.13164e-220	2.24992e-216
CDYL	0.340665	1.46126e-220	2.90527e-216
RPS6KA3	0.362993	1.51781e-220	3.01772e-216
TMEM68	0.25243	1.74161e-220	3.46268e-216
FAM210B	0.457859	1.07472e-219	2.13675e-215
SH3KBP1	0.296625	7.76539e-219	1.54391e-214
PDIA3	0.492677	9.35135e-219	1.85924e-214
SCD	0.480635	1.07925e-218	2.14577e-214
MMP2	0.403289	5.99424e-218	1.19178e-213
RHOQ	0.317396	9.74835e-218	1.93817e-213
RCN1	0.330845	1.10481e-217	2.19659e-213
COMT	0.401986	1.49408e-217	2.97053e-213
FMN1	0.651961	2.33565e-217	4.64374e-213
PRRC2A	0.341095	3.05018e-217	6.06437e-213
RRS1	0.25576	9.62088e-217	1.91282e-212
OGT	0.390992	1.29386e-216	2.57246e-212
CD44	0.48796	2.01089e-216	3.99805e-212
SORBS2	0.407765	2.687e-216	5.3423e-212
SORT1	0.312678	2.82601e-216	5.61867e-212
DDX3X	0.348692	1.18035e-215	2.34678e-211
BRD2	0.407694	1.53665e-215	3.05516e-211
CTSZ	0.277866	2.10767e-215	4.19047e-211
PGRMC2	0.296225	2.60148e-215	5.17226e-211
CRYL1	0.267731	2.75863e-215	5.4847e-211
TSPAN3	0.298257	9.924e-215	1.97309e-210
A2M	0.724322	1.04573e-214	2.07911e-210
TIMP3	0.371091	1.62e-214	3.22089e-210
CLTC	0.324337	1.9089e-214	3.79528e-210
LAMP1	0.288219	6.67128e-214	1.32638e-209
COL6A1	0.29727	7.40316e-214	1.4719e-209
TCF25	0.292957	8.30916e-214	1.65203e-209
FARP2	0.414492	1.07343e-213	2.13419e-209
TCF12	0.321703	1.97157e-213	3.91987e-209
ESRP1	0.341009	5.09458e-213	1.0129e-208
SIRPA	0.391914	1.41594e-212	2.81517e-208
DAAM2	0.380577	2.1886e-212	4.35138e-208
PURA	0.377952	6.28291e-212	1.24917e-207
HBP1	0.301352	2.22399e-210	4.42173e-206
MAGED1	0.275692	2.91115e-210	5.78794e-206
PRKDC	0.528371	4.11871e-210	8.18881e-206
ZNF207	0.349768	1.42557e-209	2.83431e-205
PLAG1	0.425557	1.84505e-209	3.66833e-205
EPS15	0.369799	2.64724e-209	5.26324e-205
TAF7	0.323438	1.13108e-208	2.24882e-204
DSTYK	0.5111	1.44436e-208	2.87167e-204
GRSF1	0.2592	3.32615e-208	6.61304e-204
MRPL44	0.266147	4.09539e-208	8.14246e-204
MPHOSPH8	0.317064	1.15434e-207	2.29505e-203
NELFCD	0.295655	1.58118e-207	3.14371e-203
ZBTB38	0.384381	1.9643e-207	3.90542e-203
SBNO1	0.419566	2.35212e-207	4.67649e-203
TMEM101	0.268384	4.96522e-207	9.87184e-203
U2SURP	0.330623	7.43881e-207	1.47898e-202
SETDB2	0.361984	1.18135e-206	2.34875e-202
UBE2H	0.329713	1.50838e-206	2.99895e-202
SF3B1	0.294151	2.85379e-206	5.6739e-202
RSL1D1	0.307808	4.38819e-206	8.72459e-202
SGK3	0.403701	7.27829e-206	1.44707e-201
WASHC5	0.384246	1.11416e-205	2.21516e-201
TMEM98	0.253903	2.82923e-205	5.62508e-201
USP51	0.414652	3.08187e-205	6.12738e-201
PLXNA1	0.457843	3.28359e-205	6.52843e-201
DCAF7	0.312789	4.76802e-205	9.47978e-201
KIF3A	0.361858	5.40972e-205	1.07556e-200
ITGB1	0.369767	5.6813e-205	1.12956e-200
GNG12	0.314435	9.30764e-205	1.85055e-200
KIF13A	0.34918	1.13405e-204	2.25472e-200
SINHCAF	0.261954	2.46059e-204	4.89214e-200
HACD3	0.320263	3.15707e-204	6.27688e-200
GSK3B	0.341029	8.76822e-204	1.7433e-199
LRRFIP1	0.347406	8.90029e-204	1.76956e-199
PABPN1	0.361466	9.98802e-204	1.98582e-199
ZHX1	0.347015	1.04174e-203	2.07118e-199
SNRNP70	0.287009	1.45666e-203	2.89613e-199
TMEM87A	0.377761	1.78755e-203	3.55401e-199
DDX39B	0.451759	2.66284e-203	5.29426e-199
ETNK1	0.34561	3.64059e-203	7.23822e-199
DNMT3A	0.39562	5.31307e-203	1.05635e-198
HEXB	0.266028	7.35628e-203	1.46258e-198
SRSF6	0.26736	1.54526e-202	3.07229e-198
GCC2	0.31927	2.02159e-202	4.01932e-198
FAM120A	0.369539	3.06375e-202	6.09135e-198
ILVBL	0.440659	3.75987e-202	7.47538e-198
SOX5	0.346044	7.53702e-202	1.49851e-197
MPZL1	0.264482	8.22513e-202	1.63532e-197
IRF2BP2	0.300196	2.03106e-201	4.03815e-197
BTN3A2	0.333786	2.64048e-201	5.2498e-197
MALAT1	0.969987	3.86421e-201	7.68282e-197
BYSL	0.260116	4.523e-201	8.99263e-197
GTF2I	0.355741	6.72721e-201	1.3375e-196
MAPK1	0.256284	8.25226e-201	1.64072e-196
MTAP	0.283316	1.04721e-200	2.08206e-196
EP300	0.416485	1.09865e-200	2.18433e-196
CCDC14	0.414437	1.8214e-200	3.6213e-196
ABR	0.37972	2.0724e-200	4.12034e-196
PTDSS1	0.277362	7.01374e-200	1.39447e-195
SLC3A2	0.379695	1.09439e-199	2.17587e-195
EIF3B	0.279263	3.09151e-199	6.14655e-195
RNF115	0.276811	3.64112e-199	7.23927e-195
WDR26	0.285231	4.64696e-199	9.23909e-195
EIF3A	0.402756	6.31569e-199	1.25568e-194
GLG1	0.414138	7.32526e-199	1.45641e-194
LAMB1	0.368348	7.5384e-199	1.49878e-194
SERPINF1	0.723743	3.04939e-198	6.06281e-194
VCPIP1	0.329707	3.83573e-198	7.62619e-194
UBQLN2	0.281619	4.5005e-198	8.94789e-194
RMDN1	0.253269	3.74224e-197	7.44033e-193
EWSR1	0.299997	1.32866e-196	2.64165e-192
LRPPRC	0.280347	1.43628e-196	2.85562e-192
PIGT	0.259924	1.70892e-196	3.39766e-192
CHD6	0.376727	2.61952e-196	5.20813e-192
PDIA6	0.346602	2.66617e-196	5.30088e-192
KDM5A	0.379596	6.72311e-196	1.33669e-191
CFAP97	0.251213	9.05416e-196	1.80015e-191
TMEM192	0.357937	1.78388e-195	3.54671e-191
CELF2	0.548613	2.28474e-195	4.54252e-191
TYRO3	0.338562	2.4362e-195	4.84366e-191
2025-03-06	0.375834	2.92188e-195	5.80927e-191
RASA3	0.326243	3.01915e-195	6.00268e-191
ZMYM2	0.372041	3.5886e-195	7.13485e-191
ABL2	0.554505	3.59636e-195	7.15028e-191
MFSD12	0.355804	6.10873e-195	1.21454e-190
ANKRD54	0.35126	7.94524e-195	1.57967e-190
PHF14	0.328971	1.40978e-194	2.80292e-190
PNISR	0.30904	6.48615e-194	1.28958e-189
RNF139	0.323594	9.87536e-194	1.96342e-189
ILF3-AS1	0.32226	1.16454e-193	2.31534e-189
KIAA0930	0.312772	1.34073e-193	2.66564e-189
CLCN3	0.355879	1.37799e-193	2.73973e-189
ABCB5	0.334571	1.327e-192	2.63833e-188
IRF4	0.366786	1.80443e-192	3.58756e-188
QKI	0.346136	2.09242e-192	4.16015e-188
F2R	0.537832	3.00752e-192	5.97955e-188
ZFAND5	0.272431	3.89054e-192	7.73517e-188
ARID1B	0.428119	3.89596e-192	7.74595e-188
PRPF4B	0.302099	4.03478e-192	8.02195e-188
MCAM	0.401919	4.22981e-192	8.40971e-188
BSG	0.363169	4.61785e-192	9.1812e-188
ZNF397	0.344013	1.08698e-191	2.16114e-187
SOX2	0.4024	1.30273e-191	2.59008e-187
TPR	0.328047	1.47866e-191	2.93986e-187
PTPRA	0.268181	1.86144e-191	3.70091e-187
NBR1	0.307328	3.35078e-191	6.66202e-187
NIN	0.33895	5.14122e-191	1.02218e-186
RIPOR2	0.440556	9.61661e-191	1.91197e-186
ANKRD17	0.388474	1.30192e-190	2.58848e-186
SMC6	0.399422	1.31199e-190	2.60849e-186
TSC22D1	0.49489	2.37661e-190	4.72518e-186
CD55	0.268862	3.3681e-190	6.69645e-186
CRISPLD1	0.36079	3.42111e-190	6.80184e-186
NUFIP2	0.389896	3.52632e-190	7.01102e-186
TGOLN2	0.355001	3.58165e-190	7.12105e-186
SRPK2	0.273321	4.04652e-190	8.04529e-186
METTL9	0.262086	5.30817e-190	1.05537e-185
STK32A	0.301364	7.23376e-190	1.43822e-185
DDX24	0.252243	2.26851e-189	4.51024e-185
RAP2A	0.308638	5.15613e-189	1.02514e-184
TPP1	0.387412	1.80326e-188	3.58524e-184
STAM	0.252884	1.93299e-188	3.84318e-184
SPARC	0.394088	5.69764e-188	1.13281e-183
ADNP	0.27605	5.88361e-188	1.16978e-183
TARBP1	0.389108	7.51341e-188	1.49382e-183
PNN	0.373075	1.28792e-187	2.56064e-183
LPP	0.349725	4.40864e-187	8.76526e-183
MID1	0.377958	4.53091e-187	9.00836e-183
GABBR1	0.382101	4.75176e-187	9.44746e-183
EIF3D	0.292445	6.75588e-187	1.3432e-182
SOX9	0.284413	1.10316e-186	2.19331e-182
SRSF11	0.27521	1.11344e-186	2.21374e-182
LENG8	0.34247	1.4301e-186	2.84333e-182
RDH11	0.339716	1.63896e-186	3.25857e-182
EFR3A	0.281664	2.59658e-186	5.16251e-182
TBCC	0.261006	2.71987e-186	5.40764e-182
THRAP3	0.264083	4.30019e-186	8.54964e-182
MIEF1	0.321044	4.93309e-186	9.80798e-182
FAM91A1	0.359574	6.43401e-186	1.27921e-181
MBTPS1	0.322953	9.14217e-186	1.81765e-181
MEX3A	0.355291	1.60675e-185	3.19455e-181
IGSF3	0.406649	1.78164e-185	3.54226e-181
MUM1	0.348153	5.60943e-185	1.11527e-180
CYP27A1	0.349152	6.28366e-185	1.24932e-180
POGZ	0.350782	6.85767e-185	1.36344e-180
ARFGEF1	0.312119	1.10752e-184	2.20198e-180
EIF4G1	0.332047	1.18317e-184	2.35238e-180
PCOLCE	0.380755	1.46195e-184	2.90666e-180
KHDRBS3	0.27532	1.47667e-184	2.93591e-180
XRN2	0.261925	3.60157e-184	7.16065e-180
RANBP2	0.353666	4.01795e-184	7.9885e-180
WDR3	0.315465	5.25087e-184	1.04398e-179
CHD4	0.328418	1.0552e-183	2.09795e-179
TRMT10C	0.267878	1.2946e-183	2.57393e-179
STX16	0.385208	2.60603e-183	5.18131e-179
SMAD5	0.306791	1.15711e-182	2.30057e-178
AFF4	0.349336	2.03091e-182	4.03785e-178
RBBP6	0.343831	5.26109e-182	1.04601e-177
TAX1BP1	0.257014	5.51416e-182	1.09633e-177
REV3L	0.440929	1.31766e-181	2.61978e-177
SMARCA4	0.274989	1.33964e-181	2.66347e-177
EIF4B	0.277737	1.54497e-181	3.0717e-177
SCARB2	0.356106	1.54598e-181	3.07372e-177
RAB3GAP2	0.359603	1.55109e-181	3.08388e-177
CDK12	0.362186	4.32374e-181	8.59645e-177
JRK	0.353488	5.4528e-181	1.08413e-176
RBPJ	0.253536	7.05302e-181	1.40228e-176
ALDH1A1	0.368628	7.16011e-181	1.42357e-176
PYGB	0.287163	1.1934e-180	2.37271e-176
DMXL1	0.347011	1.72652e-180	3.43266e-176
TUBB4A	0.279658	3.31998e-180	6.60079e-176
THOC2	0.338882	8.44126e-180	1.67829e-175
ATP2A2	0.33488	9.07422e-180	1.80414e-175
DLGAP4	0.269688	9.11052e-180	1.81135e-175
ZMYND8	0.311479	1.15626e-179	2.29887e-175
CDC42BPA	0.34462	1.17939e-179	2.34486e-175
QPCT	0.641695	1.77746e-179	3.53395e-175
GSN	0.324027	2.03445e-179	4.0449e-175
TTYH3	0.279323	1.12596e-178	2.23862e-174
PRPF40A	0.292747	1.84803e-178	3.67425e-174
NHLRC3	0.331044	2.00865e-178	3.99359e-174
XPO5	0.273112	2.53406e-178	5.03821e-174
SRSF5	0.282812	5.8318e-178	1.15948e-173
CTBP2	0.333222	8.46867e-178	1.68374e-173
MBNL2	0.331172	3.41622e-177	6.79212e-173
FBXO7	0.309618	3.97864e-177	7.91032e-173
CABLES1	0.318263	1.85563e-176	3.68935e-172
TNFRSF21	0.347562	1.90062e-176	3.77881e-172
MEF2C	0.281905	2.69505e-176	5.35831e-172
CLASP2	0.345506	4.11589e-176	8.18321e-172
CAP2	0.28297	5.26771e-176	1.04733e-171
WWTR1	0.323827	6.67739e-176	1.3276e-171
AP1S2	0.447498	7.74271e-176	1.53941e-171
CPEB4	0.30851	1.40567e-175	2.79476e-171
SLC6A15	0.299592	1.61628e-175	3.21349e-171
SRSF8	0.281285	1.71557e-175	3.41089e-171
ZNF197	0.379489	1.71616e-175	3.41207e-171
IFI16	0.406775	2.40449e-175	4.78062e-171
EHMT2	0.278827	1.09749e-174	2.18204e-170
SLC25A32	0.256349	1.19531e-174	2.37651e-170
NSD1	0.30043	1.50348e-174	2.98922e-170
PES1	0.26794	2.17748e-174	4.32926e-170
FAM217B	0.294637	3.16937e-174	6.30133e-170
SPNS1	0.277192	4.38355e-174	8.71536e-170
SECISBP2L	0.337363	6.3391e-174	1.26034e-169
VMP1	0.314224	2.71172e-173	5.39144e-169
NCOA2	0.31179	2.91782e-173	5.8012e-169
DNAJB14	0.288343	6.56917e-173	1.30608e-168
STK4	0.284796	7.42644e-173	1.47652e-168
SLC7A5	0.346963	1.16181e-172	2.3099e-168
ANKRD10	0.35964	1.46855e-172	2.91976e-168
TOMM20	0.456446	2.55295e-172	5.07577e-168
SLU7	0.266226	3.14145e-172	6.24584e-168
RAB2A	0.338759	3.62853e-172	7.21424e-168
RBFOX2	0.289728	7.15634e-172	1.42282e-167
TAOK3	0.325223	1.68637e-171	3.35285e-167
TAPBP	0.352208	3.20208e-171	6.36637e-167
FNIP1	0.361385	7.10784e-171	1.41318e-166
CD46	0.296143	7.29555e-171	1.4505e-166
NFKBIE	0.256452	1.82999e-170	3.63839e-166
PITRM1	0.35263	3.03455e-170	6.03329e-166
MIA3	0.330563	3.19742e-170	6.35711e-166
PRKX	0.316342	3.52798e-170	7.01432e-166
IL6ST	0.327609	3.84687e-170	7.64834e-166
SSFA2	0.293117	4.28645e-170	8.52233e-166
ZNF621	0.336863	1.14865e-169	2.28375e-165
ARID4B	0.284856	1.32821e-169	2.64074e-165
PACSIN2	0.250354	1.44056e-169	2.86413e-165
CLCN5	0.352881	1.62326e-169	3.22737e-165
TNRC6A	0.369937	1.86998e-169	3.71789e-165
FTX	0.375504	1.88855e-169	3.75482e-165
TRIM38	0.303807	2.1562e-169	4.28696e-165
PTPRJ	0.298407	2.26924e-169	4.51171e-165
RASSF3	0.254379	2.29619e-169	4.56528e-165
GPX3	0.553532	3.07081e-169	6.10539e-165
TAOK1	0.342021	8.46941e-169	1.68389e-164
CSNK1E	0.266659	9.35982e-169	1.86092e-164
RBM25	0.334116	9.82468e-169	1.95334e-164
AC005261.2	0.342259	1.24749e-168	2.48025e-164
DNAJC13	0.387639	2.46886e-168	4.9086e-164
WRNIP1	0.279287	2.59527e-168	5.15992e-164
TRIP11	0.320772	1.1051e-167	2.19716e-163
AKAP6	0.428828	1.94198e-167	3.86105e-163
MXRA8	0.262674	2.17577e-167	4.32586e-163
SERINC1	0.28795	2.25243e-167	4.47828e-163
SLC6A8	0.275363	5.42143e-167	1.07789e-162
TRPV2	0.31596	7.19301e-167	1.43011e-162
DYNC1LI2	0.351827	1.0248e-166	2.0375e-162
ETV1	0.259302	1.27795e-166	2.54082e-162
BAZ2B	0.338769	1.29134e-166	2.56744e-162
EPRS	0.301615	1.92174e-166	3.8208e-162
FLNA	0.351478	2.30518e-166	4.58315e-162
BIRC6	0.356366	3.96857e-166	7.89032e-162
WWP1	0.274756	1.0458e-165	2.07927e-161
MARVELD1	0.301415	3.46409e-165	6.8873e-161
C6orf48	0.265129	4.35788e-165	8.66434e-161
LMAN1	0.305627	4.64738e-165	9.23993e-161
CLPTM1	0.265437	6.04887e-165	1.20264e-160
TMEM117	0.283287	8.10441e-165	1.61132e-160
STON1	0.320327	8.21782e-165	1.63387e-160
PTMA	-0.749895	9.52366e-165	1.89349e-160
CYTL1	0.309692	1.17159e-164	2.32935e-160
ARFGEF2	0.305888	1.98543e-164	3.94743e-160
LRRC58	0.361529	4.1423e-164	8.23572e-160
ST3GAL1	0.307022	6.49658e-164	1.29165e-159
CYP7B1	0.339363	1.50585e-163	2.99394e-159
PTCD3	0.265176	3.6985e-163	7.35336e-159
DUSP6	0.336459	4.59454e-163	9.13487e-159
NEDD9	0.326143	5.85762e-163	1.16461e-158
ARID5B	0.432886	1.14927e-162	2.28499e-158
ZNF644	0.268379	1.65572e-162	3.29191e-158
HUWE1	0.343149	2.19483e-162	4.36376e-158
GPATCH2L	0.312633	5.23527e-162	1.04088e-157
PTK7	0.308835	8.0199e-162	1.59452e-157
FNDC3A	0.269308	1.3637e-161	2.71131e-157
PIR	0.295687	1.41645e-161	2.81618e-157
ATP8B2	0.301411	3.72801e-161	7.41204e-157
SUPT20H	0.291176	1.17176e-160	2.32969e-156
ZNF33A	0.389015	3.36764e-160	6.69555e-156
MIR3142HG	0.348931	4.55266e-160	9.05161e-156
OS9	0.266658	4.72022e-160	9.38474e-156
ERGIC1	0.269469	5.82516e-160	1.15816e-155
AFG3L2	0.267956	6.20359e-160	1.2334e-155
WARS	0.369044	1.601e-159	3.18312e-155
AP3D1	0.273654	1.836e-159	3.65034e-155
SNRNP200	0.267936	3.42604e-159	6.81165e-155
FYN	0.254141	4.47022e-159	8.88769e-155
NOC2L	0.280845	5.00085e-159	9.9427e-155
BTG1	0.345161	1.92797e-158	3.83319e-154
YY1	0.250826	5.14707e-158	1.02334e-153
CEP350	0.3748	6.53414e-158	1.29912e-153
SEL1L	0.321744	8.70621e-158	1.73097e-153
CDK1	-0.988409	9.71086e-158	1.93071e-153
NSG1	0.293718	1.63461e-157	3.24993e-153
CAMSAP2	0.328937	3.35496e-157	6.67033e-153
ZC3H7B	0.273696	4.99785e-157	9.93673e-153
TNPO1	0.252009	8.98365e-157	1.78613e-152
LHFPL2	0.307933	1.06843e-156	2.12426e-152
SND1	0.25343	2.71965e-156	5.40721e-152
NIPBL	0.313475	3.91991e-156	7.79356e-152
RBM6	0.30905	5.37163e-156	1.06799e-151
HSPA12A	0.385693	5.43416e-156	1.08042e-151
LRCH3	0.281644	6.85777e-156	1.36346e-151
PLEKHB2	0.298039	1.53023e-155	3.0424e-151
NAGLU	0.257112	1.53603e-155	3.05394e-151
IGSF8	0.273925	2.89256e-155	5.75099e-151
MGEA5	0.252195	3.85873e-155	7.67192e-151
HIF3A	0.354827	4.544e-155	9.03439e-151
MGAT1	0.250622	5.49778e-155	1.09307e-150
MDM2	0.358987	8.15374e-155	1.62113e-150
ST3GAL5	0.335033	1.17664e-154	2.33941e-150
STAT2	0.345361	1.43236e-154	2.84781e-150
ACSL3	0.34402	1.8648e-154	3.7076e-150
MLANA	0.628343	2.07007e-154	4.11572e-150
STXBP1	0.331458	2.13154e-154	4.23794e-150
CSGALNACT1	0.278596	7.44178e-154	1.47957e-149
UBE3A	0.256022	9.74262e-154	1.93703e-149
EIF2AK4	0.263561	1.19999e-153	2.38582e-149
REST	0.282886	1.87463e-153	3.72714e-149
FOXO3	0.26507	3.71617e-153	7.38848e-149
AKT3	0.256144	4.99531e-153	9.93167e-149
ZBTB37	0.294931	5.3236e-153	1.05844e-148
AGO2	0.271378	6.62082e-153	1.31635e-148
CCDC88A	0.272768	6.65783e-153	1.32371e-148
HEY1	0.326523	9.65668e-153	1.91994e-148
PTPN14	0.290205	1.57468e-152	3.13077e-148
PCLAF	-1.15884	2.88249e-152	5.73097e-148
KANK1	0.309657	3.14312e-152	6.24914e-148
APOD	0.377963	2.15581e-151	4.28618e-147
NAT8L	0.267984	2.42814e-151	4.82764e-147
HECTD1	0.306064	2.70745e-151	5.38295e-147
SPRY4	0.32142	4.17041e-151	8.29161e-147
SPIRE1	0.27181	8.59028e-151	1.70792e-146
SWAP70	0.263672	1.06493e-150	2.1173e-146
SLC5A3	0.324185	1.87873e-150	3.7353e-146
LRP6	0.289102	2.24584e-150	4.46517e-146
NDRG1	0.288995	3.0987e-150	6.16083e-146
ANKS1A	0.262586	3.18367e-150	6.32977e-146
DLC1	0.330486	4.87559e-150	9.69365e-146
CPEB2	0.278365	6.46088e-150	1.28455e-145
SETX	0.287967	1.46258e-149	2.9079e-145
PRPF38B	0.28451	1.51276e-149	3.00767e-145
COL4A3BP	0.256409	3.25722e-149	6.47601e-145
SETD5	0.334016	4.45837e-149	8.86413e-145
LNPK	0.304104	9.54303e-149	1.89735e-144
SCIN	0.362264	1.05066e-148	2.08892e-144
ATXN2	0.253179	1.33755e-148	2.65933e-144
ZNF91	0.321906	1.42639e-148	2.83595e-144
MACF1	0.257179	2.13716e-148	4.24909e-144
INTS6	0.359673	2.45003e-148	4.87114e-144
PRPF8	0.25767	5.46759e-148	1.08707e-143
SNX27	0.289256	7.01785e-148	1.39529e-143
SLC35E2B	0.264588	7.68566e-148	1.52806e-143
ZNF638	0.284595	8.72566e-148	1.73484e-143
ZNF451	0.299487	1.28637e-147	2.55756e-143
GPRIN3	0.251161	3.25518e-147	6.47195e-143
DUSP4	0.298511	5.71494e-147	1.13625e-142
GON4L	0.266137	5.89968e-147	1.17297e-142
KANSL1	0.292506	8.67264e-147	1.72429e-142
CIRBP	0.310505	9.81064e-147	1.95055e-142
LYPLA1	0.250651	1.14577e-146	2.27802e-142
HEATR1	0.30692	1.7038e-146	3.3875e-142
BTN2A2	0.265771	1.80505e-146	3.58881e-142
CSPP1	0.269655	6.96801e-146	1.38538e-141
TMEM259	0.267536	1.03764e-145	2.06304e-141
PODXL2	0.250059	2.06874e-145	4.11307e-141
IQGAP2	0.309504	2.29891e-145	4.5707e-141
HNRNPU	0.328152	4.41482e-145	8.77754e-141
SERPINH1	0.298166	6.13703e-145	1.22016e-140
IL17D	0.258171	1.21181e-144	2.40931e-140
NPEPPS	0.258062	4.36058e-144	8.66971e-140
TGFBI	0.336365	5.10548e-144	1.01507e-139
ZFX	0.275787	2.93846e-143	5.84226e-139
NUSAP1	-1.29041	3.32427e-143	6.60931e-139
PUF60	0.25126	4.74529e-143	9.43459e-139
SSR2	0.27732	6.1462e-143	1.22199e-138
ODF2L	0.260311	6.80168e-143	1.35231e-138
PTPRM	0.331479	7.32413e-143	1.45618e-138
RBM5	0.304245	4.82247e-142	9.58804e-138
WDR11	0.311303	8.46651e-142	1.68331e-137
OFD1	0.268914	1.26325e-141	2.5116e-137
ADGRA3	0.289576	2.24828e-141	4.47003e-137
GPATCH8	0.252115	2.35864e-141	4.68944e-137
RSBN1L	0.256371	3.63804e-141	7.23315e-137
CBR4	0.25062	4.25319e-141	8.45618e-137
TRPM1	0.470477	2.95069e-140	5.86657e-136
FASN	0.269091	3.13838e-140	6.23972e-136
DSG2	0.298296	3.50362e-140	6.9659e-136
P2RX7	0.432024	4.71433e-140	9.37303e-136
SLC4A2	0.253209	1.28519e-139	2.55521e-135
TRIM56	0.336197	3.23511e-139	6.43204e-135
CMTR2	0.285869	1.83316e-138	3.64469e-134
SCRIB	0.250689	4.88057e-138	9.70355e-134
EIF3L	0.343504	7.41637e-138	1.47452e-133
PCDH9	0.384458	1.07059e-137	2.12854e-133
SLC19A2	0.294012	1.9183e-137	3.81397e-133
TRIP12	0.279545	2.34746e-137	4.66721e-133
ROCK1	0.267511	3.87006e-137	7.69445e-133
SLC23A2	0.286781	3.96798e-137	7.88914e-133
B4GAT1	0.252719	4.78738e-137	9.51827e-133
RICTOR	0.266989	1.35631e-136	2.69661e-132
TTC28	0.253835	3.03981e-136	6.04375e-132
PRR14L	0.293565	5.4509e-136	1.08375e-131
MPDZ	0.265945	6.54284e-136	1.30085e-131
NDUFB9	0.455671	8.26602e-136	1.64345e-131
BTN3A1	0.252469	1.57032e-135	3.12212e-131
BAHCC1	0.266346	3.00115e-135	5.96688e-131
HLA-E	0.380306	3.68488e-135	7.32627e-131
RGS12	0.324176	5.3338e-135	1.06047e-130
VPS13B	0.273448	6.5343e-135	1.29915e-130
C14orf132	0.273707	1.25214e-134	2.4895e-130
ASPA	0.259945	1.26556e-134	2.51619e-130
PCNX4	0.280519	1.40663e-134	2.79666e-130
FAM8A1	0.261499	2.64381e-134	5.25643e-130
SPP1	1.06707	2.96138e-134	5.88781e-130
RBM12B	0.26939	7.86371e-134	1.56346e-129
ZNF224	0.260574	9.73331e-134	1.93518e-129
DIP2C	0.258533	1.13653e-133	2.25965e-129
KHDC4	0.287896	2.52814e-133	5.02645e-129
NR6A1	0.296212	3.07769e-133	6.11906e-129
ZNF791	0.296725	5.14225e-133	1.02238e-128
OSTM1	0.322538	1.12572e-132	2.23815e-128
HSPG2	0.28552	4.50636e-132	8.95955e-128
ZZZ3	0.271794	6.77839e-132	1.34768e-127
LPIN1	0.257391	9.66658e-132	1.92191e-127
LINC00969	0.276662	2.17935e-131	4.33299e-127
HOOK3	0.256909	2.26984e-131	4.51289e-127
GATAD1	0.276372	2.47562e-131	4.92203e-127
MLXIP	0.265519	5.66667e-131	1.12665e-126
ZNF587	0.250651	1.12346e-130	2.23366e-126
SH3BP4	0.287097	4.46047e-130	8.86831e-126
C2	0.314531	1.48884e-129	2.96012e-125
IREB2	0.278446	1.82679e-129	3.63203e-125
DGKI	0.303678	1.96118e-129	3.89922e-125
CD63	0.499345	2.67574e-129	5.31992e-125
UBE2C	-1.73315	3.4473e-129	6.85393e-125
TSPAN14	0.276794	1.57695e-128	3.13529e-124
ATP11A	0.310583	6.51789e-128	1.29589e-123
XIAP	0.269894	9.16398e-128	1.82198e-123
FGD4	0.291144	1.26406e-127	2.5132e-123
SCARB1	0.259142	1.27763e-127	2.54017e-123
PRKD3	0.366511	2.02407e-127	4.02426e-123
EOMES	0.29542	2.6632e-127	5.29498e-123
STAT3	0.251611	2.76014e-127	5.48771e-123
ADGRG1	0.443712	1.2182e-126	2.42202e-122
PDCD11	0.250106	1.29771e-126	2.5801e-122
AC012651.1	0.292425	3.05148e-126	6.06695e-122
LTBR	0.255055	5.57707e-126	1.10883e-121
SFT2D2	0.303607	6.49848e-126	1.29203e-121
BBX	0.257026	6.70149e-126	1.33239e-121
ATP6V0A1	0.26207	2.24726e-125	4.46799e-121
TEAD1	0.254785	5.21537e-125	1.03692e-120
EVI5	0.26214	2.27476e-124	4.52268e-120
GIGYF2	0.256218	2.29736e-124	4.56761e-120
ARHGAP39	0.281404	2.65292e-124	5.27453e-120
PBK	-0.510651	1.14509e-123	2.27667e-119
FAM161A	0.289282	6.50398e-123	1.29312e-118
ADAM10	0.263415	4.22829e-122	8.40669e-118
CDC42EP3	0.38127	4.91041e-122	9.76288e-118
UNC80	0.26103	8.3877e-122	1.66764e-117
HSPA1B	0.397655	6.49548e-121	1.29143e-116
ACVR2B	0.279419	1.64704e-120	3.27465e-116
CCNA2	-0.594647	2.04085e-120	4.05762e-116
TK1	-0.792247	2.38335e-120	4.73857e-116
RRM2	-0.546758	3.73002e-120	7.41603e-116
MIR222HG	0.264343	2.6078e-119	5.18484e-115
FUS	0.253598	6.55928e-119	1.30412e-114
CCDC80	0.280371	1.21092e-118	2.40756e-114
APC	0.267419	2.43567e-118	4.84261e-114
MED13L	0.259397	3.7349e-118	7.42572e-114
CNST	0.251196	7.46137e-118	1.48347e-113
KMT2C	0.309207	9.78647e-118	1.94575e-113
SPC25	-0.475606	1.05322e-117	2.09401e-113
NAPEPLD	0.268946	2.45394e-117	4.87893e-113
EFHC1	0.279364	6.60903e-117	1.31401e-112
RPLP1	-0.383844	7.46749e-117	1.48469e-112
KIAA0319L	0.261779	1.88084e-116	3.73949e-112
LSAMP	0.298335	3.62579e-115	7.20879e-111
FOXO1	0.253025	1.38039e-114	2.74449e-110
BSDC1	0.259677	5.08674e-114	1.01135e-109
CSAD	0.287644	1.1278e-113	2.2423e-109
TYRP1	1.58172	5.27275e-113	1.04833e-108
FRMD6	0.271566	1.61482e-112	3.21059e-108
ARHGEF11	0.257107	2.56326e-111	5.09627e-107
NLGN1	0.271502	2.62003e-111	5.20914e-107
PI15	0.508514	1.86018e-110	3.6984e-106
PLXNC1	0.432815	4.08658e-110	8.12494e-106
LAPTM4B	0.326738	4.36467e-110	8.67784e-106
GDF15	0.542814	1.61184e-109	3.20467e-105
SOCS6	0.252952	3.68989e-109	7.33624e-105
ADAMTS1	0.32527	4.0012e-109	7.95519e-105
NR3C1	0.251404	5.82301e-109	1.15773e-104
BIRC5	-0.922248	1.20899e-108	2.40371e-104
PHLPP1	0.286394	2.11714e-108	4.20929e-104
SLC5A4	0.404752	3.09938e-108	6.1622e-104
MEGF10	0.263333	3.88227e-108	7.71874e-104
PABPC1	0.355138	4.67091e-107	9.28671e-103
NUF2	-0.567426	1.13838e-106	2.26333e-102
NCAPG	-0.428793	1.56477e-106	3.11108e-102
KIFC1	-0.464548	4.10621e-106	8.16397e-102
EID1	0.344693	2.74816e-105	5.46389e-101
SFRP1	0.337923	6.07072e-105	1.20698e-100
AKAP12	0.355782	2.13055e-104	4.23596e-100
CRTAC1	0.270164	5.07811e-104	1.00963e-99
TOP2A	-1.36245	1.0295e-103	2.04685e-99
NCKAP5	0.258434	3.0293e-103	6.02285e-99
AGRN	0.278215	2.41135e-102	4.79425e-98
BCL2	0.261819	8.7423e-101	1.73814e-96
NDC80	-0.346897	3.74172e-99	7.43929e-95
FSTL5	0.300949	6.28551e-99	1.24968e-94
ZNF292	0.268946	2.10662e-98	4.18839e-94
MYBL2	-0.512138	5.44355e-98	1.08229e-93
CDCA3	-0.485839	1.56052e-97	3.10264e-93
SDC2	0.286738	1.63751e-97	3.25571e-93
PRC1	-0.685056	1.09116e-96	2.16945e-92
CENPA	-0.522584	6.90102e-96	1.37206e-91
HSPA2	0.456996	1.00881e-95	2.00571e-91
CKAP2L	-0.307685	3.92631e-95	7.8063e-91
SDCBP	0.378475	3.95028e-94	7.85396e-90
H2AFZ	-1.17043	2.25881e-91	4.49096e-87
DLGAP5	-0.481266	4.09742e-91	8.14649e-87
MED15	0.329694	4.4344e-90	8.81648e-86
KIF11	-0.361849	5.71735e-90	1.13672e-85
CDKN3	-0.728683	1.04239e-89	2.07247e-85
PKMYT1	-0.373259	1.21894e-89	2.4235e-85
OAF	0.253339	2.18813e-89	4.35043e-85
FOXM1	-0.315894	7.99953e-89	1.59047e-84
RPL41	-0.31709	8.70739e-89	1.7312e-84
HMGB1	-0.797857	1.19169e-88	2.36932e-84
NAV1	0.257147	1.40023e-88	2.78393e-84
ANLN	-0.479647	4.11441e-88	8.18027e-84
GTSE1	-0.554574	9.05313e-88	1.79994e-83
CLSPN	-0.492053	1.26373e-86	2.51255e-82
HLA-A	0.572005	2.65334e-86	5.27537e-82
EEF2	0.301304	5.50536e-86	1.09458e-81
LAMA1	0.258824	1.58618e-85	3.15364e-81
ECT2	-0.422313	2.56395e-85	5.09764e-81
CEP55	-0.315882	7.02397e-85	1.39651e-80
SKA3	-0.390981	1.05052e-84	2.08865e-80
IGFBP7	0.52354	1.23164e-84	2.44874e-80
CENPU	-0.610303	3.31718e-84	6.59521e-80
APOE	0.540025	5.83747e-84	1.16061e-79
DEPDC1	-0.390292	2.01877e-83	4.01372e-79
ASPM	-0.890355	2.73199e-83	5.43174e-79
GAPDH	-0.526363	6.31157e-82	1.25487e-77
TPX2	-0.758736	9.14796e-82	1.8188e-77
RAD51AP1	-0.362673	9.5169e-82	1.89215e-77
AURKB	-0.516348	7.01296e-81	1.39432e-76
KRT16	-2.49654	3.83277e-80	7.62032e-76
SFN	-2.23077	1.80337e-79	3.58545e-75
PLAT	0.257591	6.35013e-79	1.26253e-74
CXCL14	-2.56096	3.88049e-78	7.71519e-74
MND1	-0.416653	4.54446e-78	9.0353e-74
HSP90AB1	0.313407	5.24967e-78	1.04374e-73
CDCA8	-0.323988	2.24212e-77	4.45778e-73
CDT1	-0.44073	2.75827e-77	5.48399e-73
TACC3	-0.31001	4.72832e-77	9.40084e-73
DSC3	-1.2093	6.87787e-77	1.36746e-72
HMMR	-0.392196	2.09899e-76	4.17321e-72
DIAPH3	-0.413031	2.15816e-76	4.29086e-72
LY6D	-1.61941	5.12745e-76	1.01944e-71
SERPINB5	-0.644421	3.17336e-74	6.30928e-70
S100A14	-1.32539	4.40521e-74	8.75844e-70
KRT5	-3.85775	4.47595e-74	8.89909e-70
FXYD3	-1.22073	6.07255e-74	1.20734e-69
KRT6A	-2.21724	6.72404e-74	1.33687e-69
ARHGAP11A	-0.317181	1.25543e-73	2.49604e-69
CALML3	-0.825501	3.34636e-73	6.65324e-69
CCNB2	-0.626839	5.85161e-73	1.16342e-68
MBP	0.3158	6.06715e-73	1.20627e-68
MKI67	-0.72089	8.89353e-73	1.76821e-68
UBE2T	-1.1839	1.03819e-72	2.06414e-68
DSG1	-0.670976	3.26807e-72	6.49757e-68
TRIM29	-0.584099	8.25027e-72	1.64032e-67
KNL1	-0.266906	3.60484e-71	7.16714e-67
TUBA1B	-1.44671	1.93001e-70	3.83725e-66
SAT1	0.370515	3.4962e-70	6.95115e-66
AQP3	-0.873627	5.99663e-70	1.19225e-65
PIMREG	-0.287162	6.26356e-70	1.24532e-65
MXD3	-0.28608	2.75902e-69	5.48548e-65
HMGB2	-1.7394	7.3616e-69	1.46363e-64
CENPW	-0.676953	1.42879e-68	2.84071e-64
NMU	-0.323957	4.55454e-68	9.05534e-64
BHLHE22	0.47107	5.91618e-68	1.17625e-63
HOPX	-0.730481	6.43648e-68	1.2797e-63
VIM	0.431229	1.12873e-67	2.24415e-63
KRT1	-2.56619	1.62195e-67	3.22476e-63
CDC20	-0.51043	3.32306e-67	6.6069e-63
CHEK1	-0.282195	4.51566e-67	8.97803e-63
CDC45	-0.408737	6.50615e-67	1.29355e-62
DSG3	-0.436919	2.00453e-66	3.9854e-62
SPINT2	-0.741279	3.24312e-66	6.44797e-62
PKP1	-0.67905	4.13312e-66	8.21746e-62
KIF2C	-0.294194	5.28427e-66	1.05062e-61
LMNB1	-0.417551	6.20976e-66	1.23462e-61
TACSTD2	-0.740078	7.3398e-66	1.4593e-61
C19orf33	-0.466328	7.70678e-66	1.53226e-61
NEK2	-0.376536	9.23061e-66	1.83523e-61
RPLP0	-0.414153	1.28027e-65	2.54543e-61
PKP3	-0.294199	1.37269e-65	2.72918e-61
SPC24	-0.272847	3.47796e-65	6.91489e-61
SGO1	-0.323432	5.52491e-65	1.09846e-60
RACGAP1	-0.272982	9.02879e-65	1.7951e-60
COL17A1	-1.08224	1.54788e-64	3.0775e-60
VSNL1	-0.291027	4.6629e-64	9.27077e-60
PCSK2	0.272705	4.79734e-64	9.53807e-60
DCD	-2.73521	6.63607e-64	1.31938e-59
PLK1	-0.430019	1.31035e-63	2.60524e-59
FGFBP1	-0.583909	1.41602e-63	2.81534e-59
TP63	-0.301224	1.63752e-63	3.25572e-59
EGFR	-0.318327	2.73607e-62	5.43986e-58
CSTA	-0.550058	3.00349e-62	5.97153e-58
TAP1	0.256497	2.93601e-61	5.83738e-57
KRT14	-4.90581	3.26866e-61	6.49875e-57
CLCA2	-0.272622	9.11739e-61	1.81272e-56
IER2	-0.281883	1.42225e-60	2.82772e-56
KRTAP19-1	0.351678	6.71368e-60	1.33481e-55
RPS24	-0.351866	7.64592e-60	1.52016e-55
LAGE3	-0.26128	1.15659e-59	2.29953e-55
CENPK	-0.380936	1.02694e-58	2.04176e-54
LGALS7B	-1.12345	1.76219e-58	3.50359e-54
CSRP2	-0.624245	2.50719e-58	4.98479e-54
DTL	-0.363457	3.32538e-58	6.61153e-54
NDUFB6	-0.251239	2.71307e-57	5.39412e-53
FN1	0.327808	5.44994e-57	1.08356e-52
KRT17	-1.11825	4.12258e-56	8.19652e-52
ATAD2	-0.759046	1.20011e-55	2.38606e-51
TUBA1A	0.350039	1.20792e-55	2.40159e-51
UBE2D2	-0.252412	3.36555e-55	6.69139e-51
POLR2J	-0.271625	1.03486e-54	2.05752e-50
CDC6	-0.296479	1.0666e-54	2.12062e-50
RWDD1	-0.255535	1.3773e-54	2.73835e-50
TROAP	-0.373241	2.82399e-54	5.61466e-50
ZWINT	-0.419891	7.8301e-54	1.55678e-49
HINT1	-0.635919	8.58432e-54	1.70673e-49
CENPH	-0.418025	2.32835e-53	4.62924e-49
ALDH2	-0.581828	1.49054e-52	2.9635e-48
TPT1	-0.307478	2.03768e-52	4.05132e-48
RHOV	-0.493578	7.19654e-52	1.43082e-47
ARL6IP1	-0.612877	2.36314e-51	4.69839e-47
LYPD3	-0.469217	4.20165e-51	8.35372e-47
CALM3	-0.318959	4.2986e-51	8.54648e-47
C9orf16	-0.304736	1.56863e-50	3.11875e-46
GINS2	-0.527573	1.59032e-50	3.16187e-46
TUBA4A	-0.447688	3.07916e-50	6.12199e-46
KIF20B	-0.400992	5.50687e-50	1.09488e-45
RPL21	-0.320644	6.79206e-50	1.3504e-45
TYMP	-0.333478	1.68618e-49	3.35245e-45
RPLP2	-0.418245	7.98746e-49	1.58807e-44
MRPS15	-0.273085	2.17508e-48	4.3245e-44
EIF4EBP1	-0.355988	3.52404e-48	7.00649e-44
RPS12	-0.328778	7.78972e-48	1.54875e-43
MRPL57	-0.251003	1.12075e-47	2.22828e-43
DCN	-0.715872	1.8895e-47	3.75671e-43
TXN	-0.494584	4.98773e-47	9.91661e-43
GJB2	-0.406097	5.10368e-47	1.01471e-42
BOLA3	-0.273225	1.94001e-46	3.85713e-42
TPM1	-0.337098	1.66488e-45	3.31012e-41
RPL26	-0.302375	1.74799e-45	3.47535e-41
DNAJB1	-0.409333	1.87822e-45	3.73429e-41
MCUR1	-0.327326	3.28731e-45	6.53584e-41
ECI1	-0.253775	1.09207e-44	2.17125e-40
FOS	-0.699722	1.1472e-44	2.28086e-40
CXADR	-0.47041	1.16426e-44	2.31477e-40
DMKN	-0.603063	1.72608e-44	3.43179e-40
CENPS	-0.268349	1.95486e-44	3.88666e-40
SYTL1	-0.263913	3.7005e-44	7.35733e-40
RPL36	-0.334047	6.89358e-44	1.37058e-39
FANCI	-0.33958	9.74222e-44	1.93695e-39
WEE1	-0.275096	6.54413e-43	1.3011e-38
CAMTA1	-0.307754	1.84306e-41	3.66438e-37
CCNB1	-1.00428	8.22347e-41	1.63499e-36
PYCARD	-0.433802	8.25285e-41	1.64083e-36
CENPE	-0.414534	8.59939e-41	1.70973e-36
MINOS1	-0.320415	1.33777e-40	2.65976e-36
CLTB	-0.380501	5.87427e-40	1.16792e-35
SCGB2A2	-1.03434	7.41663e-40	1.47457e-35
HES1	-0.591272	1.39824e-39	2.77998e-35
RRM1	-0.438791	2.11105e-39	4.19718e-35
SGO2	-0.306546	3.10146e-39	6.16632e-35
RPL18A	-0.274286	3.59379e-39	7.14517e-35
GPSM2	-0.321145	4.85177e-39	9.64628e-35
VAMP8	-0.310776	1.09918e-38	2.18538e-34
ID3	-0.820995	1.38852e-37	2.76066e-33
CENPM	-0.562626	1.825e-37	3.62846e-33
ID1	-0.809685	6.0285e-37	1.19859e-32
CAVIN1	-0.437705	7.48337e-37	1.48784e-32
NDUFB3	-0.326585	3.49907e-36	6.95685e-32
RPL35	-0.277159	6.69207e-36	1.33052e-31
POP7	-0.2853	1.5242e-35	3.03041e-31
NRARP	-0.587763	3.43642e-35	6.83228e-31
CCDC171	0.263343	3.72847e-35	7.41294e-31
PDCD5	-0.309663	5.71662e-35	1.13658e-30
H2AFX	-0.432596	6.07008e-35	1.20685e-30
LMNA	-0.264056	6.30696e-35	1.25395e-30
CHAF1A	-0.263895	8.08578e-35	1.60761e-30
SKA2	-0.489143	1.03083e-34	2.0495e-30
TXNDC17	-0.369908	2.03644e-34	4.04885e-30
KIF14	-0.262179	2.34973e-34	4.67173e-30
ACTB	-0.389866	2.47621e-34	4.9232e-30
RPS28	-0.287377	6.1948e-34	1.23165e-29
JUNB	-0.769249	8.13568e-34	1.61754e-29
HEBP2	-0.25852	3.7141e-33	7.38437e-29
SEMA3C	0.285763	4.27235e-33	8.49429e-29
PPM1G	-0.28535	7.76631e-33	1.5441e-28
PGAM1	-0.276074	1.60299e-32	3.18707e-28
CAPG	-0.306378	1.82114e-32	3.62078e-28
SLC12A2	-0.266288	1.97527e-32	3.92724e-28
C12orf75	-0.309936	2.47047e-32	4.91179e-28
BRCA2	-0.276201	3.03354e-32	6.03127e-28
SH3BGRL3	-0.435569	5.93269e-32	1.17954e-27
MBD2	-0.286135	7.87274e-32	1.56526e-27
ATP5H	-0.313673	9.25477e-32	1.84003e-27
CKLF	-0.393989	2.43568e-31	4.84262e-27
TUBB2B	0.339322	3.78275e-31	7.52087e-27
UQCC2	-0.263068	4.27318e-31	8.49593e-27
ENSA	-0.33353	1.11959e-30	2.22597e-26
HLA-DPA1	-0.344192	2.08363e-30	4.14267e-26
SMC4	-0.712582	3.11275e-30	6.18876e-26
H1FX	-0.272949	6.78725e-30	1.34944e-25
TYMS	-1.43847	7.26619e-30	1.44466e-25
MAD2L1	-0.762703	7.38865e-30	1.46901e-25
KIF23	-0.302595	9.30577e-30	1.85017e-25
RPL32	-0.257827	1.92179e-29	3.8209e-25
DSC2	-0.42608	1.99375e-29	3.96398e-25
DYNLT1	-0.388611	2.94375e-29	5.85276e-25
CKB	-0.673796	5.20834e-29	1.03552e-24
TPPP3	-0.530145	1.21848e-28	2.42259e-24
RHOC	-0.32198	2.91394e-28	5.7935e-24
VPS29	-0.392864	4.28813e-28	8.52566e-24
KLF5	-0.395485	5.79554e-28	1.15227e-23
ATPIF1	-0.412454	7.64748e-28	1.52047e-23
UBA52	-0.295142	1.19644e-27	2.37875e-23
ANP32E	-0.39664	4.26328e-27	8.47624e-23
KIT	0.31947	5.56552e-27	1.10654e-22
MT2A	-1.29883	2.23294e-26	4.43954e-22
AURKA	-0.515937	2.47145e-26	4.91373e-22
COX17	-0.417447	2.47247e-26	4.91577e-22
TPM4	-0.352852	3.08291e-25	6.12944e-21
PFN1	-0.538962	3.25191e-25	6.46545e-21
CYCS	-0.310068	4.71225e-25	9.3689e-21
GGCT	-0.359696	5.85577e-25	1.16424e-20
UFD1	-0.377874	1.38638e-24	2.75641e-20
PAXX	-0.251288	2.21555e-24	4.40495e-20
PPP1R14B	-0.396331	2.97163e-24	5.9082e-20
CKS1B	-1.22367	7.55782e-24	1.50265e-19
EEF1B2	-0.339373	2.16522e-23	4.30488e-19
CEBPD	-0.258022	2.86133e-23	5.68889e-19
ORC6	-0.375536	3.30621e-23	6.5734e-19
RPS17	-0.268069	4.03254e-23	8.01749e-19
TMSB4X	-1.51085	4.62597e-23	9.19736e-19
HSPB11	-0.367234	5.25838e-23	1.04547e-18
LSM2	-0.287881	7.62242e-23	1.51549e-18
DHFR	-0.579539	7.64808e-23	1.52059e-18
COPS3	-0.270963	1.75709e-22	3.49346e-18
CDKN2D	-0.356287	2.79207e-22	5.55119e-18
RNASEH2B	-0.259203	3.04467e-22	6.05341e-18
LSM4	-0.353481	4.14008e-22	8.23131e-18
RPS15A	-0.25013	4.54156e-22	9.02953e-18
PPA1	-0.373386	6.07516e-22	1.20786e-17
VDAC3	-0.253749	8.3449e-22	1.65913e-17
CDCA4	-0.30352	1.09692e-21	2.18091e-17
HADH	-0.271146	3.18259e-21	6.32762e-17
TMEM238	-0.289158	4.01692e-21	7.98644e-17
S100A11	-0.489093	4.41494e-21	8.77779e-17
CENPX	-0.416078	7.34184e-21	1.45971e-16
PTTG1	-1.38389	1.05284e-20	2.09326e-16
YBX1	-0.32516	1.48883e-20	2.96008e-16
ADIRF	-0.6301	2.44942e-20	4.86994e-16
RPL31	-0.453236	2.64394e-20	5.25669e-16
ACAT2	-0.264158	2.65229e-20	5.27327e-16
SELENOW	-0.253066	3.04322e-20	6.05053e-16
NDUFA6	-0.394906	4.17278e-20	8.29633e-16
SDC1	-0.273946	5.49489e-20	1.09249e-15
EZH2	-0.347818	7.2357e-20	1.4386e-15
CEP72	0.265085	2.37074e-19	4.71351e-15
LAD1	-0.305825	2.71074e-19	5.3895e-15
GMNN	-0.984439	3.83717e-19	7.62905e-15
PLP2	-0.771978	5.06517e-19	1.00706e-14
ARPC5	-0.319873	1.2431e-18	2.47154e-14
AP2S1	-0.325385	2.92067e-18	5.80688e-14
RPL39L	-0.259679	4.37509e-18	8.69856e-14
IER3	-0.372175	5.02635e-18	9.9934e-14
RPL38	-0.318063	5.53266e-18	1.1e-13
DYNLL1	-0.428173	6.14122e-18	1.221e-13
PXMP2	-0.265447	6.99527e-18	1.3908e-13
HIST2H2AC	-0.285542	7.39302e-18	1.46988e-13
TMSB15A	-0.308226	2.4495e-17	4.87009e-13
CCDC167	-0.655146	5.34066e-17	1.06183e-12
POLE3	-0.27586	5.42342e-17	1.07828e-12
MYL6	-0.447531	3.10155e-16	6.16649e-12
SLBP	-0.284684	3.4275e-16	6.81455e-12
MT1X	-1.47711	4.40082e-16	8.74972e-12
RPL11	-0.29329	8.8761e-16	1.76475e-11
RFC4	-0.345791	1.30847e-15	2.6015e-11
ITGB3BP	-0.360835	1.4917e-15	2.9658e-11
CKS2	-1.2576	2.06438e-15	4.1044e-11
SUB1	-0.275325	2.3252e-15	4.62296e-11
NR4A1	-0.451087	3.28703e-15	6.53526e-11
CKAP2	-0.679763	3.6349e-15	7.2269e-11
HELLS	-0.39465	3.66166e-15	7.2801e-11
S100A2	-1.89623	4.11177e-15	8.17502e-11
NDUFA11	-0.263626	4.64258e-15	9.23039e-11
CENPN	-0.647783	3.97598e-14	7.90505e-10
UBC	-0.275087	4.17919e-14	8.30907e-10
YWHAH	-0.389523	5.76522e-14	1.14624e-09
SYNE2	-0.259014	8.7572e-14	1.74111e-09
NOV	0.899775	1.30812e-13	2.6008e-09
PCNA	-1.00646	1.60335e-13	3.18779e-09
RFC3	-0.359167	2.61773e-13	5.20456e-09
S100A16	-1.03702	3.32244e-13	6.60568e-09
RPL34	-0.251792	3.47138e-13	6.9018e-09
MCM3	-0.332152	3.64029e-13	7.23762e-09
PHF19	-0.529132	3.80149e-13	7.55812e-09
GGH	-0.519029	4.07876e-13	8.10939e-09
ALYREF	-0.349837	5.36091e-13	1.06586e-08
TPRKB	-0.291151	6.61396e-13	1.31499e-08
DDX39A	-0.313215	1.4228e-12	2.82881e-08
ATP5L	-0.303186	1.54551e-12	3.07279e-08
RPL22	-0.253626	2.57222e-12	5.11409e-08
EXOSC8	-0.340899	2.74194e-12	5.45152e-08
NDUFB11	-0.270627	3.38252e-12	6.72512e-08
RPS25	-0.30573	3.65077e-12	7.25846e-08
PKM	-0.489375	6.96841e-12	1.38546e-07
USMG5	-0.401632	4.03898e-11	8.0303e-07
TMSB10	-0.285954	4.05731e-11	8.06675e-07
TUBB	-0.542349	4.71679e-11	9.37792e-07
DNAJC9	-0.356243	7.49388e-11	1.48993e-06
COX5A	-0.258938	1.56951e-10	3.12051e-06
DSCC1	-0.257193	1.70771e-10	3.39527e-06
SIVA1	-0.508974	2.4236e-10	4.8186e-06
SLC25A5	-0.351867	3.84365e-10	7.64195e-06
ATP5E	-0.361472	3.87408e-10	7.70245e-06
COX8A	-0.257786	5.06792e-10	1.0076e-05
RPA3	-0.693604	6.94711e-10	1.38122e-05
RBX1	-0.309622	6.96024e-10	1.38383e-05
CHCHD2	-0.286412	9.75264e-10	1.93902e-05
GNG5	-0.296279	1.20429e-09	2.39437e-05
KLF10	-0.255924	1.2245e-09	2.43455e-05
KRT10	-1.67502	2.6787e-09	5.3258e-05
RPS13	-0.267132	2.92602e-09	5.81752e-05
PPIF	-0.264619	2.97606e-09	5.91701e-05
EIF5A	-0.327317	3.14595e-09	6.25478e-05
CALM2	-0.615286	4.22247e-09	8.39511e-05
ANAPC11	-0.418074	9.66104e-09	0.000192081
SNRPD3	-0.309461	1.08775e-08	0.000216267
JPT1	-0.541716	1.47307e-08	0.000292875
FABP5	-1.34028	2.80046e-08	0.000556787
H2AFV	-0.573146	2.83125e-08	0.000562909
RAN	-0.335239	2.97425e-08	0.000591341
GUK1	-0.321521	3.18395e-08	0.000633032
PIM3	-0.280157	3.53449e-08	0.000702727
TMEM106C	-0.356182	4.16833e-08	0.000828748
MCM6	-0.264566	4.46768e-08	0.000888264
MAFB	-0.255135	5.87143e-08	0.00116736
TUBB4B	-1.26609	6.0822e-08	0.00120926
RPL12	-0.271134	8.14593e-08	0.00161957
LSM5	-0.526782	9.71664e-08	0.00193186
ATF3	-0.82491	2.04949e-07	0.00407479
RFC2	-0.365818	2.29338e-07	0.00455969
SNRPD1	-0.387957	2.75178e-07	0.00547109
PLK3	-0.26325	3.2012e-07	0.00636463
RNASEH2A	-0.487055	3.44235e-07	0.00684408
ERH	-0.356794	3.92156e-07	0.00779684
NFKBIA	-0.847385	4.88923e-07	0.00972077
HMGN1	-0.35845	5.51069e-07	0.0109563
FEN1	-0.274042	6.00204e-07	0.0119333
FBLN1	-0.275722	7.44897e-07	0.01481
PTGES3	-0.331121	7.72269e-07	0.0153543
SNRPF	-0.452146	1.03531e-06	0.020584
IDH2	-0.352289	1.08949e-06	0.0216612
BTG2	-1.06034	1.10474e-06	0.0219645
ALDOA	-0.395573	1.34431e-06	0.0267277
PRDX2	-0.337203	2.06256e-06	0.0410077
TNFAIP3	-0.433083	2.52082e-06	0.050119
SMC2	-0.470892	2.97893e-06	0.059227
EMP2	-0.646497	3.20705e-06	0.0637625
IL17B	-0.320144	3.41341e-06	0.0678655
CENPF	-0.79301	3.53556e-06	0.070294
USP1	-0.392308	4.8206e-06	0.0958432
SNRPC	-0.251979	5.17107e-06	0.102811
SNRPD2	-0.326251	5.96634e-06	0.118623
ANP32B	-0.467373	8.45027e-06	0.168008
SNRPG	-0.488203	9.05401e-06	0.180012
MZT2A	-0.414085	9.90182e-06	0.196868
STMN1	-0.744039	1.2259e-05	0.243733
NDUFS5	-0.259009	1.44939e-05	0.288167
IFI27	-0.859103	1.59455e-05	0.317028
AES	-0.318705	3.42763e-05	0.681482
MZT1	-0.283141	3.70962e-05	0.737546
TUBA1C	-1.05073	7.00778e-05	1
NFKBIZ	-0.280027	7.41649e-05	1
HSPE1	-0.315185	8.50598e-05	1
UQCRH	-0.329845	8.79401e-05	1
HIST1H1E	-0.272064	9.6593e-05	1
CALM1	-0.460245	0.000136289	1
ATP5J	-0.264786	0.000161712	1
BUB3	-0.450387	0.000202057	1
PSIP1	-0.250448	0.000229998	1
UBE2S	-1.01241	0.000306902	1
MCM7	-0.566547	0.000353356	1
UQCRQ	-0.287275	0.000514235	1
NUDT1	-0.448728	0.000514708	1
GADD45B	-0.289356	0.000555109	1
DNMT1	-0.48305	0.000715863	1
TAGLN2	-0.70048	0.000790565	1
B2M	-0.353645	0.000809817	1
DBI	-0.46058	0.00133797	1
KLF4	-0.362007	0.00139532	1
MT1G	-0.345263	0.00149475	1
ZFP36	-0.852445	0.00149757	1
WDR34	-0.330409	0.00172209	1
HLA-DRA	-0.493946	0.00205254	1
TSTD1	-0.335034	0.00222413	1
KPNA2	-0.788076	0.0023125	1
MDC1	-0.407995	0.00240122	1
TMEM54	-0.250111	0.00285052	1
ANXA1	-0.62235	0.0028611	1
HMGB3	-0.496873	0.00389719	1
MYL12B	-0.274034	0.00415234	1
SUMO2	-0.314234	0.00427925	1
MCM5	-0.452418	0.00438061	1
PDLIM4	-0.25428	0.00639861	1
MRPL51	-0.353456	0.00727336	1
KIF22	-0.281341	0.00772993	1
HMGN2	-0.968953	0.00909398	1
LSM3	-0.564872	0.00933467	1
HIST1H4C	-1.79949	0.00992948	1
SOD2	-0.856964	0.0106479	1
PDLIM1	-0.487578	0.012296	1
SELENOP	-0.301675	0.0159918	1
RANBP1	-0.650326	0.0166548	1
CCDC34	-0.338107	0.023392	1
PHLDA2	-0.776567	0.0276868	1
CLEC2B	-0.414145	0.0285462	1
IMPA2	-0.402858	0.0365272	1
DSTN	-0.4897	0.044906	1
PMAIP1	-0.361931	0.0507402	1
IGKC	-0.575855	0.0595229	1
DSP	-1.51476	0.0635946	1
COX7B	-0.311822	0.064691	1
SERTAD1	-0.343256	0.0720518	1
HRAS	-0.307337	0.0727587	1
EZR	-0.550621	0.0822168	1
PHGDH	-0.433368	0.0981117	1
JUP	-0.69757	0.0990355	1
IGFBP2	-0.395109	0.104117	1
FOSB	-0.851794	0.115096	1
PERP	-1.88201	0.129894	1
LGALS3	-0.345113	0.139591	1
HIST1H1C	-0.518476	0.149386	1
TMPO	-0.633645	0.149501	1
MT1E	-0.879902	0.182674	1
RPS26	-0.255013	0.184371	1
CD74	-0.51644	0.187703	1
SOCS3	-0.263918	0.195101	1
UQCR10	-0.384253	0.198443	1
NASP	-0.646044	0.205784	1
CDKN1A	-0.353993	0.227731	1
TM4SF1	-0.351219	0.23604	1
PPDPF	-0.48813	0.259025	1
MIS18BP1	-0.283467	0.332671	1
S100A10	-0.331521	0.335155	1
DUSP1	-1.14892	0.337428	1
DTYMK	-0.626989	0.357991	1
DEK	-0.75673	0.366401	1
MCM4	-0.59602	0.425597	1
IRF1	-0.634137	0.430991	1
PSMA7	-0.268897	0.436219	1
CARHSP1	-0.521149	0.439709	1
DUT	-0.916902	0.445831	1
ELOB	-0.301241	0.46116	1
RPL36A	-0.28613	0.464894	1
SNRPB	-0.398316	0.496041	1
NUCKS1	-0.484386	0.4961	1
PTMS	-0.411517	0.518293	1
CBR3	-0.319549	0.541275	1
TUBG1	-0.26594	0.627719	1
BTG3	-0.293129	0.688088	1
MZT2B	-0.387611	0.747875	1
CLIC1	-0.267452	0.750643	1
CD9	-0.852468	0.801818	1
HNRNPA1	-0.269578	0.804129	1
TPI1	-0.283807	0.812909	1
TMA7	-0.350153	0.823153	1
GPX4	-0.542085	0.901004	1
BCL2L12	-0.270818	0.992828	1
