# Supplementary material for: A novel SOX6 + melanoma cell subtype promotes early microsatellite invasion in Asian acral melanoma through fatty acid transport disorder
Source: J Exp Clin Cancer Res. 2025 Aug 27;44:254. doi: 10.1186/s13046-025-03516-2 (PMC12382077; doi:10.1186/s13046-025-03516-2)
Supplement: Supplementary file 6 — Supplementary Material 6 [file 13046_2025_3516_MOESM6_ESM.xlsx]

## Sheet: OE_vs_NC
gene_name	logFC	p_value	p_value_adj
MMP2	-23.9478	1.84476e-08	0.000466578
MOCOS	-18.0267	5.86278e-08	0.000546898
SOX6	16.5563	6.48701e-08	0.000546898
FOSL2	4.42896	1.4065e-07	0.000557046
MTHFD1L	-7.10474	1.6664e-07	0.000557046
PLCB4	3.31754	1.82873e-07	0.000557046
PTX3	48.5921	1.88158e-07	0.000557046
TMPRSS15	-9.21189	1.97333e-07	0.000557046
CPNE8	2.14246	1.98221e-07	0.000557046
TFAP2B	-40.2213	3.46261e-07	0.0007426
LOXL4	-109.342	3.61745e-07	0.0007426
GSN	-16.4584	3.80591e-07	0.0007426
COL6A2	84.0044	3.81694e-07	0.0007426
MAFB	2.98749	4.30897e-07	0.000752462
NDN	-9.40837	4.5406e-07	0.000752462
APEH	-3.98507	4.94144e-07	0.000752462
SECTM1	-3.99566	5.05767e-07	0.000752462
RPS2P5	-477.291	7.17833e-07	0.000956056
MOK	-3.31713	7.50856e-07	0.000956056
PXDN	3.90672	7.56015e-07	0.000956056
AMIGO2	-5.1058	8.20298e-07	0.000987951
SH3PXD2A-AS1	-2.22207	8.9564e-07	0.00102966
RSU1	-1.49001	1.04899e-06	0.00109352
CNTNAP3P2	-4.30117	1.05436e-06	0.00109352
SCUBE3	8.04628	1.11003e-06	0.00109352
SNAI2	4.17102	1.12413e-06	0.00109352
LAPTM4A	37.4926	1.52036e-06	0.00134054
MRGPRX4	-4.20447	1.52971e-06	0.00134054
MMP14	10.8114	1.53708e-06	0.00134054
POLR2A	7.29413	1.68484e-06	0.00137645
SNX9	-12.208	1.68709e-06	0.00137645
CARD10	-2.05375	1.75508e-06	0.00138717
LYPD3	-4.36793	2.06402e-06	0.00153831
ADM2	-5.56126	2.06795e-06	0.00153831
METTL9	1.30215	2.18955e-06	0.00158223
ITGB4	-0.806796	2.25547e-06	0.0015846
TMTC2	-5.06099	2.43413e-06	0.00166389
AL590666.2	-38.0289	2.51827e-06	0.0016761
CXCL8	200.35	2.80026e-06	0.001816
A2M	-3.98697	3.34224e-06	0.0021133
ST3GAL1	1.1746	3.58804e-06	0.00220001
CDH2	-12.503	3.69143e-06	0.00220001
MAGEA1	-3.73929	3.88641e-06	0.00220001
HMCN1	-11.6183	3.89237e-06	0.00220001
RAB39B	-1.55284	3.98254e-06	0.00220001
TFRC	42.2127	4.00128e-06	0.00220001
SP1	-4.57053	4.36564e-06	0.00234927
CLASP1	-2.62794	4.67117e-06	0.00246132
RN7SL657P	-2.65951	4.78508e-06	0.00246988
BMP6	29.829	5.04504e-06	0.00247829
CARS1	-9.19058	5.05052e-06	0.00247829
H2AJ	-2.07066	5.10689e-06	0.00247829
SDC3	-15.4169	5.19331e-06	0.00247829
FRMD4B	-1.66553	5.34391e-06	0.00250293
KIAA1549L	19.3489	5.45898e-06	0.00251034
RPL27A	-9.43496	5.629e-06	0.0025423
AL356133.1	-7.25057	5.86489e-06	0.00260237
ARID5B	-1.12028	6.00844e-06	0.00262009
TRIM51	-6.62543	6.33183e-06	0.00269028
KCNG1	-2.26802	6.45088e-06	0.00269028
PGM1	24.5287	6.55308e-06	0.00269028
COL18A1	-4.81567	6.74615e-06	0.00269028
CTAG1A	-39.8285	6.79522e-06	0.00269028
MMP15	8.39379	6.8076e-06	0.00269028
CAPN2	12.7324	6.94406e-06	0.00269525
VCX	-1.18997	7.03332e-06	0.00269525
TSEN34	1.74307	7.64694e-06	0.00283213
PRKCE	0.713936	7.65409e-06	0.00283213
RPS6KA2	-1.47261	7.74953e-06	0.00283213
MANF	9.72263	7.9056e-06	0.00283213
MBOAT2	2.13827	7.99658e-06	0.00283213
TCF25	-2.15021	8.06236e-06	0.00283213
TOR4A	6.62852	8.17864e-06	0.00283362
PAM	-2.35771	8.71371e-06	0.00297615
PYCR1	-8.32861	8.82991e-06	0.00297615
ITGB3	99.2175	8.94305e-06	0.00297615
SOX9	3.40636	9.32965e-06	0.00306449
SDC4	67.7644	1.00276e-05	0.00318448
LINC00993	-2.014	1.02437e-05	0.00318448
HAND2	1.63623	1.05887e-05	0.00318448
KCNJ8	2.72915	1.06073e-05	0.00318448
VEGFC	4.44861	1.06432e-05	0.00318448
KIF21B	-1.255	1.0648e-05	0.00318448
GASAL1	0.878054	1.07488e-05	0.00318448
PSAT1	-113.163	1.08011e-05	0.00318448
NRP1	-1.88063	1.08282e-05	0.00318448
WDHD1	5.52047	1.1479e-05	0.00325988
SV2A	1.81551	1.14974e-05	0.00325988
ACO1	4.60257	1.15994e-05	0.00325988
FSTL1	2.88225	1.16783e-05	0.00325988
CNRIP1	1.21956	1.1729e-05	0.00325988
RAMP1	-17.2877	1.21377e-05	0.00333682
TRIOBP	-2.48431	1.30579e-05	0.00346614
SFRP1	54.2273	1.30752e-05	0.00346614
LGMN	2.2415	1.31264e-05	0.00346614
RAI14	3.16683	1.35273e-05	0.00346614
INKA2	1.54919	1.38324e-05	0.00346614
COL19A1	-7.33399	1.40444e-05	0.00346614
NIPAL3	-8.18822	1.41391e-05	0.00346614
FZD7	-9.22596	1.42146e-05	0.00346614
PROS1	2.74609	1.42239e-05	0.00346614
CLIP4	-6.35215	1.4252e-05	0.00346614
TPD52L1	-1.34586	1.4392e-05	0.00346614
SORCS1	-3.25546	1.44073e-05	0.00346614
AC023824.1	-1.42001	1.44392e-05	0.00346614
PALM3	2.21847	1.45268e-05	0.00346614
SLC2A10	0.926578	1.47787e-05	0.00347732
EIF2S2	-36.3668	1.50392e-05	0.00347732
ANKRD29	-0.591687	1.51397e-05	0.00347732
IL18R1	-1.04692	1.51783e-05	0.00347732
ECH1	-2.75106	1.53232e-05	0.00347732
CST1	187.412	1.53985e-05	0.00347732
MAP1A	2.47367	1.61957e-05	0.00356283
ITPR1	1.14179	1.63992e-05	0.00356283
LIF	106.54	1.64195e-05	0.00356283
KIF1C	2.33679	1.64466e-05	0.00356283
ATF4	-112.291	1.64815e-05	0.00356283
OST4	8.31944	1.66299e-05	0.00356443
RPL4P4	-13.7395	1.70765e-05	0.0035879
CYBA	18.9895	1.72218e-05	0.0035879
NEDD4L	-1.53183	1.73564e-05	0.0035879
CNTN3	-3.19438	1.76017e-05	0.0035879
AL121578.1	-6.01901	1.76645e-05	0.0035879
ADAM12	3.31387	1.77614e-05	0.0035879
SEMA3F	2.57846	1.79326e-05	0.0035879
EMP3	18.6458	1.79716e-05	0.0035879
SELENOM	1.7375	1.80161e-05	0.0035879
SYTL5	-55.4183	1.88599e-05	0.0037266
ACP6	-1.42325	1.9133e-05	0.00375125
CBLN2	0.904012	1.9284e-05	0.00375178
TAFA3	-1.11339	1.9527e-05	0.00375545
TIAM1	-1.30148	1.96018e-05	0.00375545
HTR7	-7.14974	1.98147e-05	0.00375545
PTPRF	2.84488	1.98968e-05	0.00375545
RPL5	-32.7882	2.01973e-05	0.00378393
GJB1	-0.952529	2.06303e-05	0.00383663
PCSK1N	8.05993	2.10148e-05	0.00387961
SH2B3	56.8429	2.14743e-05	0.00391621
AXL	-24.0938	2.15228e-05	0.00391621
LRP4	1.8715	2.26201e-05	0.00408648
AC080023.2	17.3838	2.29966e-05	0.00409637
SLC22A4	3.06699	2.31949e-05	0.00409637
WSB1	0.977964	2.32138e-05	0.00409637
OAF	66.5453	2.34464e-05	0.00409637
COA1	-2.56276	2.34846e-05	0.00409637
VASN	1.27395	2.3866e-05	0.00412311
ABCC5	1.59841	2.3964e-05	0.00412311
DLGAP1	-0.501609	2.45187e-05	0.0041504
MLEC	7.64377	2.46968e-05	0.0041504
GALNS	1.30247	2.47605e-05	0.0041504
LINC02015	3.01128	2.4779e-05	0.0041504
SIRPA	-0.885616	2.51936e-05	0.00418821
COL9A3	39.3207	2.53359e-05	0.00418821
PALD1	1.21261	2.55626e-05	0.00419825
ALDH1L2	-5.82795	2.63166e-05	0.00427836
LHFPL2	4.33453	2.64397e-05	0.00427836
MFSD12	-8.75317	2.65579e-05	0.00427836
PHTF1	1.92923	2.73494e-05	0.0043239
AKAP2	1.10167	2.74308e-05	0.0043239
FLNA	-20.0665	2.74533e-05	0.0043239
CDC42EP1	-1.76865	2.75245e-05	0.0043239
UHRF1BP1	-2.99867	2.86738e-05	0.00447098
NEBL	-0.994185	2.88142e-05	0.00447098
OPHN1	-5.45687	2.9094e-05	0.00447719
PYGL	-4.39317	2.92083e-05	0.00447719
ARHGEF11	5.40576	2.98646e-05	0.00453886
ARG2	-3.17965	2.99695e-05	0.00453886
LAD1	-3.50775	3.07272e-05	0.00461368
WNK4	4.49234	3.09825e-05	0.00461368
LGALS3	-4.68108	3.10108e-05	0.00461368
CLMP	7.29776	3.14461e-05	0.00465109
MYO10	3.87545	3.19433e-05	0.0046672
MIDN	-2.28987	3.21024e-05	0.0046672
EPHB6	0.701666	3.22596e-05	0.0046672
SEMA4B	0.921079	3.22932e-05	0.0046672
TPTEP1	0.865963	3.25439e-05	0.00467671
MANSC1	-2.28844	3.27768e-05	0.00468356
LIMD1	1.31208	3.31252e-05	0.00470676
OPRD1	-1.51188	3.34928e-05	0.0047324
IGFBP6	26.2739	3.39192e-05	0.00475356
SCAT8	-11.7018	3.40184e-05	0.00475356
EFEMP2	0.741073	3.43391e-05	0.00477201
CNTNAP3B	-0.566184	3.49035e-05	0.0048108
COLGALT2	1.47379	3.509e-05	0.0048108
AL365181.3	-42.3801	3.51889e-05	0.0048108
RTL8B	2.95331	3.55262e-05	0.00482882
PLXNA2	1.6566	3.57026e-05	0.00482882
LRRC8D	-4.36657	3.60151e-05	0.00484517
NOA1	-4.75821	3.62366e-05	0.00484918
BMP2	30.797	3.69152e-05	0.004914
PRSS12	-2.52395	3.76016e-05	0.00497917
AC023043.1	-15.021	3.81861e-05	0.00503023
CD96	-13.2265	3.84263e-05	0.00503564
CPVL	2.6339	3.89402e-05	0.00507668
ARSB	4.27855	3.92458e-05	0.00509028
WWC1	0.809898	4.01842e-05	0.00516522
ABHD2	-5.28816	4.0232e-05	0.00516522
DENND5A	2.02996	4.08392e-05	0.00520903
S1PR4	-2.41928	4.11138e-05	0.00520903
AL035541.1	-31.2319	4.14773e-05	0.00520903
TLE4	-2.50881	4.15077e-05	0.00520903
ELMOD1	1.05771	4.1603e-05	0.00520903
MORF4L2	7.34504	4.18873e-05	0.00521879
NARS1	-12.7957	4.29685e-05	0.00532726
KANK1	-1.52871	4.34067e-05	0.00535532
ST8SIA1	0.430392	4.41899e-05	0.00542549
APMAP	14.7486	4.52616e-05	0.00551113
PKNOX2	1.87794	4.53233e-05	0.00551113
SLC7A1	-18.7102	4.56705e-05	0.00551116
EGR2	-2.52356	4.57875e-05	0.00551116
AARS1	-55.4334	4.59772e-05	0.00551116
DTX4	0.631005	4.63856e-05	0.00551371
TYRO3	1.52362	4.64345e-05	0.00551371
WNT5A	5.85941	4.76704e-05	0.00563401
WARS1	-8.33919	4.81686e-05	0.00565785
RACK1	-29.2971	4.83328e-05	0.00565785
NT5E	33.5124	4.85431e-05	0.00565785
YARS1	-17.2259	4.88877e-05	0.0056581
RPL7AP11	-3.64356	4.89927e-05	0.0056581
ATP10B	-0.571046	4.96666e-05	0.00569949
SLC6A9	-7.85189	4.98018e-05	0.00569949
SUSD5	3.91111	5.13081e-05	0.00584436
DENND2A	1.59031	5.15298e-05	0.00584436
GAGE12H	18.1893	5.20717e-05	0.00584519
CCDC9B	-1.59204	5.21636e-05	0.00584519
TWIST2	2.27765	5.23673e-05	0.00584519
OTULINL	2.94522	5.24616e-05	0.00584519
PRPS1L1	-3.84001	5.30627e-05	0.00588623
PSMA5	1.67468	5.39986e-05	0.0059639
COL27A1	2.61829	5.50931e-05	0.00603644
SOGA1	2.80257	5.51838e-05	0.00603644
FREM2	-2.09028	5.53714e-05	0.00603644
TNFRSF19	-8.05996	5.59548e-05	0.00607386
ATP6V0A4	-8.99716	5.68158e-05	0.00609748
BMP8A	-1.6897	5.69854e-05	0.00609748
ADAMTS9	10.3722	5.71188e-05	0.00609748
PC	-4.34645	5.71368e-05	0.00609748
TARS1	-11.5201	5.75707e-05	0.00611797
P3H2	12.4418	5.80412e-05	0.00614216
SCARB1	5.11524	5.87642e-05	0.00617646
IDS	32.6552	5.88537e-05	0.00617646
C3orf70	1.89053	5.94213e-05	0.00621026
RASA1	-5.84339	6.03135e-05	0.00626626
KCNS3	-3.03855	6.15872e-05	0.00626626
CTH	-5.88857	6.16247e-05	0.00626626
ATF3	-0.861091	6.22729e-05	0.00626626
SLC22A17	0.476608	6.23857e-05	0.00626626
LINGO2	-0.528484	6.27251e-05	0.00626626
AJAP1	2.89625	6.3122e-05	0.00626626
CPS1	-0.657181	6.31675e-05	0.00626626
MET	-4.80617	6.32725e-05	0.00626626
CLMN	-1.93666	6.33583e-05	0.00626626
CD163L1	0.627796	6.34193e-05	0.00626626
TBC1D8	-7.47693	6.34299e-05	0.00626626
ACTN1	-8.05278	6.35779e-05	0.00626626
DUSP1	13.2263	6.38029e-05	0.00626626
FBLN1	0.936054	6.39808e-05	0.00626626
COL6A1	154.942	6.41138e-05	0.00626626
CAMK1	0.518133	6.41689e-05	0.00626626
SPRR2D	-5.31697	6.5785e-05	0.00639936
MT-ND4	-2078.86	6.61916e-05	0.00640437
UBE2Q1	2.3904	6.63429e-05	0.00640437
IRS2	-11.6531	6.69453e-05	0.00642125
KLF11	-0.897003	6.74204e-05	0.00642125
RNF187	8.44193	6.7532e-05	0.00642125
SNHG14	1.51915	6.76882e-05	0.00642125
MYO1E	-9.04938	6.77872e-05	0.00642125
HBEGF	16.109	6.83967e-05	0.00645481
OSBPL10	-4.30884	7.03986e-05	0.00661904
RPL29	-61.9514	7.09994e-05	0.00663593
GNAO1	-0.781738	7.13448e-05	0.00663593
PGAM4	8.19281	7.13654e-05	0.00663593
FAM50B	-1.64683	7.23792e-05	0.00667246
SMAD6	1.44078	7.25684e-05	0.00667246
KLF7	1.32455	7.27355e-05	0.00667246
PLPP3	5.35832	7.32136e-05	0.00667246
PAFAH2	-1.36095	7.33124e-05	0.00667246
PCDH7	1.00861	7.33411e-05	0.00667246
GPATCH4	-2.00724	7.37152e-05	0.00668245
AC114501.2	-11.3236	7.4074e-05	0.006691
CNTNAP1	4.49199	7.44857e-05	0.00669112
PMP22	19.1749	7.46045e-05	0.00669112
MEGF10	0.943679	7.53724e-05	0.00673611
SLCO4A1	-7.39377	7.58127e-05	0.00673979
ABCB4	-0.498564	7.59466e-05	0.00673979
KHDRBS3	-0.606049	7.63469e-05	0.00675163
BNIP3P1	5.16215	7.68886e-05	0.00677584
CORO2A	1.11556	7.92738e-05	0.00695942
PDE3A	-7.11337	7.96157e-05	0.00695942
NNMT	-5.17403	7.97973e-05	0.00695942
TRPV2	5.11612	8.0817e-05	0.00697907
CLSTN1	7.04778	8.08395e-05	0.00697907
HIVEP2	1.81461	8.15762e-05	0.00697907
LRFN5	6.36052	8.15878e-05	0.00697907
B3GNT7	-6.15647	8.20492e-05	0.00697907
STING1	1.01625	8.21501e-05	0.00697907
SPARC	-151.085	8.29908e-05	0.00697907
MORN4	-2.26288	8.29918e-05	0.00697907
RAB17	-0.948912	8.34673e-05	0.00697907
TRIM62	-5.98995	8.36323e-05	0.00697907
NARF	0.771438	8.37165e-05	0.00697907
TNS2	1.21042	8.39985e-05	0.00697907
SASH1	1.63785	8.41201e-05	0.00697907
NRP2	-1.99643	8.45361e-05	0.00697907
ELL2	-0.568161	8.45675e-05	0.00697907
TMEM69	-4.50361	8.47271e-05	0.00697907
VIT	-0.365699	8.48702e-05	0.00697907
GEM	22.9704	8.5276e-05	0.00697907
S100A3	41.585	8.53014e-05	0.00697907
CARMIL2	1.12055	8.55414e-05	0.00697907
EPHB4	2.86657	8.58855e-05	0.00698462
SEMA7A	-4.70848	8.72979e-05	0.0070575
AC008443.1	26.5302	8.73398e-05	0.0070575
JUN	3.76863	8.83097e-05	0.0071117
RPL15	-14.7857	8.866e-05	0.0071117
KLF13	-1.08442	8.8854e-05	0.0071117
AC104958.2	-3.15975	9.01486e-05	0.00719255
AC078817.1	-49.142	9.04465e-05	0.00719363
FAM3C2	-79.722	9.11298e-05	0.00722525
PLP1	-0.864334	9.16041e-05	0.00724016
LPCAT2	-2.32809	9.20616e-05	0.00725365
LAMB1	-23.3583	9.24417e-05	0.00726098
MYL6	5.13351	9.36009e-05	0.00731317
NPC1	-1.89389	9.44653e-05	0.00731317
YEATS2	2.35561	9.46204e-05	0.00731317
OXLD1	-2.33579	9.48524e-05	0.00731317
SLC31A1	-4.40998	9.48949e-05	0.00731317
MAP7D1	4.74778	9.49461e-05	0.00731317
HLA-DOA	-1.34594	9.51302e-05	0.00731317
UTRN	-2.59569	9.77408e-05	0.00745842
SLAMF9	7.48282	9.78399e-05	0.00745842
TEX13D	-0.331343	9.79043e-05	0.00745842
GRM8	-1.63182	9.87167e-05	0.00749772
SHMT2	-9.65855	9.94786e-05	0.00753297
INPP5F	-34.8295	0.000100072	0.0075553
AL160006.1	-1.67473	0.000101809	0.00766117
U2AF2	14.7098	0.00010251	0.00766117
SLC7A5	-109.165	0.00010285	0.00766117
ARHGAP18	-2.4756	0.00010287	0.00766117
MYO1B	2.31012	0.000103395	0.00766117
SLCO4A1-AS1	-11.9216	0.000103489	0.00766117
ARNT2	-9.80374	0.000103892	0.00766117
ARL4C	-1.15119	0.000103898	0.00766117
FZD9	1.84064	0.000105699	0.0077629
RPL15P18	-11.0876	0.000105891	0.0077629
INTS4P2	-1.28676	0.000106344	0.00776605
ERICD	1.97852	0.000106554	0.00776605
FMNL2	-2.60077	0.000106855	0.00776605
AC037450.1	-1.60762	0.000107207	0.00776928
C1QTNF1	2.2913	0.000107816	0.00779109
ITM2B	5.18916	0.000108364	0.00780836
EIF4G1	10.7247	0.000111435	0.00800017
GTF2F2	-2.39251	0.000111749	0.00800017
SLC26A2	-145.843	0.000112115	0.00800017
TBC1D14	-2.73264	0.000112665	0.00800017
OR51B5	-2.00014	0.000112715	0.00800017
MSX1	4.71561	0.000112923	0.00800017
SULT1B1	-2.02507	0.000113349	0.00800785
EIF3D	-10.8095	0.000113824	0.00801903
SFT2D2	-7.66406	0.00011437	0.00803512
SEMA3C	-10.2507	0.000116468	0.00815845
SLC45A3	2.99275	0.000116809	0.00815845
BCAR1	0.586617	0.000117161	0.00815845
TUBB2A	6.35134	0.000117582	0.00815845
SOX13	-1.08417	0.000117738	0.00815845
MAGEA10	-3.1785	0.00011819	0.00816735
SLITRK6	-38.6759	0.000119009	0.00820154
NTM	-1.91146	0.000119904	0.00822771
ATXN1	1.71705	0.000120039	0.00822771
CST4	8.51891	0.000121427	0.00830036
GLI3	2.50989	0.000121922	0.00830924
RELL1	-3.5139	0.000122227	0.00830924
GAS6	4.93701	0.000122543	0.00830924
RCAN1	-9.66324	0.000123497	0.00830998
LAMB3	31.2446	0.000123929	0.00830998
SAAL1	-4.36527	0.000123999	0.00830998
CYP24A1	0.615041	0.000124021	0.00830998
EYA4	-1.42886	0.000124578	0.00830998
LINC00662	-0.746203	0.000124699	0.00830998
CAMTA2	-4.271	0.000125263	0.00830998
AC021087.1	0.439375	0.000125498	0.00830998
DDIT4	-43.67	0.000126024	0.00830998
TMEM132D-AS1	-1.1878	0.000126069	0.00830998
COL22A1	-3.75228	0.000126493	0.00830998
RPL13AP5	-755.181	0.000126496	0.00830998
MERTK	0.38485	0.000126845	0.00831132
CSPG5	0.79103	0.000127289	0.00831887
TBL1X	-3.67693	0.000127992	0.00833635
BNIP3	9.66528	0.000128216	0.00833635
PYROXD2	-3.97503	0.000128927	0.0083611
DPAGT1	-0.77301	0.000129982	0.00840796
AGO4	0.996624	0.000130523	0.00842139
AL121821.2	1.04249	0.000131915	0.00847988
PELI1	-5.01142	0.0001321	0.00847988
AC079250.1	-47.0367	0.000133096	0.00852221
IL11	39.521	0.000134325	0.00857918
KIAA0930	0.800348	0.00013514	0.00860861
NXF2	-0.735589	0.000135901	0.00860861
UBA7	0.584863	0.000136265	0.00860861
TMEM267	-0.729199	0.000136296	0.00860861
SHISA2	-15.5118	0.000136488	0.00860861
INHBE	-0.483273	0.000136879	0.00861179
EIF2D	-3.2543	0.000137397	0.00862291
KIFBP	2.24447	0.000138347	0.0086537
TJP2	4.27254	0.000138819	0.0086537
ASTN1	-0.836655	0.00013911	0.0086537
GPR158	2.28388	0.000139256	0.0086537
GAGE2A	-7.51334	0.000139841	0.00865694
GLIS3	2.41057	0.000139992	0.00865694
MEX3A	-2.23059	0.000141245	0.00869759
XXYLT1	2.33	0.000141338	0.00869759
SNTB1	-7.4808	0.000142771	0.00876447
EIF2S3B	5.11786	0.000144029	0.0088203
PHGDH	-55.0292	0.00014518	0.00885873
TMEM132A	7.20055	0.000145357	0.00885873
EFNA5	0.666529	0.000146021	0.00886143
CNST	-2.37361	0.000146193	0.00886143
THOC5	-3.60956	0.000146453	0.00886143
REEP5	2.5295	0.000148072	0.00890279
GRK3	0.623313	0.000148229	0.00890279
AC027031.2	-2.36198	0.000148843	0.00890279
SMOC1	-2.15699	0.000148875	0.00890279
FNBP1	1.41305	0.000148896	0.00890279
AMACR	-6.40836	0.000150489	0.00892138
CTSS	14.4515	0.000150904	0.00892138
FBXL19-AS1	-0.680454	0.000151044	0.00892138
GSEC	-1.117	0.000151184	0.00892138
MANCR	-1.56919	0.000151611	0.00892138
RPL12P4	-144.521	0.000152276	0.00892138
ZNF702P	0.896432	0.000152277	0.00892138
TUBA1A	8.76619	0.000152568	0.00892138
LRIG1	-0.599737	0.000153073	0.00892138
STARD13	-2.24406	0.000153342	0.00892138
XPOT	-18.9146	0.000153435	0.00892138
CCDC102B	-2.04551	0.00015344	0.00892138
TREM1	2.05401	0.000154091	0.00893868
STK40	-2.66933	0.000154932	0.00896688
CTAG1B	-5.60457	0.000155664	0.0089887
POGLUT2	19.3769	0.000156883	0.0090306
ZNF608	-0.375094	0.000157104	0.0090306
ANKRD50	-2.53457	0.000159332	0.00913793
SSX4	-0.362846	0.000160321	0.00915965
AC024293.1	-159.69	0.000160645	0.00915965
DHRS3	-12.6184	0.000160797	0.00915965
RPL18AP3	-524.87	0.000161923	0.00915994
WDR74	-1.09585	0.000161986	0.00915994
BAMBI	5.97783	0.000162115	0.00915994
FUT11	1.46298	0.000162251	0.00915994
FAM107B	-2.25534	0.000163503	0.00921007
ZNF572	-0.862284	0.000164545	0.00924817
RNF144B	0.838711	0.000167448	0.00938987
PPM1M	-1.4736	0.000167809	0.00938987
CSTB	9.12725	0.000168188	0.0093903
TSPAN9	1.3992	0.000168589	0.00939197
UBXN7	2.23477	0.000169977	0.0094112
ID1	89.5255	0.000170322	0.0094112
PDE1C	3.63162	0.000170376	0.0094112
PHEX	-0.947983	0.00017072	0.0094112
SEMA3G	-2.10961	0.000170877	0.0094112
AL365181.2	-8.03944	0.000171532	0.0094112
TRIM51CP	-0.562498	0.000171539	0.0094112
BCAS3	-1.12851	0.000172133	0.00942336
APOE	-0.951309	0.000174747	0.00947207
ADCY1	1.22606	0.000174758	0.00947207
IDH1	-3.10578	0.000174787	0.00947207
FAM163A	0.852524	0.00017488	0.00947207
AMPH	1.31424	0.000175093	0.00947207
TRAK1	-0.471204	0.00017527	0.00947207
MACROD1	-4.21059	0.000175834	0.00948229
FOLH1	1.24464	0.000177996	0.00957112
CD55	-12.5107	0.000178238	0.00957112
EIF2S2P4	-21.3771	0.000178908	0.00958674
TRIM44	-4.01778	0.000180077	0.00960702
IL10	0.638858	0.000180634	0.00960702
RPL10A	-79.9521	0.000180704	0.00960702
ACSF2	0.502721	0.000180998	0.00960702
AC009093.6	-1.47001	0.000181204	0.00960702
FHOD1	1.79421	0.000181566	0.00960702
CSF1	2.0585	0.000182335	0.00962761
FAT1	7.66223	0.000182907	0.00963766
FNDC3B	7.60374	0.000184454	0.00969901
LEMD3	1.44007	0.000185305	0.00972351
MAST2	0.732458	0.000186195	0.00974998
UBE2QL1	1.37616	0.000188326	0.00983783
LAMA2	-0.957874	0.000188651	0.00983783
VAMP8	-4.74353	0.000189666	0.00987044
AC005822.1	2.2964	0.000190419	0.00988503
HTRA3	0.979134	0.000191227	0.00988503
STN1	-8.01123	0.000191678	0.00988503
ALDOA	16.8755	0.00019213	0.00988503
ACSL5	0.473945	0.000192135	0.00988503
ATF4P3	-9.53275	0.000192291	0.00988503
BHLHE41	0.697301	0.000196912	0.010102
EPHA3	-26.7808	0.000197371	0.0101051
ACSS3	-0.967069	0.000198162	0.0101251
IL27RA	4.10839	0.000199419	0.0101688
TBC1D4	-6.81332	0.000199896	0.0101726
CDH12	-1.29104	0.000200652	0.0101905
KRT81	-3.8549	0.00020179	0.0102278
ZIC2	1.25558	0.000202294	0.0102329
PAK2	8.88836	0.000202949	0.0102455
BMS1P13	-2.86837	0.000203502	0.0102456
OLFML3	0.347644	0.000203762	0.0102456
TBX2	5.30713	0.000205166	0.0102958
RPL6P27	-90.1116	0.000205577	0.010296
NCBP2	2.86141	0.000209144	0.0104464
AC010342.1	-0.761808	0.000209406	0.0104464
AC006058.1	0.467746	0.000210229	0.0104668
SNURF	10.0517	0.000211723	0.010497
HDAC5	-3.90763	0.000211792	0.010497
PIMREGP3	1.09583	0.000212102	0.010497
SPEN	2.36395	0.000212497	0.010497
AL109763.1	-0.651319	0.000213035	0.0105031
ANKRD30A	-1.37706	0.000213495	0.0105053
P4HA3	2.05856	0.000214397	0.0105292
OSMR	4.59542	0.000216201	0.010579
PYGB	-215.887	0.000216249	0.010579
ECM1	1.9931	0.000217817	0.0106352
MAML1	2.09569	0.000218688	0.0106571
OR51B4	-2.25269	0.000220146	0.010701
TEAD2	2.55252	0.000220493	0.010701
TLE1	4.13107	0.000220923	0.010701
SLC9A7	-1.79378	0.000221279	0.010701
DCHS1	0.578694	0.000222515	0.0107402
RAPGEF4	-0.334139	0.000224927	0.0108359
ACP3	-2.03874	0.000226329	0.0108611
AGO2	2.60054	0.000226556	0.0108611
LRATD2	-36.1855	0.000227907	0.0108611
ELMO1	-1.82269	0.000228114	0.0108611
SMAD7	1.32167	0.000228451	0.0108611
SLC38A10	1.83554	0.000228517	0.0108611
DGAT2	0.45166	0.000228771	0.0108611
ODC1	-10.684	0.000229275	0.0108611
SMURF2	5.81177	0.000229734	0.0108611
ISG20	2.63149	0.000230093	0.0108611
LINC00460	-11.5572	0.000230173	0.0108611
EVA1B	7.5208	0.000230971	0.0108784
CIITA	2.72996	0.000231681	0.0108916
RGL1	1.66592	0.000233206	0.0109429
TES	-2.0317	0.000233862	0.0109534
TOM1L1	-0.958327	0.000235059	0.0109797
ZNF639	1.39778	0.000235292	0.0109797
SULF2	-4.52663	0.000236615	0.0110017
SAFB	1.75847	0.000236634	0.0110017
AC004817.3	-0.690438	0.000238797	0.0110666
IFFO2	-2.26178	0.000239001	0.0110666
PLIN2	-10.9692	0.000239341	0.0110666
AC079949.2	-2.3687	0.000239937	0.0110739
UMLILO	0.297708	0.000240945	0.0111001
MSRB2	1.16026	0.000242386	0.0111462
PLD1	-0.448988	0.00024425	0.0112115
WDR25	-0.701128	0.000244958	0.0112237
ADGRG1	1.6841	0.000245554	0.0112307
APBB2	-0.423256	0.000246225	0.011241
MAGED4	0.427832	0.000247376	0.0112524
SMG9	-1.53155	0.000247529	0.0112524
MPRIP	2.89851	0.000247809	0.0112524
XPOTP1	-2.20029	0.000251574	0.0114029
SLC4A8	0.365144	0.000252731	0.0114258
PPIC	3.99477	0.000253106	0.0114258
NR2F1	0.551394	0.000253826	0.0114258
MFAP2	-11.5433	0.000253887	0.0114258
MAP2K1	7.43192	0.000258067	0.0115933
TGFB1	19.0865	0.000260036	0.0116565
FBN1	1.32827	0.000260395	0.0116565
CLEC11A	1.34731	0.000261318	0.0116587
ARHGAP29	-0.359182	0.000261366	0.0116587
NPR2	-1.21702	0.000262545	0.0116907
SLC35F2	5.59763	0.000263425	0.0116912
SUFU	1.59986	0.000263482	0.0116912
ARSG	-0.809319	0.000264291	0.0117066
LPCAT1	3.9393	0.000265333	0.0117322
LARS1	-7.45676	0.000267299	0.0117985
PTGFRN	12.0604	0.000269037	0.0118275
DGCR2	1.03257	0.000269278	0.0118275
CNTNAP3	-1.36751	0.000269637	0.0118275
KCNN4	-8.82647	0.000269826	0.0118275
ETHE1	-13.6775	0.000271991	0.0119017
ARHGEF6	-1.77132	0.000272945	0.0119229
RALGDS	1.79585	0.000274523	0.0119547
KBTBD2	3.43685	0.000274819	0.0119547
FOXD3-AS1	-2.68917	0.00027537	0.0119547
SERPINA3	-37.9047	0.000275566	0.0119547
NEO1	2.01687	0.000277873	0.0120342
RPL32P29	-13.9166	0.000279144	0.0120617
LINC00973	-8.45038	0.000279462	0.0120617
PDZD4	0.934878	0.000280958	0.0120663
BMP8B	-5.27618	0.000280995	0.0120663
XYLT1	3.25501	0.000281	0.0120663
ASNS	-28.5008	0.000281961	0.012087
ARMH4	0.261928	0.000282913	0.0120882
ITGA9	-1.07946	0.000282943	0.0120882
STC2	-1.57974	0.000283811	0.0121048
NCOA7	5.1067	0.000285646	0.0121344
CSK	0.936746	0.000285911	0.0121344
ANXA6	5.77148	0.000285945	0.0121344
RASAL1	-1.1908	0.00028716	0.0121587
EMILIN1	-17.4339	0.000287544	0.0121587
IFIT1	1.2433	0.000287958	0.0121587
TMEM255A	2.20548	0.000290528	0.0122212
TNIK	-0.600008	0.00029112	0.0122212
CPPED1	1.96316	0.000291189	0.0122212
PDCD6	1.87225	0.000291371	0.0122212
MID1IP1	-4.70909	0.000292248	0.0122321
PHF21A	-0.641506	0.000292754	0.0122321
ZNF648	-0.328917	0.000293282	0.0122321
NDUFA8	21.8948	0.000294074	0.0122321
GJB3	-1.89318	0.000294122	0.0122321
EIF3CL	-44.6696	0.000295421	0.0122321
AC009093.4	-4.90097	0.000295492	0.0122321
ATP8A2	-0.623132	0.000296762	0.0122321
FBLN5	0.451911	0.000297306	0.0122321
LSP1P3	0.361122	0.000297336	0.0122321
FAM43A	4.69029	0.000297404	0.0122321
GRB14	0.397094	0.000297926	0.0122321
LSAMP	-0.337781	0.00029828	0.0122321
SAMHD1	4.38894	0.000298571	0.0122321
SARS1	-37.595	0.000298886	0.0122321
FJX1	-1.43468	0.000299826	0.0122507
CXCL1	46.797	0.000301054	0.0122811
LRRC17	0.551372	0.000302122	0.0122855
APOL6	-1.29053	0.000302444	0.0122855
BFAR	-3.22142	0.00030262	0.0122855
LINC02434	-6.06552	0.000304241	0.0123081
PCK2	-4.60839	0.000304756	0.0123081
AC012085.1	90.2573	0.000304966	0.0123081
CXCL11	1.11974	0.000305122	0.0123081
FAM78B	-1.01888	0.000305996	0.0123183
HDAC1	7.85023	0.000306643	0.0123183
CLIC4P3	-2.24906	0.000306838	0.0123183
MEA1	24.4482	0.000310732	0.012439
WDR47	1.26101	0.000311158	0.012439
IL24	-7.6915	0.000311574	0.012439
ZNF436-AS1	-0.43646	0.000312052	0.012439
ULBP2	3.3305	0.000312303	0.012439
SHOX2	0.409398	0.000312874	0.0124422
WDR82	3.21114	0.000313619	0.0124522
TUBE1	-2.35047	0.000314996	0.0124873
NCEH1	1.15399	0.000317193	0.0125394
JMJD1C-AS1	0.814029	0.000317531	0.0125394
NCS1	6.05975	0.000317799	0.0125394
RPS3AP26	-87.211	0.000320318	0.0126095
ASNSP1	-1.04961	0.000320572	0.0126095
ZYX	7.78986	0.000321827	0.0126392
NCOA5	6.30571	0.000322585	0.0126493
AC139795.2	-0.590893	0.000323784	0.0126603
DSP	-0.730986	0.000324149	0.0126603
AC046185.3	1.26433	0.000324368	0.0126603
APLP2	7.84605	0.000324967	0.0126642
PTPRJ	1.75853	0.000327192	0.0127276
ARL4D	-1.57457	0.000327601	0.0127276
MICB	0.928968	0.00032877	0.0127535
BICD1	-1.08372	0.000329965	0.0127802
C1orf226	1.40224	0.000330821	0.0127938
KCNJ10	0.337107	0.000333377	0.0128729
SEMA6B	-2.69457	0.000334672	0.0129033
CBLN1	0.388026	0.00033546	0.0129073
INHA	-0.605454	0.000335798	0.0129073
PTPRS	6.11893	0.000336774	0.0129252
CTSF	-5.05681	0.000337843	0.012927
NFKBIZ	1.91761	0.000338076	0.012927
UBE2R2	-2.66612	0.000338355	0.012927
MCAM	16.8812	0.000339612	0.0129555
CSGALNACT1	-4.15618	0.000341479	0.0130071
TCF7L1	0.799233	0.000342347	0.0130205
LSM14B	2.94388	0.000343365	0.0130358
AC004057.1	28.6613	0.000344936	0.0130358
AEBP1	8.16532	0.000344957	0.0130358
TTC39C	-0.822734	0.000345885	0.0130358
ME3	-1.13678	0.000346208	0.0130358
ARHGAP31	5.35522	0.00034622	0.0130358
TCHH	0.307007	0.000346868	0.0130358
RNF168	3.04394	0.000346872	0.0130358
CERCAM	3.17265	0.000347432	0.0130375
SFMBT2	-1.34541	0.000351603	0.0131377
CRISPLD1	1.71622	0.000351665	0.0131377
FRMD4A	-2.00956	0.000351667	0.0131377
BARX1	5.21069	0.000352181	0.0131377
ST6GALNAC3	-0.972681	0.000356357	0.0132249
LINC02604	-1.60933	0.000356692	0.0132249
RPL26P19	-65.9476	0.000357194	0.0132249
MT-ND4L	-1522.88	0.000357679	0.0132249
UPK1A-AS1	1.13799	0.000358084	0.0132249
CALHM2	-2.01022	0.000358115	0.0132249
FCGR2A	-3.60526	0.000358178	0.0132249
SERPINA5	-2.20932	0.000360993	0.0133094
INPP5B	-1.6807	0.000361551	0.0133105
CUTALP	-0.944521	0.000362586	0.0133141
SMARCA2	0.726449	0.000362699	0.0133141
SLC43A2	0.291598	0.000363723	0.0133323
ACVR2B-AS1	-0.873807	0.000367217	0.0134409
PLBD2	3.44103	0.000369073	0.0134616
ANKH	-18.401	0.000369703	0.0134616
GRK5	-2.09868	0.000369822	0.0134616
NOB1	-13.8905	0.000369911	0.0134616
RAB11FIP3	1.14261	0.000371104	0.0134856
RHOQP3	8.3033	0.000372211	0.0135064
LINC01963	1.26013	0.000376094	0.0136278
PCYT1A	2.91712	0.000378426	0.0136817
CCN3	1.14892	0.000378666	0.0136817
ETFB	-5.4073	0.000381793	0.013775
DNASE2	-3.29863	0.000382915	0.0137959
HCFC1	4.53784	0.000383537	0.0137986
RPL13P12	-122.845	0.00038413	0.0138003
CD82	2.97549	0.000388376	0.0139148
NT5C3AP2	-0.749333	0.000388418	0.0139148
BMS1P10	-3.43963	0.000390791	0.0139734
NR1D1	-3.07967	0.000391157	0.0139734
CNIH2	1.80716	0.000392465	0.0140003
RPS3AP6	-198.363	0.000395776	0.0140985
EIF4A2	2.65483	0.000397224	0.0141107
ESYT2	-5.17871	0.000397234	0.0141107
TSNARE1	-0.454049	0.000402136	0.0142648
C4orf19	-0.75584	0.000403882	0.0143067
STAT5B	-2.67763	0.000405019	0.0143269
CD59	32.6332	0.000406173	0.0143477
SNED1	-1.47668	0.000407129	0.0143614
SIPA1L2	-2.19633	0.00040889	0.0144034
HSPA1B	11.3832	0.00040985	0.0144171
CCDC184	2.38086	0.000411472	0.014418
VPS37B	-3.9521	0.000411921	0.014418
ZBED3	-1.83089	0.000412424	0.014418
CHST6	-1.50645	0.000412702	0.014418
MRPL47	6.46581	0.000412725	0.014418
CHAC1	-6.00032	0.000415186	0.0144659
ABCC1	2.03624	0.000415241	0.0144659
PDPR	-1.50088	0.000416931	0.014478
KLF6	-0.534913	0.000416979	0.014478
FLOT1	-5.03714	0.000417303	0.014478
ENPP2	-1.19737	0.000418003	0.0144824
EYA1	-2.57639	0.000420162	0.0145373
EYS	-0.277857	0.00042173	0.0145716
ATP8B2	7.80411	0.000424853	0.0146385
UBD	55.2996	0.000424944	0.0146385
ZNF480	0.75576	0.000425406	0.0146385
FBXW8	-1.14555	0.000426418	0.0146385
CCN1	4.77893	0.00042656	0.0146385
ADD3	-5.09839	0.000427377	0.0146466
ZNF711	0.366479	0.000428338	0.0146534
GLIPR2	0.646596	0.000428734	0.0146534
TENT4A	0.988531	0.00043092	0.0147083
PSPH	-4.0824	0.000432917	0.0147246
ASAP3	-1.84607	0.000433558	0.0147246
IPO5P1	1.9382	0.000433838	0.0147246
G6PD	4.89485	0.000434092	0.0147246
ANKFN1	-0.645395	0.000434311	0.0147246
ADRA1B	-0.3685	0.000437877	0.0148257
PCSK1	15.1848	0.000439755	0.0148694
ATOH8	1.30727	0.000442709	0.0149448
RNF19B	-2.97585	0.000443167	0.0149448
TMEM87B	3.09111	0.000445021	0.0149873
TRIB3	-15.5188	0.000448582	0.0150611
LIMD2	0.956825	0.000448617	0.0150611
SMCO4	0.405969	0.000448997	0.0150611
HOXB8	6.84753	0.000453639	0.0151826
MOB3A	1.21631	0.000453821	0.0151826
ZNF467	0.59619	0.000454511	0.0151856
KLF15	-2.04007	0.000457565	0.0152675
SETBP1	0.364806	0.00045973	0.0153195
ARHGEF4	-0.657124	0.000461757	0.0153661
SLC35C2	-1.42162	0.000462941	0.0153661
FAM167A	0.368223	0.000462953	0.0153661
TACC2	0.507215	0.00046409	0.0153837
XAB2	-1.74196	0.000466335	0.0154379
PSMA7	29.3854	0.000467846	0.0154603
PTK2	1.69193	0.000468233	0.0154603
DENND2B	0.263083	0.00046922	0.0154606
EIF3C	-22.4447	0.000469465	0.0154606
APOD	-2.45409	0.0004707	0.0154811
IFI16	-7.34161	0.000472057	0.0155055
C12orf66	-0.3967	0.000473248	0.0155057
CTD-2287O16.3	-0.472947	0.000473535	0.0155057
SAMD1	10.6011	0.000474152	0.0155057
SH3D21	0.595181	0.000474965	0.0155057
RPS2P46	-205.748	0.000475305	0.0155057
LONP1	-7.82982	0.00047574	0.0155057
CXCL3	-5.0628	0.000477744	0.0155408
SPTBN2	-3.48142	0.000478186	0.0155408
TEX10	2.55768	0.000478661	0.0155408
COLGALT1	11.7167	0.000481026	0.0155689
MRPL45	-7.68549	0.000481141	0.0155689
TNFAIP2	2.13081	0.000481374	0.0155689
FTL	113.26	0.000482117	0.0155731
LRP5	5.025	0.000483451	0.0155962
AC012181.1	-0.680987	0.000484137	0.0155985
GAREM2	-0.324871	0.000485067	0.0156086
POLR3D	-3.79905	0.000485972	0.0156178
CADM1	-1.76849	0.000487058	0.0156328
VANGL2	2.66971	0.00048836	0.0156548
LINC01363	-1.197	0.000491107	0.0157107
JADE2	3.35301	0.000491348	0.0157107
RXRG	-12.75	0.000493765	0.0157681
OSTF1	6.38468	0.000497303	0.015861
HS6ST1	1.50185	0.000500845	0.0159357
CD9	12.2173	0.00050114	0.0159357
TLR4	-6.61891	0.000501533	0.0159357
DNPEP	0.525119	0.000503546	0.0159462
AP2M1	18.7808	0.000503585	0.0159462
OAZ1	-3.5125	0.00050376	0.0159462
FZD2	2.705	0.000504386	0.0159462
LMO7	0.59998	0.000508231	0.0160371
PIAS3	2.03727	0.000508802	0.0160371
PSMD2	11.3231	0.000509165	0.0160371
ERRFI1	34.8149	0.000521398	0.0163733
VPS51	-1.70304	0.000521638	0.0163733
RAB39A	1.21657	0.00052178	0.0163733
AHNAK	10.5018	0.000524074	0.0164098
PCDH10	-0.632684	0.000524548	0.0164098
AL662907.1	-1.67633	0.000525383	0.0164098
INTS4	-1.41005	0.000525539	0.0164098
ATP2B1	1.956	0.000526759	0.0164276
BID	0.58476	0.000528072	0.0164483
SLITRK3	0.263313	0.000529872	0.016484
MTSS2	2.46535	0.00053111	0.0165022
OAS1	0.518756	0.000533685	0.0165174
SRRT	3.84566	0.000533771	0.0165174
NOTCH1	-0.69262	0.000534067	0.0165174
GARS1	-41.3268	0.000534697	0.0165174
THRAP3	3.77302	0.000536538	0.0165174
MELTF	15.654	0.000536606	0.0165174
DELE1	-5.61291	0.000536899	0.0165174
ANKRD37	0.675896	0.000537058	0.0165174
PTPRH	-1.49024	0.000538438	0.0165174
EIF2AK2	3.35679	0.000538826	0.0165174
SEC61G	5.52815	0.00053928	0.0165174
HIVEP3	-0.83592	0.000539435	0.0165174
ARHGEF37	-1.4192	0.000541262	0.0165533
AC113935.1	-11.3233	0.000542645	0.0165583
SLC38A2	-14.9585	0.000542733	0.0165583
DDR2	-6.94077	0.000545344	0.0166179
ABL2	-0.624959	0.000549704	0.0166992
CTDSP2	-6.70351	0.000549963	0.0166992
OGFR	5.45948	0.000550247	0.0166992
GOLPH3	3.68054	0.000550652	0.0166992
AC064799.1	-42.6942	0.000551353	0.0167004
AL121772.1	-6.30735	0.000553497	0.0167267
TRAF1	-27.8108	0.000553545	0.0167267
SHANK1	0.346645	0.000555606	0.0167384
NUP50-DT	-4.10721	0.000555803	0.0167384
PTPRE	0.284819	0.000555917	0.0167384
ANO1	-2.16061	0.000557775	0.0167518
ARIH2	-1.06463	0.000558591	0.0167518
SNX8	-7.21602	0.000558898	0.0167518
RN7SKP175	1.28386	0.000559011	0.0167518
QDPR	-3.19887	0.000559705	0.0167527
INPP4B	-2.57985	0.00056165	0.0167911
F3	1.00268	0.000563744	0.0168338
SCAMP2	0.878993	0.000565223	0.016858
FTH1	-14.2396	0.000566474	0.016865
CETN2	4.48294	0.00056754	0.016865
RTN4	8.3305	0.000568516	0.016865
MED8	-3.77822	0.000568667	0.016865
STK17A	8.83863	0.000569245	0.016865
NRTN	-1.63148	0.000570278	0.016865
CBX5	2.94429	0.000570396	0.016865
RPS7P1	-121.087	0.000570792	0.016865
AL365203.2	0.544092	0.000571986	0.0168806
TMSB15B	1.13573	0.000574462	0.0169158
ARRB1	0.976173	0.000575192	0.0169158
PCDH15	-0.251768	0.000575716	0.0169158
TNFRSF12A	-19.8627	0.000575853	0.0169158
CHST2	6.65001	0.000578605	0.0169731
COASY	-2.17281	0.000579146	0.0169731
CHPF	7.29547	0.000583242	0.0170538
ABCA6	-0.591699	0.00058325	0.0170538
DMBT1	-0.553624	0.000584274	0.017064
DST	-0.438286	0.000585143	0.0170697
POLR2L	13.5401	0.000586214	0.0170787
GMFG	0.495355	0.000586802	0.0170787
AC078819.1	46.4656	0.000589117	0.0171264
SOX5	-10.6479	0.000590791	0.0171372
SESN2	-7.94743	0.000590843	0.0171372
SERPINF1	-0.669759	0.000592285	0.0171525
SCARA5	-0.861941	0.000592727	0.0171525
MBOAT7	3.30475	0.000595468	0.0172121
EXOC3L2	0.395034	0.000597219	0.017243
PUS7	1.82702	0.000600021	0.0173041
KDELR1	4.8353	0.000602291	0.0173498
TMSB4X	-3.36571	0.00060357	0.0173669
SUCLG2	-8.37384	0.000607993	0.0174743
SERPINF2	-0.390875	0.000611256	0.0175481
ZC3H12D	0.284127	0.000612952	0.0175768
UQCR11	4.46264	0.000613825	0.0175819
SMAD9	0.582282	0.000614801	0.01759
B4GALT5	11.1321	0.000619107	0.0176625
KIAA1549	-1.58593	0.000620245	0.0176625
SBF2	-0.41036	0.000620504	0.0176625
EWSAT1	-1.27533	0.0006211	0.0176625
VCL	3.01428	0.000621464	0.0176625
ZNF536	-0.647661	0.000623035	0.0176625
ZPR1	-2.71581	0.000623258	0.0176625
NDUFB10	3.86404	0.000623514	0.0176625
ARAP3	-2.52202	0.000623622	0.0176625
GLUD2	-3.66048	0.000625099	0.0176846
RPL24	-24.8031	0.000628585	0.0177186
KLF5	-4.70962	0.000628935	0.0177186
VAMP3	7.22324	0.000628941	0.0177186
LSG1	3.0088	0.000629684	0.0177186
N4BP2	1.64765	0.000629806	0.0177186
ZSCAN12P1	-0.890128	0.000633034	0.0177719
GATA2	1.92184	0.000633896	0.0177719
TNFRSF9	2.93444	0.00063448	0.0177719
CEBPG	-9.17068	0.000634509	0.0177719
AC008752.4	0.943017	0.000636579	0.0177916
P3H3	2.11605	0.000636621	0.0177916
RASL12	-0.77581	0.000638728	0.0178226
AFAP1	4.01622	0.000639139	0.0178226
GPR162	0.330465	0.000642609	0.0178699
OLIG2	-0.464603	0.000642878	0.0178699
RTN1	0.398807	0.000642954	0.0178699
CALR	72.8054	0.000646807	0.0179382
RETREG3	0.864727	0.000646831	0.0179382
PDGFD	0.613577	0.000649054	0.0179801
WIPI1	-3.38789	0.000651061	0.0180131
IGF2BP1	1.2685	0.00065167	0.0180131
H3P4	-2.77693	0.000653795	0.0180455
ALKBH5	5.15709	0.000654267	0.0180455
C15orf54	-0.244493	0.000656995	0.0180806
SQOR	-0.575784	0.000657458	0.0180806
LINC02253	-1.06723	0.000658815	0.0180806
CDR2L	2.98932	0.000658869	0.0180806
ARHGEF28	-0.297348	0.000659115	0.0180806
SHC4	-1.16224	0.000662052	0.0181415
TENM3	1.67406	0.00066791	0.0182822
AMOTL1	-3.60148	0.000669792	0.0182832
MFSD3	-2.55721	0.000669808	0.0182832
EEF1A1	-49.2777	0.000670115	0.0182832
SMO	4.04366	0.000671207	0.0182933
BLMH	-2.99784	0.000674716	0.0183528
STAT3	-2.73512	0.000674843	0.0183528
MGP	-1.12258	0.000677983	0.0184184
PGAM1	30.1233	0.000681429	0.0184922
NAMPT	4.3683	0.000683429	0.0185266
SIK2	-1.35476	0.000686499	0.0185803
IGFN1	1.07929	0.000686882	0.0185803
LINC00326	-4.58081	0.000691173	0.0186746
STIMATE	2.11034	0.000691842	0.0186746
ATP5MF	3.45384	0.000695011	0.0187401
VSIR	-1.16234	0.000696195	0.0187472
HLCS	-0.958724	0.000696756	0.0187472
ZFP36L2	8.31516	0.000700299	0.0188225
PFKFB4	10.7718	0.000702232	0.0188353
NOTCH2	7.6601	0.000702265	0.0188353
ABCA8	-0.381995	0.000704403	0.0188726
MYOSLID	1.8587	0.000705695	0.0188872
PAGE2	15.0257	0.000709902	0.0189304
GPNMB	2.26721	0.000710396	0.0189304
DAB2	-0.565696	0.00071051	0.0189304
STK38	1.88399	0.000710758	0.0189304
TMEM101	-2.45729	0.000711332	0.0189304
CHST7	4.20765	0.000711797	0.0189304
RUBCN	0.584241	0.000714156	0.0189446
GJA3	1.29577	0.000714544	0.0189446
ADCY9	0.758639	0.00071458	0.0189446
KCTD15	-2.72715	0.000716722	0.0189664
LINC00886	-1.01638	0.000716901	0.0189664
ANXA1	-21.6939	0.000720236	0.01902
LPL	2.13314	0.000720433	0.01902
PTPRZ1	-1.06909	0.00072139	0.0190254
ULK2	-0.287897	0.000723623	0.0190644
FN1	23.6425	0.000725932	0.0190694
LINC01419	-33.5043	0.000727399	0.0190694
KCNK5	-2.72809	0.000727793	0.0190694
GORAB-AS1	-0.451932	0.000727804	0.0190694
ADAMTS1	5.93623	0.000728313	0.0190694
ACACA	0.876692	0.000728333	0.0190694
TMCC3	-0.913154	0.000730508	0.0190935
UTP3	10.586	0.000730764	0.0190935
FAM131B	1.04935	0.000732797	0.0191268
AL390726.4	-0.662327	0.000734525	0.0191344
ITIH5	2.47914	0.000735191	0.0191344
POU3F2	3.88826	0.000735356	0.0191344
CLN5	1.59554	0.00073716	0.0191616
USP14	2.21828	0.000741159	0.0192458
MVB12A	-1.94496	0.000742367	0.0192574
MYG1	-2.16661	0.000744588	0.0192952
LRIG3	-5.05579	0.000745355	0.0192953
ERBB3	-11.1009	0.00074645	0.0193039
SYT5	-0.247819	0.000747333	0.0193061
BX284632.1	-2.29967	0.00074806	0.0193061
WIPF1	-1.9457	0.000751302	0.0193561
TIMMDC1	-1.26743	0.00075153	0.0193561
GBGT1	0.444045	0.000753066	0.0193759
ADAMTS4	0.351605	0.000755035	0.0194069
ZBTB45	-1.40151	0.000758361	0.0194656
GNAI1	3.95543	0.00075886	0.0194656
CBS	-0.686037	0.000760676	0.0194868
LAGE3	6.99165	0.000761228	0.0194868
EIF4BP7	-37.4192	0.000762072	0.0194887
AC061992.2	-0.474077	0.000768274	0.0196169
FAM124A	0.396892	0.000768636	0.0196169
GLUD1	-13.0963	0.000769816	0.0196272
MFN1	3.35316	0.000771529	0.0196511
VCX2	-1.94358	0.000774314	0.0197022
NECTIN2	2.66756	0.0007763	0.0197152
DNAJA1	44.5404	0.000776638	0.0197152
AC007406.5	0.795685	0.000777163	0.0197152
RASA3	4.6871	0.000780267	0.0197741
PEX16	-1.96251	0.000791763	0.0200453
SH3GL1	4.61259	0.000795328	0.0201154
PIEZO1	4.99522	0.000797208	0.0201428
PLAAT1	0.738566	0.000798467	0.0201545
AP1G2	-0.303619	0.000800212	0.020175
CTNND2	-0.326364	0.00080176	0.020175
RCN3	1.13419	0.000802422	0.020175
NDP	0.39124	0.000803216	0.020175
LINC01060	-1.28219	0.000803269	0.020175
NOXA1	-0.260673	0.000811006	0.0203246
SAMD10	-0.745618	0.000811463	0.0203246
GLB1L2	2.17984	0.000811636	0.0203246
CCL20	0.509102	0.000815187	0.0203769
AC004967.1	-1.98724	0.000815332	0.0203769
HIP1	3.17148	0.000818061	0.0204249
TBC1D8B	0.270109	0.000822884	0.0205054
NDUFA4L2	-0.882745	0.000823236	0.0205054
MYLK4	-0.278741	0.00082372	0.0205054
PDIA4	26.4879	0.000825755	0.0205348
CNOT6LP1	-2.45523	0.000826522	0.0205348
RCC1L	-2.43113	0.000831875	0.0206475
SLC9A3R2	2.39491	0.000834726	0.0206979
ROBO4	-0.8721	0.000838496	0.0207494
IARS1	-25.3272	0.000838933	0.0207494
SERPINB1	-6.37271	0.000839261	0.0207494
MID1	-0.571071	0.000841334	0.0207724
SENP5	1.9846	0.000841837	0.0207724
MAP2K2	-2.9622	0.000843209	0.020786
KIF24	0.737423	0.000845508	0.0208224
TFEB	-0.298831	0.000848248	0.0208577
MGST3	1.1724	0.000848591	0.0208577
CYP4X1	-1.70808	0.000849863	0.0208687
TGFB3	0.506354	0.000852924	0.0209235
BTN2A1	0.608386	0.000856103	0.0209812
MB21D2	1.43852	0.000858769	0.0210261
MLLT3	0.581772	0.00086141	0.0210532
NTPCR	-0.27865	0.000861539	0.0210532
CEP19	0.752944	0.000863134	0.0210718
DM1-AS	-1.46155	0.000866452	0.0211189
EXT1	3.79463	0.000866733	0.0211189
NES	12.3708	0.000869058	0.0211552
DLX2	9.74694	0.000871147	0.0211856
DEGS1	6.77669	0.000874468	0.0212361
AC020907.1	-1.46323	0.0008749	0.0212361
EEF1A1P5	-1461.18	0.000876538	0.0212554
TRHDE	-2.01234	0.000877409	0.0212561
LAMA3	-0.287478	0.000881924	0.021318
RAP1B	2.51299	0.000881997	0.021318
NFYA	3.60176	0.000883332	0.021318
RABL3	0.875687	0.000883335	0.021318
NTRK1	-0.345891	0.000885822	0.0213577
IDI1	6.40143	0.000888254	0.0213959
EEF2	-248.724	0.000891948	0.0214645
MFSD14A	6.31191	0.00089387	0.0214903
PANK2	1.14034	0.000894825	0.0214928
ENOSF1	-0.511179	0.000904063	0.0216812
HSD17B8	-1.66581	0.000904382	0.0216812
AC069236.1	0.788148	0.000907008	0.0217175
NAXD	-2.49453	0.000907615	0.0217175
NRCAM	-1.18251	0.000909013	0.0217304
SNX30	-2.31012	0.000910664	0.0217316
SMPX	0.407512	0.000910781	0.0217316
MRM2	-0.845032	0.000917719	0.0218765
LPIN2	0.768968	0.000926535	0.0220659
RHOB	-5.78349	0.00093362	0.0222136
NBAS	-1.19961	0.000935978	0.0222237
MGST1	0.957449	0.000936496	0.0222237
EFNA1	-3.27919	0.000936907	0.0222237
DUSP4	20.1919	0.000937558	0.0222237
FARP1-AS1	0.232549	0.000939038	0.0222243
AP003721.1	0.650615	0.000939341	0.0222243
PMEPA1	-22.5074	0.000941425	0.0222374
PIK3C2B	-0.20282	0.00094165	0.0222374
TP73	0.687525	0.000945192	0.0223002
SAPCD2	6.61575	0.000949857	0.0223894
FHL2	-0.995621	0.000951649	0.0224107
SERTAD2	-1.55272	0.00095353	0.0224341
SPRY3	0.389658	0.000956724	0.0224848
PDGFRL	1.47354	0.000957464	0.0224848
NOMO3	2.98525	0.000960689	0.0225397
LRWD1	0.988998	0.000962818	0.0225687
PPP1R14C	0.794129	0.000964522	0.0225877
RBM11	0.279929	0.00096671	0.0226007
STK17B	1.96806	0.000966864	0.0226007
TAF9	-1.41196	0.00096801	0.0226066
AL354872.1	-0.970809	0.000969695	0.022625
NCAM2	-0.609476	0.000974831	0.0227239
MYT1	0.273194	0.000977251	0.0227593
ZC3H12C	1.05137	0.000979519	0.0227848
APLP1	1.47946	0.000980466	0.0227848
STX1B	0.274052	0.000981049	0.0227848
DKK1	-3.53177	0.000982142	0.0227893
AC114495.2	-0.307109	0.000985643	0.0228496
MTHFD2	-25.5909	0.000989961	0.0229109
UBE2L3	3.66558	0.000990661	0.0229109
TBC1D10B	1.66867	0.000991834	0.0229109
MICALL1	3.46711	0.000991911	0.0229109
SEMA6C	0.328968	0.00099611	0.0229711
H2AC18	4.78088	0.000996336	0.0229711
HBE1	-8.14653	0.000997833	0.0229847
IKBIP	5.0937	0.000999656	0.0230057
FKBP9P1	1.1283	0.00100101	0.023016
NT5DC3	-0.349382	0.00100282	0.0230365
TPM2	4.14938	0.00100384	0.023039
TMEM45A	0.691398	0.00100559	0.0230584
RPL17	-3.09987	0.0010126	0.023198
RBMX2	-2.30592	0.00101468	0.0232247
SALL2	0.761209	0.0010159	0.0232317
ITGAM	0.425326	0.00102588	0.0234387
TNC	31.6699	0.00102705	0.0234441
PER1	-0.722603	0.00103305	0.023526
CSF2	13.4114	0.00103314	0.023526
DNAJB11	5.71614	0.00103424	0.023526
RHBDD1	-0.566765	0.00103436	0.023526
POLA2	2.35006	0.00103617	0.023546
C2orf68	-2.19929	0.00103757	0.0235568
CERK	2.89044	0.00104567	0.0237053
XPNPEP1	-1.60907	0.00104599	0.0237053
TPI1P1	43.539	0.00104953	0.0237644
CEP170	1.71261	0.00105498	0.0238663
TRHDE-AS1	-1.08498	0.00105705	0.0238905
PPP2R3A	0.990593	0.00105794	0.0238905
ZNF469	0.663118	0.00105921	0.023898
ARHGEF19	0.595302	0.00106102	0.0239174
TMEM201	1.8099	0.00106485	0.0239823
PPFIA4	0.375475	0.00106603	0.0239877
TSPAN15	-0.702804	0.00106734	0.0239957
SLC15A4	0.780782	0.00106868	0.0240044
GNA12	0.644064	0.00107209	0.0240521
CNDP2	-0.538795	0.0010727	0.0240521
UBAP2L	5.09226	0.0010777	0.0241429
CDK5R2	0.330829	0.00107954	0.0241626
RPS9	-22.9811	0.00108103	0.0241745
MVD	0.658337	0.00108464	0.0242142
NSMCE1	-1.40319	0.0010868	0.0242142
TMEM223	-2.5296	0.00108721	0.0242142
MSI1	1.08823	0.00108743	0.0242142
VWA1	1.08127	0.00108759	0.0242142
CBSL	-0.934683	0.00109013	0.0242493
CHRM3	-2.02489	0.00109674	0.0243562
SLFN11	2.00457	0.00109686	0.0243562
TIMM44	-2.46992	0.00110611	0.0245401
AC008393.1	-0.996136	0.00110752	0.0245499
TSPAN13	-54.7586	0.00110955	0.0245733
FGF14	-0.374422	0.00111097	0.0245734
CARD8-AS1	0.893477	0.0011115	0.0245734
SNTA1	2.65448	0.00111716	0.024677
P4HA2	4.20094	0.0011192	0.0247005
ZNF516	-0.707715	0.00112252	0.0247369
RBM23	0.373597	0.0011228	0.0247369
PPFIBP1	6.63803	0.00112547	0.0247741
TMPRSS5	-1.42298	0.00112796	0.0247982
EFNB2	-6.34325	0.00112868	0.0247982
KLF10	3.43084	0.00112951	0.0247982
THSD4	-1.18186	0.00113615	0.0249223
NPLOC4	2.62497	0.00113835	0.0249489
CDKN2A	-0.315516	0.00114088	0.0249828
GMPPB	0.81441	0.00114301	0.0250077
SMYD3	-0.463651	0.00114518	0.0250193
DNMBP	4.63477	0.00114589	0.0250193
LCE1D	-2.40747	0.00114693	0.0250193
RTL5	0.341804	0.00114784	0.0250193
EPRS1	-34.6317	0.00114848	0.0250193
TNFRSF10B	6.95016	0.00115218	0.0250784
TRMO	0.275142	0.00115755	0.0251564
PLRG1	-3.90767	0.00115957	0.0251564
MAML3	-2.32375	0.00115974	0.0251564
CRTC2	2.7525	0.00115975	0.0251564
C8orf37	-0.59658	0.00116657	0.0252827
RPL8	-31.8226	0.00116911	0.025316
RBM42	-1.2736	0.00117103	0.025336
MYL6B	-1.5011	0.00117516	0.0254036
NASP	2.14495	0.00118209	0.0255316
TEAD3	1.18505	0.00118323	0.0255344
AL161431.1	-0.546964	0.00118917	0.0256344
PSMB7	-14.1764	0.00119059	0.0256344
ORAI2	1.19581	0.00119091	0.0256344
CDR2	3.82296	0.00119694	0.0257425
ADO	-8.05764	0.00119937	0.0257537
C6orf89	4.72605	0.00120021	0.0257537
PRKCH	-0.685768	0.00120052	0.0257537
SH2D1A	-0.270888	0.00120534	0.025835
IL21R	-0.509803	0.00120704	0.0258454
NACC2	5.01844	0.00120786	0.0258454
RPL4	-44.0197	0.00121156	0.0259026
CNKSR3	-0.500071	0.00121433	0.0259398
KATNAL1	1.95003	0.00121871	0.0259713
RPL12	-69.5012	0.00121876	0.0259713
B2M	10.8109	0.00121897	0.0259713
HDGFL2	2.14046	0.00121991	0.0259713
OXA1L	-3.01872	0.00122557	0.0260698
ST3GAL4	-4.70126	0.00122701	0.0260787
KRT8P12	-1.2807	0.00123101	0.0261416
SAFB2	2.55844	0.00123419	0.0261871
NET1	-10.7696	0.00124114	0.0263125
ID3	30.5693	0.00124927	0.0264628
SPOCD1	0.764132	0.001255	0.0265499
GAS2L1	1.94493	0.00125548	0.0265499
FMNL3	0.983518	0.00126358	0.0266988
ZMYND8	3.58833	0.00126528	0.0267124
PKN1	-3.47215	0.00126712	0.026729
SORT1	1.15815	0.00126825	0.0267305
DDTL	3.08167	0.0012719	0.0267707
AAK1	0.547552	0.00127227	0.0267707
MARS1	-13.0606	0.00127499	0.0267901
KMT2E	0.6655	0.00127531	0.0267901
ZNF783	-1.58992	0.0012774	0.0268032
COL5A1	0.71122	0.00127893	0.0268032
ISY1-RAB43	-2.85925	0.00127912	0.0268032
SPIN3	-0.890902	0.0012845	0.0268937
SYT11	8.12858	0.00129069	0.0270009
HS3ST1	0.329234	0.00129284	0.0270236
MINK1	0.764488	0.00129418	0.0270292
RPL10AP6	-10.9264	0.001301	0.0271319
VNN1	0.356015	0.00130124	0.0271319
LRRC3	0.243614	0.00130242	0.027134
RPS6KA1	-1.72814	0.00130402	0.0271451
PRSS35	0.998106	0.00130753	0.0271958
CYP26B1	1.06772	0.00130949	0.0272141
PICART1	-0.428504	0.00131078	0.0272187
HOXA1	-0.599204	0.00131846	0.0273372
LINC01234	-0.994558	0.00131866	0.0273372
EPN2	0.4471	0.00131984	0.0273395
RUSC1	1.37598	0.00132462	0.027416
CCDC71L	-3.87146	0.00132866	0.0274682
LRSAM1	-0.651967	0.00132931	0.0274682
FHOD3	-0.466325	0.00133073	0.027475
ZNF830	-1.1699	0.00133549	0.0275506
ELAC2	1.38189	0.00133779	0.0275749
AC012531.1	0.677816	0.00133942	0.0275749
KRT15	-0.333129	0.00133993	0.0275749
XPO5	-1.26884	0.00134523	0.0276615
CHST10	1.16163	0.00135969	0.0278948
STC1	10.0573	0.0013606	0.0278948
OSGEPL1	-0.275573	0.0013619	0.0278948
RPS14	-50.5547	0.00136207	0.0278948
RINL	-0.304868	0.00136231	0.0278948
SLC6A8	1.82437	0.0013635	0.0278948
MT-CYB	-1494.51	0.0013643	0.0278948
ISOC1	3.04289	0.00136667	0.0279094
IFIT3	4.819	0.00136722	0.0279094
TDH	0.233599	0.00138337	0.0282163
IQCK	-0.204925	0.00138577	0.0282243
SYNGR3	0.658509	0.001386	0.0282243
JOSD1	-1.67293	0.00138741	0.0282304
ARHGAP23	1.21564	0.00139034	0.0282672
NUAK1	0.739652	0.00139296	0.0282978
PRMT6	-4.18454	0.00139478	0.0283121
ATP5PF	6.32937	0.00140158	0.0284272
FZD8	-6.55976	0.00140431	0.0284599
TMEM53	-0.290261	0.00140645	0.0284804
VWA5A	-0.539292	0.00140804	0.0284897
PLCD3	1.56166	0.00141137	0.0285344
PLPP6	-2.4588	0.00141398	0.0285641
ULK1	0.947232	0.00141552	0.0285726
NKX3-2	0.496183	0.00141981	0.0286052
ITGA11	0.195008	0.00142001	0.0286052
ROCK2	3.08778	0.00142053	0.0286052
XRCC1	-3.10947	0.00142829	0.0287224
SCN1B	1.00435	0.00142897	0.0287224
MBNL2	-1.94664	0.00143155	0.0287224
RPAIN	-1.39	0.00143172	0.0287224
AC132008.2	0.954818	0.00143203	0.0287224
EIF1P7	0.270311	0.00143469	0.0287453
MAGEC1	-0.249425	0.00143545	0.0287453
EIF3G	-7.00189	0.0014407	0.0287878
ECM2	-0.5741	0.00144161	0.0287878
ATAD3B	0.923303	0.00144255	0.0287878
PCDH20	1.15486	0.00144423	0.0287878
SLC2A6	2.58121	0.00144429	0.0287878
APOBEC3G	-1.02226	0.00144455	0.0287878
RP11-444D3.1	-0.534844	0.00144554	0.0287878
EIF4E2	-0.584533	0.00144747	0.0288036
PPT2	1.1533	0.00145615	0.0289537
CDKN1C	-0.620847	0.00145814	0.0289616
PLPP2	-1.49694	0.00145979	0.0289616
CDC42EP2	5.73062	0.00145999	0.0289616
ZCCHC14	0.729225	0.00146449	0.0290281
MATN3	0.580961	0.0014697	0.0291011
TRIO	0.982805	0.00147047	0.0291011
HMGN1P38	1.75884	0.00147425	0.029132
SH3D19	-0.812766	0.0014749	0.029132
AL139383.1	-0.42902	0.00147549	0.029132
LINC02551	0.349517	0.00148055	0.0291742
MSANTD3	4.56678	0.00148085	0.0291742
GYS1	3.25646	0.00148109	0.0291742
AP000721.2	-0.53718	0.00148289	0.029175
PTK7	1.50002	0.00148344	0.029175
SVEP1	0.362512	0.00149444	0.0293333
ZNF304	0.231229	0.00149463	0.0293333
LTBP2	2.62793	0.00149496	0.0293333
FBXO25	-0.556477	0.00149771	0.0293644
DEPDC7	-5.22869	0.00150061	0.0293985
KRT6B	-3.57555	0.00150864	0.0295329
SHTN1	-0.987542	0.00151439	0.0296226
ADRB1	1.86607	0.00152181	0.0297441
DDX50	-2.66375	0.00152335	0.0297441
UBB	20.5479	0.00152413	0.0297441
BST2	1.67638	0.00153763	0.0299739
SIVA1	1.14333	0.00153828	0.0299739
REM1	-0.480434	0.0015449	0.0300797
CAMK1G	0.232214	0.00154643	0.0300855
MAFF	1.03652	0.00154758	0.0300855
S100A4	-37.6452	0.00155649	0.0302212
POLR1D	-2.12888	0.00155727	0.0302212
LINC00941	-3.08976	0.00155821	0.0302212
PDE1B	0.215446	0.00156006	0.0302212
PITPNC1	-1.7111	0.00156053	0.0302212
SF3A2	-4.03931	0.00156445	0.030274
CTLA4	-1.09711	0.00157133	0.0303702
C1S	0.434301	0.00157183	0.0303702
H1-2	-10.7061	0.00157523	0.0304128
ZBTB7A	-2.89962	0.00158048	0.0304487
CTCF	2.96531	0.00158059	0.0304487
ARHGEF2	-5.25101	0.0015807	0.0304487
TAOK2	1.34109	0.00158736	0.0305537
HMGA1	-33.0187	0.00158882	0.0305547
TAFA2	-1.29392	0.00158983	0.0305547
PHF1	1.04529	0.00159596	0.0306426
TMEM19	1.45057	0.00159682	0.0306426
PTMAP2	14.7105	0.00160106	0.0307006
BEND4	0.464794	0.00160549	0.0307621
NOL3	1.41799	0.0016078	0.0307832
TCTN2	0.859476	0.00161239	0.0308477
NIPSNAP1	-3.52518	0.00161535	0.030881
AC034102.1	28.155	0.00161801	0.0309084
FAM83D	6.16026	0.00162871	0.031065
BLACAT1	-2.80016	0.00162909	0.031065
ALDOC	9.37839	0.00163173	0.031065
TEX264	0.58238	0.00163315	0.031065
SLC25A6	-49.3477	0.0016335	0.031065
RYR2	-1.30924	0.00163358	0.031065
ACAN	9.31373	0.0016438	0.0312314
TRABD2A	0.351219	0.00164728	0.0312314
NDUFAF2	-1.08062	0.00164757	0.0312314
TPBG	-1.37794	0.00164812	0.0312314
HERC6	0.516132	0.00164911	0.0312314
DVL3	3.80769	0.00164974	0.0312314
ITGA7	-0.673889	0.00165194	0.0312363
YBX3	-4.54545	0.00165353	0.0312363
P4HA1	10.131	0.00165391	0.0312363
MFSD2A	0.768161	0.00165609	0.0312363
LINC02119	-1.90836	0.0016577	0.0312363
GATA2-AS1	1.06875	0.00165876	0.0312363
ACSL3	-13.3233	0.00165882	0.0312363
VCP	18.1375	0.00165988	0.0312363
CRIP2	1.75713	0.00166261	0.0312645
PPA1	-3.85418	0.00166662	0.0313093
ATP6V1E2	-0.504022	0.00166747	0.0313093
SYT17	0.248552	0.00167716	0.0314671
HS3ST3A1	-5.37146	0.00167885	0.0314671
GPR157	0.695897	0.00167961	0.0314671
AIFM2	1.31462	0.00168772	0.0315901
KCTD5	3.4759	0.00168883	0.0315901
HAS3	2.02439	0.00169061	0.0315901
AL360181.3	-1.98703	0.00169117	0.0315901
CLIC1	20.8388	0.00169298	0.0316007
PGAP3	-1.03743	0.0016948	0.0316112
BEX4	4.02321	0.00169783	0.0316445
CHST14	4.24327	0.00170023	0.0316446
AC023824.4	-0.290421	0.00170034	0.0316446
LITAF	-0.77648	0.00170169	0.0316464
ANKRD11	-2.21393	0.00170429	0.031652
PDZRN3	0.818628	0.00170498	0.031652
FBRS	1.1807	0.00170574	0.031652
FLRT3	-1.93454	0.00170925	0.0316937
IL4I1	0.376378	0.00171343	0.0317421
STPG1	-0.246797	0.00171437	0.0317421
AL049839.2	-11.0921	0.00172085	0.0318388
OSBPL6	-0.666201	0.00172259	0.0318479
CDC42EP3	-3.54434	0.0017269	0.0318825
MIR210HG	0.846897	0.00172851	0.0318825
EML2	-1.00503	0.00172944	0.0318825
UFD1	1.47574	0.00172951	0.0318825
GRIK2	-1.47017	0.00173182	0.0318857
DLX1	1.84893	0.0017322	0.0318857
GABRG1	-0.243018	0.00173401	0.0318957
EIF1	-17.3027	0.00173717	0.0319306
POLR1E	-6.36143	0.00174636	0.0320721
LAMP2	9.14359	0.00174741	0.0320721
AC100757.1	2.59925	0.00175193	0.032122
LHX6	0.20523	0.00175347	0.032122
BNC2	-0.401224	0.00175488	0.032122
ABHD11	0.448617	0.0017552	0.032122
LYRM4	-0.244887	0.00175793	0.0321487
TENM2	-0.186088	0.00175942	0.0321527
PPARG	3.86929	0.00176263	0.0321587
COTL1	11.6152	0.00176279	0.0321587
LYN	0.354208	0.00176388	0.0321587
KIF13A	-0.574096	0.00176484	0.0321587
GFPT2	16.4769	0.00177009	0.0322139
ZNF592	0.685111	0.00177196	0.0322139
DFFA	-3.27346	0.00177293	0.0322139
HES1	9.93013	0.00177296	0.0322139
GBF1	4.43162	0.00177478	0.0322238
CALB2	-3.63774	0.00177774	0.0322388
CCDC96	0.606928	0.00177816	0.0322388
NIPAL4	-0.41337	0.00178204	0.0322861
WDR73	-0.394566	0.00178695	0.0323519
GPR4	0.246558	0.00178914	0.0323683
CLDN4	0.572963	0.00179244	0.0323869
CPQ	0.326275	0.00179273	0.0323869
LINC00707	-1.52105	0.00179871	0.0324552
TBC1D19	-1.47594	0.00179908	0.0324552
OAS3	3.5867	0.00180219	0.0324883
MEPCE	5.21523	0.00180502	0.0325161
TTC28	0.58522	0.0018136	0.0325855
HOXC9	1.18578	0.0018139	0.0325855
CDK6	-3.26228	0.00181559	0.0325855
CASTOR2	0.429232	0.00181653	0.0325855
INAVA	0.832859	0.00181655	0.0325855
ADAM19	10.1887	0.00181661	0.0325855
TF	0.402114	0.00182177	0.0326443
CPNE2	0.764882	0.00182366	0.0326443
AC113404.3	13.6513	0.00182378	0.0326443
TRPV4	-9.51963	0.00182505	0.0326443
RBX1	1.94505	0.00182877	0.0326745
C11orf68	-1.79129	0.00183039	0.0326745
SSUH2	-0.380733	0.00183061	0.0326745
SP100	0.89296	0.00183279	0.0326904
CNTROB	0.712616	0.00184002	0.0327962
TCEA1P2	-8.81432	0.00184133	0.0327964
ABHD5	-0.854493	0.00184544	0.0328377
SLC5A6	2.0441	0.00184737	0.0328377
H2AB3	0.316233	0.00184754	0.0328377
ARAP2	-0.331859	0.00185031	0.0328639
COBL	-0.357595	0.00185912	0.0329972
STK16	-0.535246	0.00187092	0.0331458
CDK5RAP3	-0.785853	0.00187114	0.0331458
SULF1	-0.417053	0.00187143	0.0331458
SNN	1.44909	0.00187314	0.0331529
RASA4	0.33222	0.00188009	0.0332336
UAP1L1	0.63869	0.00188122	0.0332336
GPSM3	-0.604234	0.00188263	0.0332336
GDI1	3.98024	0.00188296	0.0332336
HOTAIRM1	-1.28469	0.00188586	0.0332616
SH2D2A	-1.53584	0.00189221	0.0333503
NXPE3	1.0413	0.00189494	0.0333677
SPANXB1	-1.23095	0.00189583	0.0333677
AC010424.1	0.800339	0.00189778	0.0333787
TESC	-4.20365	0.00189944	0.0333848
CXCL10	4.6318	0.0019027	0.0334188
HMGCR	7.77511	0.00190526	0.0334272
MT-CO3	-1351.84	0.00190582	0.0334272
PHLPP1	-0.380641	0.00190988	0.0334751
SFT2D3	-1.39852	0.00191342	0.0335139
KIAA0232	-0.87329	0.0019167	0.0335481
LYPD1	-9.65731	0.00192087	0.033598
OAT	9.40335	0.00192509	0.0336485
SLC25A27	-0.355358	0.00192904	0.0336942
IKZF2	-0.949921	0.00193658	0.0338014
UQCC2	0.578393	0.00193785	0.0338014
SOX8	-0.491716	0.00194252	0.0338344
EIF4A3	2.41342	0.00194337	0.0338344
FABP7	-0.81154	0.00194375	0.0338344
AC037459.2	-3.97587	0.00195426	0.0339631
GPC4	0.543706	0.00195427	0.0339631
CRACD	-0.768393	0.00195517	0.0339631
MEIS1	0.234086	0.00195738	0.033978
CST3	6.34192	0.00196237	0.0340413
STRA6	-5.80716	0.00196676	0.0340725
PANX1	2.09138	0.00196686	0.0340725
TGM2	4.93218	0.00197345	0.0341632
GSTM3	0.540692	0.0019804	0.03426
MACORIS	-1.96213	0.00198325	0.0342859
EIF2S3	-43.8155	0.00199248	0.0344221
AC136632.1	-2.18238	0.00199707	0.0344661
DAGLA	2.41275	0.00199776	0.0344661
UBE2D2	4.29759	0.00200325	0.0345373
AAMDC	0.610369	0.00200552	0.0345529
PCBP1	37.0638	0.00201341	0.0346653
FBLL1	-1.9765	0.0020176	0.0347138
PDIA5	1.26399	0.00202629	0.0348396
SCARF2	1.2173	0.00202915	0.034865
PSMC2	4.51164	0.00203193	0.034889
CHTF8	0.632738	0.00203717	0.0349128
MAGEE1	0.532505	0.00203859	0.0349128
MLLT11	23.8173	0.00203863	0.0349128
BTF3	-22.2424	0.00203883	0.0349128
SHROOM2	-1.37029	0.00204619	0.035015
ATP6AP1	2.97481	0.00205067	0.0350635
CFAP97D1	0.239252	0.00205179	0.0350635
AC069277.1	-0.419869	0.00205721	0.0351229
RPUSD3	-0.466641	0.00205805	0.0351229
TMEM41A	1.00027	0.002061	0.0351261
CCL4	0.206294	0.00206199	0.0351261
CES5A	-0.321294	0.0020624	0.0351261
SLC3A2	-12.9714	0.00206708	0.0351822
PCDHB5	3.16168	0.00206853	0.0351831
EEF1A1P6	-145.071	0.00206996	0.0351838
LINC02152	-0.612434	0.00207768	0.0352912
PPP1R2B	2.9003	0.00208611	0.0354107
TCF12	-2.65055	0.002091	0.0354698
LINC01023	-1.70505	0.00211074	0.0357642
NCKAP1	2.12006	0.00211171	0.0357642
SPON2	-0.82508	0.00211259	0.0357642
KIF1B	0.331564	0.00212374	0.0359143
ZNF22	-4.86292	0.0021243	0.0359143
NOS1AP	0.177945	0.0021379	0.0360974
CCDC74B	0.87733	0.00213836	0.0360974
DCAKD	-0.816265	0.00214065	0.0360974
OR8G5	-0.918704	0.00214156	0.0360974
FOXD3	-3.5475	0.00214226	0.0360974
APC2	0.61779	0.00214662	0.0361467
PROCR	8.78355	0.0021533	0.0362351
AC104563.1	-7.83497	0.00215661	0.0362665
UTP4	-3.208	0.00216353	0.0363588
CDYL2	0.920671	0.00216577	0.0363659
FEM1C	4.12704	0.0021672	0.0363659
FBXO45	1.19036	0.00216999	0.0363659
HOXB9	-6.3752	0.00217001	0.0363659
CHMP4C	1.89018	0.00217186	0.0363659
COX7B2	1.29056	0.00217258	0.0363659
CKAP4	10.0747	0.00217891	0.036408
SOD2	2.05357	0.00217956	0.036408
ZNF217	-2.36205	0.00218033	0.036408
WDR5	3.14651	0.00218128	0.036408
AC010618.3	-1.21508	0.00218229	0.036408
PSME1	-7.14053	0.00218597	0.0364453
ACTA2	-1.02442	0.00218879	0.0364547
FGFBP2	-2.16456	0.00218941	0.0364547
TXNIP	-40.2243	0.0022006	0.0366169
TATDN3	-1.08527	0.0022061	0.0366486
EXOC6	-0.9608	0.00220659	0.0366486
ABCB10	2.8195	0.00220686	0.0366486
TCN1	-0.903409	0.00220838	0.0366499
EMC8	0.83049	0.00221473	0.0367311
PTPN13	-1.4366	0.00221767	0.0367558
C1QL4	0.542898	0.00222183	0.0367767
LRCH3	0.991715	0.00222184	0.0367767
CCL5	0.173681	0.00222528	0.0368095
CYLD	0.720868	0.00222968	0.036849
PRR7	-3.31198	0.00223058	0.036849
LINC00685	0.589332	0.0022347	0.0368625
GUK1	0.619257	0.00223519	0.0368625
ZFPM2	-0.367572	0.00223577	0.0368625
ACSS2	-3.30637	0.00223794	0.0368743
SERPINE2	146.565	0.00225065	0.0370442
MAP3K3	0.813008	0.00225249	0.0370442
ICAM1	67.4286	0.00225415	0.0370442
SH3RF3	-0.814166	0.00225439	0.0370442
CTSB	-2.92864	0.00225693	0.0370442
AMER1	0.375294	0.00225704	0.0370442
SPIRE1	0.362559	0.00226435	0.03714
NECTIN1	1.20296	0.00226759	0.0371691
MRPL27	2.15296	0.00227513	0.0372507
Z95115.1	-1.34934	0.00227629	0.0372507
LINC02575	0.740683	0.00227763	0.0372507
FLVCR2	0.264984	0.00227846	0.0372507
SH3TC1	-0.766965	0.00228544	0.0373407
GUSBP1	-0.686701	0.00229255	0.0374326
SBF2-AS1	-0.505528	0.00229962	0.0375117
BCL3	-0.652593	0.00230172	0.0375117
CITED4	25.4073	0.00230184	0.0375117
TNFAIP6	1.14997	0.0023055	0.0375339
TXNDC17	1.38702	0.00230617	0.0375339
FLVCR1	2.72163	0.00231892	0.0377171
CTSA	2.82142	0.00232472	0.0377652
PACS1	0.723913	0.00232735	0.0377652
FLAD1	0.89445	0.00232887	0.0377652
RRP1	-0.6571	0.002329	0.0377652
AC018755.3	-0.373796	0.00233104	0.0377652
AL358942.1	0.889604	0.00233279	0.0377652
CYB5R3	1.15533	0.0023338	0.0377652
UTP25	-1.71819	0.00233382	0.0377652
MYDGF	6.27522	0.00234365	0.0379001
TPST1	1.19935	0.00234949	0.0379582
REXO4	-2.39458	0.00235025	0.0379582
DGKG	0.728381	0.00235505	0.0380115
CCL3	0.208857	0.00235812	0.0380367
ALPK2	-0.200431	0.00236613	0.0381307
AC009229.1	-0.341966	0.00236696	0.0381307
GART	-2.48479	0.00237502	0.0382362
SORCS2	0.295936	0.00237853	0.0382683
SLC37A2	-1.12417	0.00238036	0.0382734
RADX	0.365655	0.00238478	0.0383201
HEG1	1.67812	0.00238893	0.0383624
CC2D1A	-1.62937	0.00239335	0.038409
AL604028.2	0.57863	0.00239529	0.0384157
TMEM9	2.99494	0.00239694	0.0384179
LMLN	0.418621	0.0024006	0.0384522
PAPPA	1.89997	0.00240623	0.0385179
TRIM49C	0.180719	0.0024086	0.0385316
GPR37	-1.58467	0.00241493	0.0385925
FZD6	3.01415	0.00241546	0.0385925
PCDHB12	0.267367	0.00242048	0.0386481
AL442067.1	-0.462102	0.00242391	0.0386786
ASB13	-0.959567	0.00242612	0.0386894
NGEF	-0.571142	0.00242793	0.0386938
BCORL1	1.02358	0.00243504	0.0387827
CDH19	-6.73921	0.0024386	0.0388151
AC002075.2	-0.256414	0.00244372	0.0388487
NDUFB2	2.99394	0.00244596	0.0388487
EIF2AK1	1.4548	0.00244618	0.0388487
AC007326.1	-0.451968	0.00245012	0.0388487
SAMD9L	0.623821	0.00245033	0.0388487
EXOSC8	-1.6511	0.00245097	0.0388487
SLC24A2	-0.906363	0.00245147	0.0388487
DSC3	-0.468042	0.00245364	0.0388559
LINC00473	-1.89084	0.00245499	0.0388559
LINC00491	-0.486926	0.00245859	0.0388885
NUDT13	-0.635118	0.00246222	0.038911
RPL5P1	-1.31764	0.00246309	0.038911
EPB41L4B	0.297191	0.00247034	0.0389767
NEK9	-0.977264	0.00247153	0.0389767
OGT	-15.3732	0.00247198	0.0389767
PPP4R3C	-0.208082	0.00247475	0.0389767
LCA5	-0.371317	0.00247496	0.0389767
PRR7-AS1	-1.60633	0.00247986	0.0390292
SPRY1	-0.446648	0.00248138	0.0390292
MICAL1	1.21663	0.00248318	0.0390333
AC023043.4	-7.80034	0.0024892	0.03909
TTLL6	0.264106	0.00248998	0.03909
TBP	0.289031	0.00249142	0.03909
ATP8B3	0.188399	0.00249516	0.0391244
PIK3CA	2.58933	0.00249762	0.0391313
HHEX	-0.649856	0.00250242	0.0391313
C2orf69P1	-0.956051	0.0025033	0.0391313
ADGRG6	-1.0661	0.00250373	0.0391313
S100B	-6.59878	0.00250618	0.0391313
CHST12	0.752115	0.00250658	0.0391313
AC025048.4	-0.266608	0.00250743	0.0391313
DAGLB	-0.823683	0.00250798	0.0391313
CAPN1	1.89494	0.00251124	0.0391581
LUZP1	0.861631	0.00251443	0.0391837
ANP32B	-38.1186	0.00251913	0.0392206
CADM4	37.0706	0.00251991	0.0392206
CD40	1.83329	0.00252623	0.0392757
RUNX1	-0.953119	0.00252702	0.0392757
HSD17B3	-0.515847	0.00253025	0.0392757
AP001025.1	-2.00206	0.0025303	0.0392757
NPC2	6.73046	0.00253259	0.0392757
TMCO4	-0.926638	0.00253276	0.0392757
PCDHB17P	0.442607	0.00254286	0.039408
ZNF320	0.703598	0.00254503	0.0394175
FAM20A	-0.357433	0.00255413	0.0395178
ARL6IP1	12.5269	0.00255462	0.0395178
ATP13A3	7.28762	0.00255729	0.0395292
JDP2	-0.273408	0.00255849	0.0395292
LINC02476	-0.392273	0.00256232	0.0395643
ABCA7	0.322522	0.00256515	0.0395837
MANBA	1.08402	0.00256713	0.0395902
DOCK5	1.31709	0.00257644	0.0397095
AC009303.1	0.272923	0.00257971	0.0397162
AC000089.1	-3.8835	0.00258001	0.0397162
PPP4R4	0.462214	0.00258308	0.0397204
SOX4	-1.45135	0.00258469	0.0397204
CTU1	-2.47415	0.00258657	0.0397204
PTPN9	1.26882	0.00258859	0.0397204
AC008083.2	-0.357572	0.00258922	0.0397204
INSR	0.942524	0.00258971	0.0397204
GALNT11	0.416663	0.00259129	0.0397206
BX005266.2	-0.366801	0.00259516	0.0397558
ABCC6P1	0.284917	0.00259901	0.0397684
ATP6V0E1	6.37745	0.00259913	0.0397684
DIXDC1	1.35924	0.00260338	0.0398094
AC004233.2	-0.19373	0.00260632	0.0398302
ZNF767P	-0.564006	0.00260848	0.0398392
KRT8	-0.924406	0.0026164	0.0399076
UBE4B	0.592593	0.00261654	0.0399076
PIGN	0.264351	0.00261823	0.0399076
SLC38A1	-9.99317	0.00261951	0.0399076
CA13	0.470521	0.00262093	0.0399076
GHDC	-0.628141	0.00262243	0.0399076
AL139095.2	-8.53791	0.00264261	0.0401905
ABCC2	-0.891844	0.00265176	0.0403055
MTR	1.43247	0.00265403	0.0403158
CA9	4.41059	0.00266029	0.0403866
AC010343.3	0.417972	0.00266374	0.040394
USP4	-1.72785	0.00266401	0.040394
FAM20C	9.01347	0.0026664	0.040394
SDHAP1	0.91585	0.00266716	0.040394
EAPP	1.74057	0.00267316	0.0404606
FGF12	-0.524341	0.00268766	0.0406556
SCG2	-3.20476	0.00269316	0.0406973
SNX25	-1.28623	0.00269363	0.0406973
IMP3	1.39988	0.00270635	0.0408234
HTATIP2	-1.40142	0.00270652	0.0408234
STARD8	0.259205	0.00270868	0.0408234
ETF1	-2.39604	0.00271053	0.0408234
AC091839.1	-0.240209	0.00271262	0.0408234
IFI6	17.1579	0.00271282	0.0408234
BRINP2	-0.554354	0.00271407	0.0408234
ANKRD30BP2	-0.171741	0.00271564	0.0408234
PWWP3B	0.165419	0.0027165	0.0408234
RPS10	-9.87968	0.00272023	0.0408551
NFATC1	0.302991	0.00273177	0.0409462
ADGRV1	-0.256011	0.00273475	0.0409462
CPE	-6.3482	0.00273486	0.0409462
IFNGR1	2.58279	0.00273652	0.0409462
GPR180	1.36906	0.00273694	0.0409462
RPL22	-7.31366	0.00273723	0.0409462
DCAF12	-2.54542	0.00273763	0.0409462
TRMT61A	-2.08341	0.00273952	0.0409503
PAQR4	2.07632	0.00274312	0.0409798
TP73-AS1	0.448129	0.00276101	0.0411777
AC022107.1	-0.59407	0.00276202	0.0411777
USP13	1.77084	0.0027628	0.0411777
MYORG	0.586735	0.00276287	0.0411777
LINC00963	-2.46224	0.00276703	0.0412154
LRRK2	-0.369782	0.00276918	0.0412231
AC079766.1	-0.378879	0.0027832	0.0414075
AC097059.1	-0.296751	0.00279154	0.0414459
LY6E-DT	-0.23145	0.00279161	0.0414459
HDAC4	-0.567345	0.00279295	0.0414459
CRISPLD2	0.1911	0.00279435	0.0414459
ANK2	-0.402498	0.00279548	0.0414459
COL5A2	9.34154	0.00279562	0.0414459
EDC4	0.887204	0.00279784	0.0414546
RFC4	1.94647	0.00280088	0.0414554
RHOQ	0.766622	0.00280155	0.0414554
EIF3I	-19.3063	0.00280281	0.0414554
STAT6	0.874221	0.00280446	0.0414556
PNRC1	4.03198	0.00281139	0.0415038
SYTL2	-0.229458	0.00281219	0.0415038
N4BP1	1.14907	0.00281265	0.0415038
ELF3	0.212017	0.00281951	0.0415808
POPDC3	-2.31341	0.00282445	0.0416293
FABP6	-1.462	0.00282907	0.041666
KLF14	-0.408029	0.00283023	0.041666
C1GALT1P2	-0.234103	0.00283595	0.0417108
SNTB2	-10.0916	0.00283658	0.0417108
L1CAM	2.79444	0.00283859	0.0417162
SSX2B	0.77121	0.00284481	0.0417834
ZDHHC4	-0.793512	0.00284696	0.0417906
HS3ST3B1	-1.00435	0.00285108	0.0418269
FKBP9	2.70641	0.00285425	0.0418492
SNHG7	-7.75075	0.00287371	0.0421099
AC090970.2	-0.73955	0.00288452	0.0422439
RECK	0.914895	0.00288976	0.0422925
APAF1	1.81255	0.00289118	0.0422925
GOLM1	7.3798	0.0028946	0.0423131
PHRF1	2.33245	0.00289746	0.0423131
ASAP1	1.24427	0.00289761	0.0423131
SIRPB1	-0.964639	0.00290264	0.0423282
PPTC7	-5.73899	0.00290514	0.0423282
SRSF9	3.87636	0.00290663	0.0423282
MUC13	0.974397	0.00290683	0.0423282
EGFR	0.374025	0.00290701	0.0423282
PI4K2A	-3.5366	0.00290992	0.0423462
SGCB	4.95982	0.00291262	0.0423612
SNRPG	7.23726	0.00291657	0.0423942
AC099066.3	-0.342355	0.00291983	0.0424007
LIG3	-0.71431	0.00292261	0.0424007
PIGBOS1	-1.45445	0.00292331	0.0424007
SMARCC2	-1.672	0.00292372	0.0424007
TESK2	-0.570751	0.00292887	0.042451
MRTFA	0.391699	0.00293581	0.0425157
ARL8A	3.25859	0.00293669	0.0425157
AL035446.1	-4.77632	0.00293888	0.042523
PLCB1	-0.487387	0.00294594	0.0426007
NUPR1	-0.259456	0.00294806	0.042607
AC036214.1	-0.20332	0.00294994	0.0426098
RPL35A	28.122	0.00295484	0.0426416
PPM1D	1.04547	0.00295669	0.0426416
RHBDF1	-4.87969	0.0029572	0.0426416
SLC27A6	0.286558	0.00296065	0.0426427
AC139426.1	0.285088	0.00296069	0.0426427
ARRDC1-AS1	-1.06133	0.00296245	0.0426427
GPR39	0.324303	0.00296401	0.0426427
ATRNL1	0.237896	0.00296757	0.0426567
AL133215.2	-0.445309	0.00296836	0.0426567
RNF125	-1.92494	0.00297527	0.0427255
RN7SL833P	-0.227522	0.00297653	0.0427255
NUDT11	1.46728	0.00298719	0.0428543
AC005538.2	-0.859948	0.00299787	0.042983
AC002094.1	1.39696	0.0030011	0.0430028
CLGN	1.31168	0.00300275	0.0430028
MMD	2.0698	0.00300435	0.0430028
SMTN	1.58338	0.0030313	0.0433405
PABPC5	0.587195	0.00303137	0.0433405
NDUFB5	0.917172	0.00303447	0.0433604
MGAM2	-1.62994	0.00304019	0.0434175
MYOF	-4.56984	0.00305348	0.0435789
CECR2	-0.208056	0.00305493	0.0435789
RP11-61E11.1	-0.223586	0.00307036	0.0437598
TSHZ2	-0.344759	0.00307108	0.0437598
TMEM186	-3.05743	0.00307345	0.043769
PTPRD	0.181266	0.00308109	0.0438531
AC015813.5	-1.0909	0.00310108	0.0440788
SCARB2	4.42172	0.00310185	0.0440788
PSMG3	-4.03832	0.00310439	0.0440788
LHFPL6	2.13295	0.00310507	0.0440788
POGLUT3	2.54072	0.00310566	0.0440788
CZIB	-0.825875	0.0031094	0.0441071
SLC7A11	-8.00756	0.00311315	0.0441356
TRIM53CP	-0.371612	0.00312752	0.0443144
TIAM2	-0.271738	0.00313358	0.0443634
PPDPF	1.46154	0.00313448	0.0443634
DYNC1H1	4.41762	0.00314343	0.0444651
CATSPER1	-1.12635	0.00315019	0.0445229
NCBP2AS2	5.89962	0.00315103	0.0445229
NKILA	-3.16054	0.00315927	0.044602
CDT1	-3.07992	0.00316016	0.044602
KCTD8	0.476187	0.0031664	0.0446651
AC125807.2	1.09721	0.00317119	0.0447078
AC096677.1	-0.616431	0.00317508	0.0447377
CARM1	-2.85847	0.00317717	0.0447383
TCIRG1	1.43242	0.00317866	0.0447383
ITPR2	-1.22412	0.00318065	0.0447414
ETV5	2.98402	0.00318693	0.0448008
FKBP1BP1	0.377391	0.00318841	0.0448008
APLF	0.206237	0.00319327	0.0448441
EIF2A	-6.86002	0.0031951	0.0448449
ZNF501	-0.241052	0.00319801	0.0448608
AL441883.1	-0.477071	0.00321213	0.045034
HAPLN3	3.4159	0.00322021	0.0451222
GAP43	-1.14362	0.00323953	0.0453677
PICK1	-0.589791	0.00324458	0.0454057
AGPS	-4.55215	0.00324583	0.0454057
CMIP	0.364415	0.00324946	0.0454313
ELAVL1	1.5046	0.00326007	0.0455523
SHF	-0.529465	0.00326346	0.0455523
H3P6	26.0642	0.00326351	0.0455523
CRYL1	-2.44922	0.00327012	0.0456055
NUP210	3.38614	0.00327093	0.0456055
ZC3H7B	-1.21602	0.00327545	0.0456433
Z99572.1	-1.6612	0.00327848	0.0456605
RBBP5	2.79972	0.0032805	0.0456634
UQCRQ	7.66448	0.00329775	0.0458783
MAPK7	0.367923	0.0033053	0.0459289
ARHGAP17	0.60776	0.00330578	0.0459289
AC090692.1	-0.810618	0.00330684	0.0459289
SMAP2	-2.2899	0.00330997	0.0459472
PCOLCE	-7.90134	0.00331586	0.0460038
HEY1	-0.309364	0.00332129	0.0460537
NAP1L2	2.03807	0.0033243	0.0460703
MCF2	-0.306951	0.00333403	0.0461635
FGF14-AS2	-0.946845	0.00333468	0.0461635
SYPL1P2	-0.784	0.0033368	0.0461676
CTSK	-2.5779	0.00334188	0.0462126
IRS1	0.603874	0.00334552	0.0462377
LINC01278	-0.286278	0.00335167	0.0462953
AKAP12	-27.2028	0.00335335	0.0462953
MRGPRX3	-1.06019	0.00336425	0.0463777
NKX3-1	1.12185	0.00336433	0.0463777
CCDC144NL-AS1	-0.948001	0.00336587	0.0463777
AMMECR1	-0.924442	0.00336665	0.0463777
USP10	0.802843	0.00339012	0.0466754
LHX8	-0.695571	0.00339542	0.0467231
HPS5	-4.03071	0.00339798	0.0467329
BCL9L	1.42829	0.00340616	0.0468145
EIF4EBP2	2.48657	0.00340905	0.0468145
METTL17	-0.681896	0.00340947	0.0468145
UBE2O	0.979472	0.00342296	0.0469742
NXT2	0.585621	0.00343188	0.0470712
KCND1	0.52725	0.00343692	0.0471147
ACOX1	0.798717	0.0034416	0.0471328
PTPRU	1.28081	0.0034446	0.0471328
PRKACA	1.90213	0.00344472	0.0471328
AMOT	2.96804	0.00344569	0.0471328
ZCCHC8	-0.400685	0.00345124	0.0471752
CLU	-0.165541	0.00345252	0.0471752
CASP7	2.13856	0.00345641	0.0471871
GBX2	0.191302	0.00345713	0.0471871
CTSO	1.35344	0.0034597	0.0471967
TRAP1	-5.00298	0.00346605	0.0472426
ITPK1	-0.928391	0.00346834	0.0472426
EGR1	-16.8444	0.00346867	0.0472426
DCP1B	-0.490662	0.00347114	0.0472509
GPN1	-1.41826	0.00347501	0.0472781
AC022075.1	-0.594709	0.00348563	0.047397
RDH5	-0.210074	0.00349199	0.0474378
TRIM21	1.5901	0.0034924	0.0474378
POC1B	-0.56195	0.00349425	0.0474378
TUBB2B	-0.770867	0.00349755	0.047457
GJC1	1.3083	0.00351464	0.0476634
PSMD11	2.47288	0.00351676	0.0476667
PEX11G	-0.304181	0.00352978	0.0478169
EIF3B	2.40874	0.00353286	0.0478169
SLC50A1	-1.02591	0.00353352	0.0478169
ARHGAP24	-0.379066	0.00353684	0.0478363
AL139393.3	1.23875	0.00354095	0.0478663
VIM-AS1	-1.92446	0.00354457	0.0478896
HOXA13	0.206929	0.00355063	0.0479458
RASSF8-AS1	-1.21109	0.0035529	0.0479509
KDM7A	-1.00261	0.00355719	0.0479619
SLC10A3	0.977497	0.00355751	0.0479619
ART3	-1.71869	0.00356478	0.0480344
ELOVL7	0.271001	0.00356767	0.0480395
SLC26A6	0.590272	0.00356923	0.0480395
SHCBP1	2.53467	0.00357086	0.0480395
MSX2	1.17213	0.00357599	0.0480611
SUMO2P17	0.552771	0.00357813	0.0480611
NKIRAS2	-1.46713	0.00357817	0.0480611
RNF214	-0.767417	0.00358213	0.0480885
WWP1	1.84126	0.00358401	0.0480885
HPS1	-0.92536	0.00360022	0.0482678
PRDM11	0.293957	0.00360209	0.0482678
WDR27	-0.359028	0.0036031	0.0482678
TSSK6	-0.589197	0.00363531	0.0485836
FUS	5.60761	0.00363717	0.0485836
AP1S1	-2.24471	0.0036383	0.0485836
IL1A	39.1268	0.00363915	0.0485836
EDNRB	-3.53827	0.00363988	0.0485836
RNF150	0.380529	0.00364072	0.0485836
SUN1	0.664712	0.003642	0.0485836
ZNF229	0.380059	0.00364288	0.0485836
HSPE1	7.03302	0.00364586	0.0485836
ICAM4	4.02077	0.00364644	0.0485836
PHF2	1.0487	0.0036478	0.0485836
EIF4BP3	-2.04913	0.00365462	0.048633
GGACT	-0.235172	0.00365536	0.048633
CIB1	7.59441	0.00365985	0.0486671
PRADC1	2.62973	0.00366609	0.0486998
AC022400.6	-1.78806	0.00366616	0.0486998
MAPRE1	10.9779	0.00367056	0.0487146
IGFBP5	3.88894	0.00367113	0.0487146
GBP2	-4.96242	0.00367642	0.0487593
ANKS3	-0.195453	0.00368475	0.0488098
TMEM209	-2.15348	0.00368491	0.0488098
ZNF197	-0.273955	0.00368602	0.0488098
AREL1	0.448475	0.00368825	0.0488138
SLC35F1	-0.93056	0.00369782	0.0489149
AC013451.2	0.940417	0.00370122	0.0489167
NCKAP5	-0.266878	0.00370183	0.0489167
CSRNP2	2.25014	0.00371277	0.0490357
TRIM58	4.04585	0.00371868	0.0490881
RPL4P5	-1.95159	0.00373179	0.0492199
FBXO32	2.14619	0.00373323	0.0492199
EHD1	0.699038	0.0037345	0.0492199
AL590560.3	-0.546208	0.00374174	0.0492896
PCOLCE2	0.670128	0.00374423	0.0492967
ARHGEF12	-1.41488	0.00376615	0.0495596
SLC25A29	-0.338505	0.00378403	0.0497689
SEC22C	0.71421	0.00378742	0.0497876
CDHR1	0.154317	0.00379492	0.0498188
CLCN2	1.21187	0.00379662	0.0498188
GJA5	-0.339325	0.00379761	0.0498188
C6orf58	1.22049	0.00379767	0.0498188
ZMYM3	-0.742223	0.00380451	0.0498826
NBPF17P	-0.432081	0.0038068	0.0498868
MRPS18B	10.6682	0.00381037	0.0499068
TMEM158	32.2022	0.00381227	0.0499068
LPCAT3	1.73558	0.00381905	0.0499696
RPL18	-12.5174	0.003825	0.0500217
WASHC2A	1.13842	0.00382805	0.0500357
AC107952.2	0.36348	0.00384112	0.0500876
RNF111	0.480472	0.00384271	0.0500876
SCAMP1-AS1	-2.08868	0.00384463	0.0500876
SCD	14.8775	0.00384779	0.0500876
NT5C	-0.522144	0.00384875	0.0500876
GATAD2A	1.03822	0.00384958	0.0500876
BMS1	0.62621	0.00385127	0.0500876
RP11-111M22.4	-1.15073	0.00385131	0.0500876
ZNF69	-0.33863	0.00385171	0.0500876
TMEM47	1.81844	0.00385183	0.0500876
ABCB1	-0.459537	0.00385631	0.0501201
DCLRE1B	0.659984	0.00385922	0.0501322
USP2	0.193697	0.00388281	0.0504127
H2AZ2	4.78874	0.00388726	0.0504446
RPSA	-17.5406	0.00389124	0.0504704
TGFBR3	0.20919	0.00390009	0.0505593
AL136295.5	1.7995	0.00390373	0.0505804
GPAT3	-5.28421	0.00390835	0.0505863
NAV1	1.11919	0.00391229	0.0505863
GPR55	-0.203344	0.00391317	0.0505863
SETD1A	2.00126	0.00391395	0.0505863
AKR1B1	9.32543	0.00391418	0.0505863
GPX7	1.9579	0.00391871	0.050619
ATP5ME	4.43009	0.00392112	0.0506243
TUBB4A	0.429652	0.0039246	0.0506433
MEX3C	-1.43565	0.00392913	0.0506639
ANAPC1P2	-0.899382	0.00393202	0.0506639
AL139413.1	0.569785	0.00393243	0.0506639
NSDHL	4.015	0.00393421	0.0506639
AC008440.10	-1.91661	0.00394874	0.0507717
VEPH1	0.291929	0.00394936	0.0507717
HIF1AN	-0.727852	0.0039502	0.0507717
MINCR	-0.805001	0.00395096	0.0507717
ST6GALNAC4P1	-0.34243	0.00395261	0.0507717
DBI	3.25884	0.00395607	0.0507904
ST3GAL6	0.441342	0.00396306	0.0508432
AC091736.1	-0.481014	0.00396509	0.0508432
SLC4A7	3.47637	0.00396737	0.0508432
ERLIN1	2.82092	0.00396823	0.0508432
PART1	-0.446816	0.00397207	0.0508666
NUS1P1	6.42524	0.00397874	0.0509194
FAM50A	2.34417	0.00398021	0.0509194
ENPP1	0.505007	0.00398405	0.0509427
SETD1B	1.0497	0.00399275	0.0509976
AL353622.1	-0.484861	0.003993	0.0509976
AGRN	5.53611	0.00399781	0.0509976
C12orf76	-0.620901	0.00399825	0.0509976
RP3-368A4.5	1.42748	0.00399921	0.0509976
KAT14	0.767682	0.00400062	0.0509976
KDM4A	-6.03877	0.00400457	0.0509976
AAGAB	-2.22735	0.00400569	0.0509976
B4GALT2	-1.12254	0.00400649	0.0509976
FAM111B	1.14526	0.00401377	0.0510398
FAM83H	-0.246525	0.00401384	0.0510398
ROBO1	-1.33397	0.00402146	0.0510985
SPHK1	2.60336	0.0040225	0.0510985
ZNF280D	-0.47751	0.00403027	0.0511715
RPL12P16	-150.589	0.00403854	0.0512508
GOLIM4	3.97654	0.00405871	0.051481
AC010186.2	-0.263796	0.00407081	0.0516085
TUBB4B	48.8053	0.0040865	0.0517814
PRPF40B	-0.781419	0.00409258	0.0517899
TMEM99	-0.527564	0.00409282	0.0517899
AKAP8	1.23368	0.00409339	0.0517899
[truncated: 23,293 more rows]
