# Supplementary material for: A novel SOX6 + melanoma cell subtype promotes early microsatellite invasion in Asian acral melanoma through fatty acid transport disorder
Source: J Exp Clin Cancer Res. 2025 Aug 27;44:254. doi: 10.1186/s13046-025-03516-2 (PMC12382077; doi:10.1186/s13046-025-03516-2)
Supplement: Supplementary file 7 — Supplementary Material 7 [file 13046_2025_3516_MOESM7_ESM.xlsx]

## Sheet: WT_vs_KO
gene_name	logFC	p_value	p_value_adj
INHBA	-174.909	5.65e-07	0.00159016
SLC26A2	-160.506	2.52e-05	0.00451544
CEMIP	-118.959	0.000117031	0.00863402
CXCL8	-114.574	5.15e-05	0.00557797
PMEPA1	-99.0503	9.37e-06	0.00330897
IL1A	-96.3732	7.28e-06	0.00308566
TGFA	-76.5316	3.55e-05	0.00465144
S100A16	-67.598	3.78e-05	0.00481171
MCL1	-66.0335	8.05e-07	0.00159016
SHISA2	-60.1049	0.000150248	0.00978224
SYTL5	-59.2964	6.47e-05	0.00626063
TFAP2B	-54.6458	1.44e-05	0.00363031
AL365181.3	-48.3174	2.32e-05	0.00443177
PRELID3B	-47.2073	0.000126744	0.0089875
LAMC1	-46.7849	1.1e-06	0.0017638
ICAM1	-45.7289	2.25e-05	0.00435085
SLC5A3	-42.8616	3.79e-05	0.00481171
NES	-42.5771	1.9e-05	0.00413836
DCBLD2	-40.9536	1.69e-05	0.00396781
LINC01419	-40.6909	0.000111724	0.00839401
HLA-B	-39.9296	0.000128106	0.0090114
ERRFI1	-39.3024	1.4e-05	0.00361252
SH2B3	-35.6038	4.78e-05	0.0053843
SPRY2	-32.6344	5.6e-06	0.0026899
AL035541.1	-32.2041	1.38e-05	0.00361034
NFKB2	-30.2125	3.84e-05	0.00483234
MIR4534	-28.6879	7.18e-05	0.00654354
CDKN1A	-27.6562	3.24e-05	0.00451544
LAMA4	-27.0762	1.2e-05	0.00340257
SCCPDH	-26.5249	6.71e-05	0.00630623
EPHA3	-24.1714	4.31e-06	0.00230368
GSK3B	-23.8824	5.45e-06	0.00263918
ITGB8	-23.4027	2.55e-06	0.00196824
LINC01239	-23.3104	6.4e-05	0.0062292
SPRY4	-20.9692	0.000112804	0.00842196
LINC00622	-20.0982	1.11e-05	0.00340257
PARP4	-18.7727	5.87e-05	0.00595465
CDCP1	-18.4189	6.94e-06	0.00307485
SERINC1	-17.6994	2.05e-05	0.00422653
ITGA5	-17.4835	2.71e-05	0.00451544
ETHE1	-17.2439	5.85e-05	0.00594794
KIAA0040	-16.3907	6.07e-05	0.00607709
NOMO2	-16.3351	0.000130556	0.00913876
SERINC3	-16.0955	7.56e-05	0.00664713
PDE3A	-15.0046	5.77e-06	0.00274974
SLC24A3	-14.9599	4.21e-05	0.00505178
FAM210B	-14.8851	2.33e-05	0.00444134
BEX4	-14.8155	2.78e-08	0.000529605
NKILA	-14.7518	4.67e-05	0.00530634
CD59	-14.64	6.47e-07	0.00159016
S100A1	-14.2387	0.000122299	0.00879725
SNX9	-14.1776	1.33e-06	0.0017638
AC017067.1	-14.0951	1.93e-05	0.00415711
RIPK4	-14.0626	0.000119434	0.00871215
AC141557.1	-13.8344	5.38e-05	0.00569766
MMP16	-13.7816	2e-05	0.00418989
HLA-DRB1	-13.5908	0.000146194	0.00965438
SYT11	-13.1557	5.75e-05	0.00592741
HMGA2	-12.8778	1.19e-05	0.00340257
AL121578.3	-12.6527	6.26e-05	0.00618285
TMEM158	-12.3192	1.88e-05	0.00413112
SNRPN	-12.1539	0.000104003	0.00815886
CPE	-12.0069	1.55e-06	0.0017638
KIAA1549L	-11.868	1.3e-05	0.0035176
LIF	-11.7697	8.88e-05	0.00742336
LINC00565	-11.5212	1.79e-06	0.00176632
VMP1	-11.2801	0.00014072	0.00944452
DUSP10	-10.7435	2.44e-05	0.00450983
NFKB1	-10.5787	2.56e-05	0.00451544
COL19A1	-10.5249	1.46e-05	0.00363031
MAGEA1	-10.4263	2.6e-05	0.00451544
INPP5F	-10.3118	2.31e-05	0.00442408
TNFRSF10B	-10.2061	3.06e-05	0.00451544
STC1	-10.1074	1.15e-06	0.0017638
SLC20A1	-10.0305	0.00010944	0.00834499
CTSC	-10.0066	2.27e-05	0.00436525
REEP3	-9.91198	7.55e-06	0.00309561
STRA6	-9.85926	0.000132837	0.00924225
C3	-9.43933	3.77e-05	0.00481171
SVIL	-9.40188	2.14e-06	0.00187997
NOTCH2	-9.12175	1.06e-05	0.00339965
SLC39A6	-9.06856	5.11e-05	0.00557171
DBNDD1	-8.9936	1.18e-05	0.00340257
JAG1	-8.95813	4.99e-05	0.00551185
RPL10P13	-8.87136	4.08e-05	0.0049278
NOMO1	-8.86461	7.48e-05	0.00664713
AL365181.2	-8.70818	0.000144509	0.00959487
EDEM1	-8.66581	1.68e-05	0.00395727
TFPI2	-8.50906	2.22e-05	0.00432983
PABPC1L	-8.41515	6.61e-05	0.00626969
HES1	-8.35131	3.39e-05	0.00453694
RNF144A	-8.34578	0.000147348	0.00968581
GPC6	-8.31144	6.8e-07	0.00159016
USO1	-8.09819	0.000140712	0.00944452
SYNJ2	-7.94473	1.95e-05	0.00415711
NFE2L3	-7.71748	9.18e-06	0.00328267
ARHGAP31	-7.61867	2.18e-05	0.00432983
CLIC4P1	-7.60343	2.92e-05	0.00451544
IL11	-7.58435	0.000100815	0.00804113
MAP1B	-7.45828	1.19e-05	0.00340257
COL16A1	-7.4517	4.03e-05	0.00491153
UHRF2	-7.3754	6.29e-05	0.00619867
LINC01203	-7.14877	3.91e-05	0.00484953
MRGPRX4	-7.08626	6.66e-05	0.00628113
PITPNC1	-6.96465	3.31e-06	0.00210142
LINC00973	-6.89285	3.51e-05	0.00461037
IL13RA1	-6.79239	0.000153828	0.00990682
LINC00623	-6.67389	2.33e-06	0.00194309
LINC01060	-6.61688	2.92e-06	0.00202262
ABHD2	-6.60951	1.47e-05	0.00363031
TAGLN3	-6.56627	7.49e-06	0.00309561
AIM2	-6.51043	1.15e-05	0.00340257
USP53	-6.49695	5.21e-05	0.00560008
SPRR2D	-6.45006	1.47e-05	0.00363031
BMP2	-6.42427	1.24e-05	0.003464
HPS5	-6.40741	1.86e-05	0.0041288
IRAK2	-6.39574	1.49e-06	0.0017638
AC078820.1	-6.22653	8.76e-06	0.00324885
SLFN5	-6.14879	9.02e-06	0.00324885
RPL4P4	-5.93001	2.51e-05	0.00451544
IDS	-5.82546	5.1e-05	0.00557171
CORO2B	-5.82036	5.01e-06	0.00253344
TMEM59	-5.8105	3e-05	0.00451544
TAX1BP1	-5.77439	0.000134353	0.00924613
SHTN1	-5.64329	3.72e-06	0.00221818
ABR	-5.59215	3.45e-05	0.00457379
SLC9A7	-5.56355	6.66e-05	0.00628113
SEC24A	-5.53068	0.000126647	0.0089875
AJ239322.2	-5.47444	0.000144622	0.00959487
ALKBH8	-5.46595	1.85e-05	0.0041288
AC011458.1	-5.45291	6.97e-07	0.00159016
BARX1	-5.37039	0.00012015	0.0087472
PLA2G4A	-5.3011	6.44e-07	0.00159016
GDNF	-5.24126	9.03e-06	0.00324885
ACTA2	-5.18396	1.35e-06	0.0017638
NRP2	-5.14259	1.27e-05	0.00351258
SULT1B1	-5.02927	7.9e-06	0.00313706
ARFGAP3	-4.96518	6.94e-05	0.00642101
SMAD3	-4.90801	5.31e-05	0.00565567
AC087741.1	-4.8444	0.000111542	0.00839401
PELI1	-4.83398	1.22e-05	0.003453
BIRC3	-4.81917	7.46e-06	0.00309561
RELB	-4.8122	2.01e-05	0.00418989
C10orf90	-4.78412	2.44e-06	0.00196598
TBC1D9	-4.72043	4.64e-05	0.00529546
SRSF8	-4.70989	2.26e-07	0.0012033
ERP44	-4.68979	0.000138878	0.00939918
ARHGEF11	-4.68306	1.6e-05	0.00386726
FAM8A1	-4.62868	0.000138289	0.00939918
HIP1	-4.58813	1.9e-05	0.00413836
AC078923.1	-4.53799	7.8e-05	0.00678822
IL1RAPL1	-4.53589	0.000128025	0.0090114
OSBP	-4.40861	9.16e-05	0.0076051
UBE2H	-4.39076	6.34e-05	0.00621567
KCNS3	-4.3863	7.35e-07	0.00159016
PWAR6	-4.36935	0.00013435	0.00924613
GAPDHP32	-4.32232	1.58e-05	0.00386581
IRGQ	-4.3132	1.45e-05	0.00363031
SLC2A13	-4.30411	6.36e-05	0.00621914
LYPD3	-4.29356	9.69e-05	0.00786214
CXCL3	-4.25447	3.91e-06	0.00222191
FNDC3B	-4.18049	2.1e-06	0.00187511
NR1D1	-4.16424	0.000103022	0.00813771
COL9A2	-4.16224	0.000152579	0.00985973
CSGALNACT1	-4.16002	4.86e-05	0.00541985
CNST	-4.12585	0.0001014	0.00805412
AC008780.2	-4.05733	6.51e-05	0.00626063
TAC1	-4.02066	9.88e-05	0.00794395
CTSS	-3.95619	2.23e-05	0.0043422
WIPI1	-3.92234	7.82e-05	0.00679264
PIGM	-3.9203	6.77e-05	0.00633798
UTRN	-3.8554	6.51e-05	0.00626063
RNF213	-3.78258	3.98e-05	0.00489148
PTBP1P	-3.77743	5.72e-05	0.00590043
PAM	-3.76972	0.000144141	0.00959015
GAS6-AS1	-3.63319	2.68e-06	0.00201985
WDR45B	-3.6046	7.44e-05	0.00664713
UGGT2	-3.58297	4.05e-05	0.00491153
TNFRSF25	-3.57895	5.66e-05	0.00585964
ATF6	-3.56102	6.35e-05	0.00621567
OPTN	-3.41566	3.77e-05	0.00481171
HBP1	-3.4148	0.000122447	0.00879725
PIK3CD	-3.38503	8.4e-06	0.00322166
BACE2	-3.3189	8.3e-05	0.00708627
DRAM1	-3.2275	0.000136353	0.00931648
TNFAIP3	-3.22455	1.08e-05	0.00339965
OPHN1	-3.21529	0.000152184	0.00984533
UBD	-3.2063	1.33e-05	0.00352262
RBL2	-3.18235	0.000117339	0.00863402
GPR137B	-3.14433	7.71e-05	0.00674934
ERAP1	-3.08949	0.000101305	0.00805412
RTL1	-3.08442	2.58e-08	0.000529605
SHROOM4	-3.06399	3e-05	0.00451544
TMTC2	-3.0363	2.04e-06	0.00187511
FCGR2A	-3.03056	6.72e-05	0.00630623
UBQLN4	-3.00944	0.00010474	0.0081942
BTG2	-2.98047	8.72e-05	0.00731949
ATP6V0A4	-2.97918	7.32e-05	0.00659241
GNS	-2.90105	0.00011128	0.00839401
GAS6	-2.88766	3.64e-05	0.00470674
LONRF2	-2.85084	1.23e-05	0.003464
RNF128	-2.82751	1.64e-05	0.00391459
WBP1L	-2.82507	6.09e-06	0.00282951
OSBPL10	-2.79098	6.67e-05	0.00628113
CYFIP2	-2.75638	6.99e-06	0.00307485
B3GAT1	-2.67596	1.06e-05	0.00339965
WHRN	-2.63494	9.45e-05	0.00772382
FAM107B	-2.5926	2.56e-05	0.00451544
SOX4	-2.57849	0.000128656	0.00903896
ZMYM2	-2.57666	7.36e-05	0.00659248
MSANTD4	-2.57302	6.78e-05	0.00633798
AC027307.2	-2.56161	3.44e-06	0.00216239
C1orf198	-2.55911	2.2e-05	0.00432983
FUT8	-2.52236	6.91e-05	0.00640593
DSP	-2.51479	0.000112314	0.00840721
LHFPL2	-2.51436	3.55e-06	0.00220365
AL022322.1	-2.49617	2.81e-05	0.00451544
GLI3	-2.47998	2.21e-05	0.00432983
DHX40	-2.47489	0.000140764	0.00944452
SUFU	-2.44065	0.000141643	0.00948141
HMG20A	-2.42535	0.000127312	0.00899978
GNPTAB	-2.40219	3.8e-05	0.00481595
NTM	-2.40188	0.000127023	0.00899052
SNHG14	-2.36612	3.61e-07	0.00131796
VWA8	-2.35842	2.4e-05	0.00448015
PHBP19	-2.33524	3.45e-05	0.00457379
GEM	-2.32815	2.72e-07	0.0012033
LINC00460	-2.31243	3.86e-06	0.00222191
SDCCAG8	-2.31034	0.000124371	0.00890384
XYLT1	-2.27321	5.94e-06	0.00279426
AC009120.2	-2.21946	0.000116597	0.00861509
SCUBE3	-2.21868	0.000145641	0.00962898
FLT1	-2.20285	2.21e-06	0.00191152
PPP1R21	-2.18343	7.36e-05	0.00659248
PURPL	-2.1752	2.08e-05	0.00422653
RAP1GDS1	-2.15466	2.1e-05	0.00424692
FOXF1	-2.14367	7.3e-05	0.00659219
MKRN9P	-2.13059	0.000106197	0.00826302
FYN	-2.11816	0.000133249	0.00924225
THBS2	-2.11118	1.87e-06	0.00181146
AC239868.1	-2.06673	0.000156193	0.00995823
RN7SKP43	-2.06172	8.99e-07	0.00160749
ZC3H11B	-2.05573	0.000148455	0.00973779
RASAL1	-2.0391	2.55e-05	0.00451544
PCMTD1	-1.99174	1.64e-05	0.00391624
KIAA1324L	-1.98812	8.29e-06	0.00322166
L34079.3	-1.96157	7.57e-05	0.00664713
PAPPA	-1.93403	1.15e-05	0.00340257
ZP4	-1.92573	3.91e-05	0.00484953
RYR2	-1.91944	2.72e-07	0.0012033
HAS3	-1.89833	3.59e-05	0.00467199
INTS4P2	-1.89224	3.36e-05	0.00453694
OTULINL	-1.86575	7.98e-05	0.0068811
GRIK2	-1.86395	9.93e-05	0.00796867
SLAMF9	-1.84837	0.000111919	0.00839401
SGPL1	-1.84488	6.43e-05	0.00624628
AC009502.1	-1.83621	3.87e-05	0.00484953
NBEA	-1.83525	2.74e-07	0.0012033
HEATR5B	-1.81757	3.24e-05	0.00451544
KDM5B	-1.81497	4.21e-06	0.00229364
SLC24A2	-1.79819	7.11e-06	0.00307975
CDK14	-1.79391	0.00013497	0.00927739
SQOR	-1.7884	4.54e-05	0.00528245
AC093083.1	-1.77731	0.000135786	0.00931109
GRB10	-1.7602	5.08e-06	0.00254833
GAS1	-1.75703	7.31e-05	0.00659241
PDZD2	-1.73012	5.47e-05	0.00571656
CYP27C1	-1.72894	5.13e-05	0.00557519
TNFRSF9	-1.72219	1.05e-06	0.0017638
SESN1	-1.70238	1.61e-05	0.00386726
UACA	-1.66976	0.000127801	0.0090114
PTGS2	-1.668	2.83e-06	0.00202262
ABCA8	-1.65205	7.17e-05	0.00654354
KLF7	-1.60154	4.43e-05	0.00519978
NOX4	-1.60072	9.32e-05	0.00766137
GNG7	-1.58612	0.000126641	0.0089875
VHL	-1.57563	0.000130716	0.00913879
SHC4	-1.5594	6.56e-05	0.00626063
QPCT	-1.51852	8.37e-06	0.00322166
GPC4	-1.50996	4.78e-05	0.0053843
GALNT5	-1.49591	1.93e-05	0.00415711
IL1B	-1.49021	0.000106913	0.0082675
AC003092.1	-1.48059	0.000140143	0.00944452
PTPRU	-1.45847	4.34e-05	0.00513368
TLCD2	-1.45219	7.23e-05	0.0065538
PRDM1	-1.44684	1.03e-05	0.00339965
TMEM88	-1.44516	0.000142614	0.00951685
GEMIN8	-1.42584	7.55e-05	0.00664713
SETX	-1.41989	0.000106733	0.0082675
EDA2R	-1.41271	7.74e-05	0.00676958
BIRC6	-1.41148	0.000112996	0.0084252
ZNF536	-1.39379	4.72e-05	0.00534766
AC048341.1	-1.39008	6.56e-05	0.00626063
RN7SKP16	-1.38554	5.46e-05	0.00571455
KDM7A	-1.35947	1.5e-06	0.0017638
ATP10B	-1.328	2.37e-05	0.00446652
TNKS	-1.3241	5.23e-05	0.00560764
FGF7P2	-1.31804	7.4e-07	0.00159016
SULF1	-1.31801	1.33e-06	0.0017638
LINC01138	-1.30607	3.98e-05	0.00489148
AC008163.1	-1.29717	8.04e-05	0.00691254
CREBRF	-1.29652	0.000118497	0.00868814
MAST4	-1.27282	7.76e-06	0.00312677
TTC28	-1.26453	1.79e-06	0.00176632
ABLIM1	-1.25431	3.91e-05	0.00484953
THNSL2	-1.24885	0.000154047	0.00990977
PLCB4	-1.24812	8.64e-05	0.00726748
C20orf194	-1.24155	0.000111457	0.00839401
GAREM1	-1.2375	7.94e-05	0.00687655
CYP2J2	-1.21851	2.7e-05	0.00451544
TANC1	-1.20327	1.51e-05	0.00369411
LSAMP	-1.20303	1.8e-05	0.00411063
AC023824.1	-1.19599	5.45e-05	0.00571455
HIST1H3E	-1.18087	7.03e-05	0.00644282
RAB39B	-1.15045	0.000107122	0.0082675
HLA-DOA	-1.14484	0.000153329	0.0098932
LINC02015	-1.14301	4.45e-05	0.00521241
CBLB	-1.13931	1.34e-05	0.00352262
PARM1	-1.13231	3.01e-05	0.00451544
ICA1	-1.13071	6.57e-05	0.00626063
ARL14EPL	-1.12295	7.19e-05	0.00654354
MAOB	-1.10244	0.000107438	0.00827366
PDGFC	-1.10016	4.7e-09	0.000268984
RFX3	-1.09682	8.85e-06	0.00324885
KYNU	-1.08991	1.65e-07	0.0012033
NFIA	-1.07214	8.8e-05	0.00737586
BX470102.2	-1.05109	6.89e-05	0.00639752
SPICE1	-1.05035	3.59e-05	0.00467199
IKZF2	-1.03247	2.58e-07	0.0012033
MAPK4	-1.03167	0.00011343	0.00844657
SELL	-1.02149	5.86e-05	0.00594794
KLHL5	-1.01877	0.000107753	0.00828267
PEX26	-1.0122	0.000132322	0.00923973
LACC1	-1.01192	5.31e-05	0.00565567
TMCC1-AS1	-1.00312	1.41e-05	0.00361252
SESN3	-0.99414	2.64e-05	0.00451544
BACH1-IT1	-0.9887	6.15e-05	0.00610844
RPGR	-0.979591	1.86e-05	0.00412938
HIVEP2	-0.978698	6.33e-06	0.00289662
PDZRN3	-0.972412	7.57e-05	0.00664713
LGALSL	-0.96785	8.93e-06	0.00324885
FAT3	-0.947908	7.26e-06	0.00308566
FAM83H	-0.938233	2.97e-05	0.00451544
SORBS1	-0.929934	9.03e-05	0.00751737
MOXD1	-0.929592	6.97e-05	0.00642101
EFCAB13	-0.924798	9.87e-05	0.00794395
FLRT2	-0.923379	2.38e-07	0.0012033
GRM8	-0.922988	3.26e-06	0.00210142
PDGFD	-0.904203	1.47e-05	0.00363031
RPL23AP82	-0.883475	3.23e-05	0.00451544
TMEM67	-0.877872	1.6e-06	0.0017638
PTPRZ1	-0.871758	1.33e-05	0.00352262
RIPOR2	-0.854755	5.66e-05	0.00585964
COL4A5	-0.851974	7.27e-05	0.00658106
PSEN1	-0.850289	4.05e-05	0.00491153
ALPK1	-0.834932	0.000141917	0.00948141
TSHZ2	-0.834691	5.44e-05	0.00571455
ADAMTS15	-0.832483	4.8e-05	0.00538988
AL354740.1	-0.827636	1.71e-05	0.00396781
SAMD5	-0.807158	0.000147272	0.00968581
KCNC4	-0.799225	1.32e-05	0.00352262
FNBP1L	-0.798755	0.00011916	0.00870322
ADAMTS9	-0.777974	6.38e-05	0.00621925
TYW1B	-0.774522	4.51e-05	0.00526211
APOD	-0.757574	0.000106153	0.00826302
SORT1	-0.739463	0.000104145	0.00815886
C1orf54	-0.730005	6.86e-05	0.00638881
SEC14L2	-0.727467	0.000151227	0.00980556
TENM1	-0.725129	4.75e-05	0.00536521
COL22A1	-0.722715	1.59e-06	0.0017638
NTS	-0.719488	3.51e-05	0.00461037
SFMBT2	-0.718091	8.42e-05	0.00715012
ANKRD30BP2	-0.712481	0.000110145	0.00836532
ARRDC4	-0.708778	3.13e-05	0.00451544
PCF11-AS1	-0.68334	0.000156572	0.00997126
CD82	-0.676705	1.52e-06	0.0017638
B4GALNT3	-0.666623	1.78e-05	0.00407202
LRP4	-0.633995	7.78e-05	0.00678194
ZNF195	-0.617459	1.32e-05	0.00352262
SPOCD1	-0.607482	5.7e-05	0.00589669
C12orf76	-0.589319	8.1e-05	0.00694749
TMC7	-0.580571	0.000121339	0.00876168
CYP1B1	-0.577458	0.000121737	0.00876827
KCNF1	-0.576471	0.000145628	0.00962898
RMDN2	-0.568826	5e-05	0.00551185
SNAI2	-0.56813	4.26e-06	0.0022975
AF127577.4	-0.567134	8.62e-07	0.00159016
FOLH1	-0.548613	0.000109919	0.00836532
ST3GAL5	-0.530386	9.32e-05	0.00766137
AMPD3	-0.526751	7.2e-05	0.00654425
LMBR1L	-0.522966	0.000111331	0.00839401
PCDH9	-0.509932	0.00012071	0.0087472
STON2	-0.509494	1.68e-05	0.00395727
CYP2E1	-0.496096	7.77e-05	0.00678194
PPM1J	-0.494427	1.44e-05	0.00363031
KCNAB3	-0.482322	0.000141789	0.00948141
AP001257.1	-0.471945	4.62e-05	0.00529546
MUC7	-0.464988	5.85e-05	0.00594794
AL031058.1	-0.464186	5.81e-05	0.00594764
AL591178.1	-0.459189	0.000137678	0.00937344
ST8SIA5	-0.448734	0.000111126	0.00839401
RAB5B	-0.443521	8.6e-05	0.00724632
AC092969.1	-0.394852	0.0001264	0.0089875
CCDC191	-0.390695	0.000124266	0.00890384
EPB41L4A	-0.389124	2.34e-06	0.00194309
SLC45A2	-0.386791	3.77e-05	0.00481171
TRPM8	-0.386353	1.86e-05	0.0041288
ALK	-0.383817	0.000154631	0.00993619
CXCL11	-0.377499	9.32e-05	0.00766137
GDNF-AS1	-0.36797	0.000155463	0.00994495
SLC22A17	-0.354675	9.63e-05	0.00782614
SORL1	-0.354097	0.000120715	0.0087472
FCGBP	-0.353248	4.14e-05	0.00497071
ISLR	-0.347575	2.5e-05	0.00451544
CSMD1	-0.338974	2.21e-05	0.00432983
NFASC	-0.337531	0.000114562	0.00849762
TMEM150C	-0.325445	3.9e-06	0.00222191
NIPBL-DT	-0.324168	0.000136333	0.00931648
GALNT12	-0.323379	0.000139296	0.00941633
ZNF835	-0.299326	6.82e-05	0.00635854
GABRG3	-0.279609	8.92e-05	0.00744394
FTX	-0.273508	4.93e-05	0.00546362
ZNF17	-0.266137	0.000155116	0.00994081
GYPE	-0.263771	4.02e-05	0.00491153
CACNA1D	-0.262982	0.00010131	0.00805412
RADX	-0.262045	4.82e-05	0.00540574
C1orf140	-0.261817	0.000117327	0.00863402
FCGR2B	-0.242934	9.41e-05	0.00771795
C6orf58	-0.2333	0.000151789	0.00983085
LDB2	-0.219542	1.86e-05	0.0041288
NELL2	-0.21851	5.26e-06	0.0025944
MTMR8	-0.20921	4.12e-05	0.00496146
AC106786.1	-0.197218	1e-05	0.00336846
PDE3B	-0.184725	9.25e-05	0.00764338
NCAM1	-0.179948	7.73e-06	0.00312677
COL24A1	-0.178073	5.21e-05	0.00560008
XKRX	-0.178068	9.43e-05	0.00772382
CATSPERE	-0.169647	8.99e-05	0.00749384
AL009181.1	-0.167464	4.62e-05	0.00529546
SIM2	-0.137403	3.23e-05	0.00451544
ITPR1	-0.135953	3e-06	0.00202492
AP000787.1	-0.13418	2.48e-05	0.00451544
SH2D1A	-0.133447	1.45e-05	0.00363031
TLR2	-0.125152	4.93e-05	0.00546362
PCSK6	-0.120864	4.65e-05	0.00529769
LDLRAD4	-0.117466	1.74e-06	0.00176632
TMEM266	-0.115327	3.05e-05	0.00451544
FRMPD1	-0.115068	2.12e-05	0.00427214
AC015802.4	-0.114192	0.000150513	0.00978224
LINC00313	-0.0664833	4.62e-05	0.00529546
MYRIP	-0.055968	5.85e-05	0.00594794
AC244453.2	-0.0512839	4.63e-05	0.00529546
GABRP	-0.0419897	1.01e-05	0.00336846
PEG3	-0.0158501	7.48e-05	0.00664713
TSHR	0.00469454	3.83e-05	0.00483234
SP7	0.00877915	3.39e-05	0.00453694
BTNL8	0.00881898	3.39e-05	0.00453694
AOC4P	0.0107526	3.33e-05	0.00451765
AL627309.5	0.0112039	3.32e-05	0.00451765
PLEKHG6	0.0125608	3.3e-05	0.00451765
KCNH4	0.0149806	3.28e-05	0.00451765
AL121612.2	0.016525	3.27e-05	0.00451544
SNCB	0.0166777	3.27e-05	0.00451544
CHST15	0.0211787	3.25e-05	0.00451544
PPDPFL	0.0218681	3.25e-05	0.00451544
AP003080.1	0.0230727	3.25e-05	0.00451544
LINC02009	0.0256919	3.24e-05	0.00451544
OVAAL	0.0263986	3.24e-05	0.00451544
LINC01166	0.0289487	3.24e-05	0.00451544
MMP3	0.0342597	3.23e-05	0.00451544
CDH6	0.0363723	0.000136239	0.00931648
AP000695.3	0.04003	3.23e-05	0.00451544
OXER1	0.0425698	3.23e-05	0.00451544
NPIPB1P	0.0466565	3.23e-05	0.00451544
LINC01165	0.046714	3.23e-05	0.00451544
TMEM92	0.0645217	3.23e-05	0.00451544
EPB41L3	0.0652404	6.51e-05	0.00626063
SLFN12L	0.0723028	5.37e-05	0.00569766
CNTN4	0.0755342	3.99e-05	0.00489148
QRSL1P2	0.0786481	3.22e-05	0.00451544
AC145207.7	0.0791407	3.22e-05	0.00451544
TNS1	0.0792354	6.26e-05	0.00618285
AC006262.2	0.0802294	3.22e-05	0.00451544
AC235565.2	0.0803302	3.22e-05	0.00451544
ZFAT-AS1	0.080742	3.22e-05	0.00451544
ESYT3	0.0826278	5.63e-05	0.00585964
JAKMIP3	0.0856789	6.71e-06	0.00302049
RASGRF1	0.0864668	2.94e-06	0.00202262
P2RY6	0.0879097	4.38e-05	0.0051597
HAUS1P1	0.0911259	3.22e-05	0.00451544
EEF1DP3	0.0969524	3.22e-05	0.00451544
INSYN1	0.0975066	0.000133182	0.00924225
AL354977.2	0.104144	3.22e-05	0.00451544
CATSPER3	0.106668	6.56e-05	0.00626063
AC089983.1	0.108155	3.22e-05	0.00451544
MME	0.112138	3.8e-06	0.00222191
AC016722.1	0.116283	3.22e-05	0.00451544
APOL1	0.117468	4.58e-05	0.00529546
POTEC	0.123689	6.11e-05	0.00607831
AC097505.1	0.134189	3.22e-05	0.00451544
AC116651.1	0.136361	3.22e-05	0.00451544
RAC2	0.140797	5.65e-05	0.00585964
EIF4E3	0.146219	3.67e-05	0.00474366
RPL9P21	0.150132	3.22e-05	0.00451544
BTF3P14	0.159279	3.22e-05	0.00451544
RGMA	0.162457	1.78e-07	0.0012033
UNC5C	0.170022	4.42e-05	0.00519974
AC099506.1	0.170189	1.99e-06	0.00186981
PFN1P4	0.188599	3.22e-05	0.00451544
CTNND2	0.206592	0.000107491	0.00827366
AC004801.1	0.210602	3.22e-05	0.00451544
AC093627.1	0.227271	0.000133625	0.00924225
PPARD	0.229838	3.31e-05	0.00451765
SYBU	0.234974	3.31e-05	0.00451765
MEGF6	0.238325	6.14e-06	0.00283285
FOXP1	0.239501	0.000109291	0.00834479
PABPC5	0.256354	0.000125279	0.00894453
NR2F1-AS1	0.259736	9e-06	0.00324885
OSR2	0.262675	3.38e-05	0.00453694
HSPE1P8	0.263253	3.22e-05	0.00451544
AC020905.1	0.263579	3.22e-05	0.00451544
HIGD1AP14	0.268854	3.22e-05	0.00451544
OGFOD2	0.272094	8.16e-07	0.00159016
AC012254.4	0.277717	3.22e-05	0.00451544
U82695.1	0.288474	5.16e-05	0.00557797
AL022318.2	0.293863	3.22e-05	0.00451544
DISP2	0.30742	9.63e-05	0.00782614
LINC01694	0.312635	5.96e-05	0.00599316
PTPRB	0.314866	1.29e-05	0.0035176
LINC01503	0.317308	2.08e-05	0.00422653
AC016735.1	0.319902	3.22e-05	0.00451544
LAPTM5	0.323436	7.97e-05	0.0068811
NCOR1P1	0.326219	3.22e-05	0.00451544
PDX1	0.331089	5.38e-05	0.00569766
AL021877.2	0.336468	0.000133539	0.00924225
PABPC4L	0.342715	1.61e-05	0.00386726
GAGE1	0.346007	4.27e-05	0.00508421
PTPRR	0.355721	5.96e-06	0.00279426
ELAVL2	0.371658	4.28e-05	0.00508421
OSBP2	0.371809	1.31e-05	0.00352262
XKR5	0.375081	2.4e-05	0.00448015
LINC02531	0.383431	3.22e-05	0.00451544
GCNT1	0.384377	1.47e-06	0.0017638
AL035425.3	0.400116	3.33e-07	0.00131796
LPAR1	0.411226	4.13e-06	0.00228823
ZNF239	0.412086	9.82e-06	0.00336244
RF02200	0.418877	3.22e-05	0.00451544
C20orf197	0.422459	1.76e-06	0.00176632
LMO7	0.429472	7.96e-05	0.0068811
CD93	0.439591	0.000126771	0.0089875
LINC02590	0.440663	8.36e-05	0.00711034
DPY19L2P2	0.446067	3.69e-07	0.00131796
NOD1	0.449661	4.85e-05	0.00541985
AC103853.2	0.457458	0.000115231	0.00853619
AP000547.3	0.478167	1.29e-05	0.0035176
PLXDC2	0.49903	0.000100474	0.00802513
PNMA2	0.503264	0.000154974	0.00994081
PLEKHA2	0.52645	2.78e-05	0.00451544
AMPH	0.527102	5.36e-06	0.00262037
OPA3	0.537097	0.000120668	0.0087472
CNTNAP3B	0.542389	1.16e-05	0.00340257
PLIN4	0.553607	1.83e-05	0.0041288
BMX	0.557314	4.69e-05	0.00532371
SCARNA18	0.565797	3.22e-05	0.00451544
NLRP2	0.571855	1.78e-05	0.00407202
AC091489.1	0.576933	0.000133095	0.00924225
SSX1	0.579575	8.35e-05	0.00711034
FMNL1	0.580566	2.92e-05	0.00451544
APLN	0.581989	8.86e-05	0.00741822
ARRB1	0.582029	2.76e-05	0.00451544
ELL2P1	0.591204	0.000101656	0.00806323
AC090617.6	0.60172	3.22e-05	0.00451544
FLCN	0.60368	4.59e-06	0.00237012
SLC37A4	0.613854	0.00013292	0.00924225
LAMA2	0.625683	0.000143699	0.00957808
HOXC11	0.630958	0.000121557	0.00876635
RNA5SP393	0.648006	3.22e-05	0.00451544
LAMA1	0.658082	9.9e-06	0.00336846
EPS8L2	0.661877	5.88e-05	0.00595465
NPTXR	0.67987	7.83e-06	0.00312965
DMBT1	0.682302	9.19e-05	0.00761614
MLST8	0.696431	3.26e-05	0.00451544
RNU6-1189P	0.708568	3.22e-05	0.00451544
RNU6-1331P	0.715252	3.22e-05	0.00451544
PLXNA2	0.721314	1.78e-06	0.00176632
HS3ST1	0.728373	3.01e-06	0.00202492
RNU6-101P	0.729007	3.22e-05	0.00451544
RNU6-1279P	0.736085	3.22e-05	0.00451544
PCDHA6	0.742809	7.53e-05	0.00664713
RNU6-367P	0.758168	3.22e-05	0.00451544
MIR424	0.77364	3.22e-05	0.00451544
PXN-AS1	0.786377	2.41e-05	0.00448015
PDGFB	0.788378	1.03e-05	0.00339965
SEMA3D	0.789132	7.37e-05	0.00659248
MIR3662	0.798071	3.22e-05	0.00451544
CPNE7	0.819022	0.000126824	0.0089875
FP565260.1	0.829526	0.000118986	0.00870166
ARHGAP44	0.83035	2.42e-07	0.0012033
GJA5	0.832935	0.000136684	0.00932796
METTL17	0.850122	0.000108474	0.00829345
FN1	0.868865	0.000133651	0.00924225
PLEKHH3	0.914559	0.0001569	0.00998103
TMEM18	0.923126	0.000138831	0.00939918
EPHB1	0.92832	3.92e-05	0.00485673
TBX18	0.962884	0.000114453	0.00849762
ABCC3	0.97949	0.000150696	0.00978224
SPANXA2	0.981826	9.98e-06	0.00336846
EVA1A	1.00382	5.42e-05	0.00571455
RF02202	1.01089	3.22e-05	0.00451544
ADORA1	1.03212	4.99e-05	0.00551185
ELF4	1.03739	3.09e-06	0.00205639
SAC3D1	1.05344	0.000156168	0.00995823
AL589987.1	1.06487	0.000103896	0.00815886
AKR1C1	1.07433	0.000148519	0.00973779
SPTBN5	1.0908	9.64e-06	0.00334731
UCP2	1.104	3.9e-05	0.00484953
SLCO3A1	1.11873	2.55e-05	0.00451544
PLCE1	1.12296	0.000103499	0.00815291
PKD1P5	1.12395	9.14e-05	0.0076009
ZNF703	1.1301	9.6e-05	0.00782179
ALDH3B1	1.13123	3.98e-05	0.00489148
SLC35F3	1.13327	0.000149315	0.00975906
SLC19A2	1.14259	0.000134175	0.00924613
NOL9	1.14829	6.08e-05	0.00607831
MIR6744	1.14874	3.22e-05	0.00451544
FOXF2	1.15058	5.29e-05	0.00565567
F2RL1	1.15841	1.19e-05	0.00340257
SWI5	1.16215	6.11e-05	0.00607831
CADPS2	1.16947	2.9e-05	0.00451544
LINC00540	1.17176	7.19e-06	0.00308566
PKP2	1.17396	1.93e-06	0.00184061
FAM155A	1.17666	3.4e-05	0.00453694
RNU7-113P	1.22285	3.22e-05	0.00451544
ARSJ	1.24759	3.49e-05	0.00460797
SPC25	1.24792	0.000105097	0.00821092
SFN	1.25552	0.000111991	0.00839401
MIR7704	1.28503	3.22e-05	0.00451544
SYNE3	1.28588	2.62e-05	0.00451544
CTH	1.29704	6.96e-05	0.00642101
HOXC12	1.30939	2.76e-05	0.00451544
PTPN23	1.33232	0.000108447	0.00829345
FBXL7	1.33762	3.24e-05	0.00451544
SLC22A18AS	1.35279	0.000140869	0.00944452
XRCC3	1.35841	7.08e-05	0.00648161
C21orf58	1.36572	7.58e-06	0.00309561
KRT86	1.36964	0.000155225	0.00994081
SPANXA1	1.3907	8.08e-05	0.00693655
SFXN2	1.39127	2.1e-06	0.00187511
VSIG10	1.39445	7.58e-05	0.00664713
TENM2	1.40524	7.83e-07	0.00159016
CTU1	1.40835	0.000153443	0.0098932
KCNJ2	1.41027	8.47e-05	0.00716287
SMYD4	1.42724	5.79e-05	0.00593356
NMU	1.48793	2.75e-06	0.00202262
ADRB2	1.49137	0.000134043	0.00924613
NEK6	1.51762	5.99e-05	0.00600855
EMC8	1.53281	0.0001291	0.00905899
CIZ1	1.54246	1.41e-05	0.00361252
TMEM171	1.5478	1.15e-05	0.00340257
KLF13	1.56089	4.85e-05	0.00541985
DENND2A	1.62967	1.21e-06	0.0017638
MAPKAPK3	1.65735	0.000140522	0.00944452
LFNG	1.6713	2.1e-05	0.00424692
CENPA	1.71252	8.04e-05	0.00691254
COL13A1	1.72557	7.4e-06	0.00309561
ANKRD33B	1.76973	1.87e-05	0.00413112
MAD2L2	1.7729	0.000150638	0.00978224
FAM43A	1.78044	0.000102505	0.00810814
MRPL2	1.78904	2.6e-05	0.00451544
TUFT1	1.89064	0.000124628	0.00890919
WRAP53	1.90045	1.04e-05	0.00339965
ROBO4	1.92939	4.42e-06	0.00234043
CYTH3	1.93728	0.000156016	0.00995823
PLAC8	1.96295	1.08e-05	0.00339965
CABLES1	1.98509	0.000117457	0.00863402
NTN4	1.98869	8.45e-06	0.00322166
KANK1	1.99427	1.16e-05	0.00340257
PRKX	2.00674	2.53e-05	0.00451544
AC244153.1	2.03226	1.6e-05	0.00386726
LIMD1	2.03656	2.41e-05	0.00448015
CNTNAP3P2	2.04322	9.79e-05	0.00791489
DOCK4	2.06665	6.22e-05	0.00616083
BCL7C	2.08718	0.000110735	0.00839401
SH3RF3	2.12505	4.16e-06	0.00228823
TMEM47	2.13029	3.31e-05	0.00451765
NMT2	2.14089	1.4e-05	0.00361252
PKP3	2.14433	2.83e-05	0.00451544
NOL12	2.197	5.03e-05	0.00553661
MGAT5B	2.2032	2.58e-05	0.00451544
SCAF4	2.24021	0.000118924	0.00870166
PHF2P2	2.2767	7.03e-05	0.00644282
RAF1	2.27942	2.67e-05	0.00451544
FOXD1	2.30334	1.38e-05	0.00361034
SMAD6	2.33539	3.92e-06	0.00222191
PODXL	2.34097	3.27e-05	0.00451544
ISL1	2.37118	3.22e-05	0.00451544
DDX3X	2.38162	9.77e-05	0.00791489
ATP10A	2.41107	2.56e-05	0.00451544
NANS	2.42786	0.000106066	0.00826302
PDK4	2.48092	4.03e-05	0.00491153
FANCA	2.4982	1.45e-06	0.0017638
TICRR	2.5042	5.52e-05	0.00576258
SAFB2	2.51764	8.43e-05	0.00715012
NANOS1	2.57489	2.01e-05	0.00418989
TWIST2	2.60271	8.48e-05	0.00716287
HIRIP3	2.62386	0.000129762	0.00909431
SLC29A1	2.62734	8.19e-05	0.00701581
MYO18A	2.63261	4.57e-06	0.00237012
MICAL3	2.66193	0.000114067	0.0084829
PDHX	2.72536	3.57e-05	0.00466419
IRS1	2.7526	0.000100457	0.00802513
BCL2L12	2.76173	0.000144804	0.00959581
CENPM	2.78694	4.29e-05	0.00508421
KIAA1522	2.81107	5.78e-05	0.00593216
AKR1C3	2.84006	1.68e-06	0.00176632
WDR4	2.85387	2.34e-05	0.00444467
OAS3	2.97865	3.11e-05	0.00451544
APOBEC3G	3.0546	5.96e-05	0.00599316
AJAP1	3.12602	0.000106692	0.0082675
AC060766.1	3.13136	4.51e-05	0.00526211
CRY1	3.14367	3.06e-05	0.00451544
AK4	3.21033	9.45e-05	0.00772382
SKA2	3.22366	1.7e-05	0.00396781
GJB3	3.2381	1.25e-05	0.0034853
IGF2BP1	3.25806	3.88e-05	0.00484953
KIF21B	3.26198	4.6e-05	0.00529546
NAP1L4	3.31327	1.08e-05	0.00339965
CDYL2	3.33802	9.23e-05	0.00763937
LINC00857	3.34766	9.96e-05	0.00797372
POLE	3.35359	6.93e-06	0.00307485
GPRIN1	3.37587	3.06e-05	0.00451544
SYNM	3.38446	6.11e-05	0.00607831
HYI	3.38598	1.28e-05	0.0035176
THOC5	3.46366	3.73e-05	0.00480333
ARHGEF2	3.47264	3.05e-05	0.00451544
VRK1	3.48232	0.000148819	0.00973779
COASY	3.53317	7.45e-05	0.00664713
NOP56	3.60552	0.000138818	0.00939918
CHAF1B	3.64829	3.4e-05	0.00453694
TECR	3.66544	7.49e-05	0.00664713
SHB	3.67171	7.55e-05	0.00664713
E2F2	3.67199	2.13e-05	0.00428194
NUP160	3.689	6.6e-05	0.00626969
CHST1	3.70074	0.000108048	0.00829345
VCL	3.70354	5.91e-05	0.00596978
ADAMTS12	3.70358	9.6e-05	0.00782179
LIG1	3.71435	4.05e-05	0.00491153
B4GALNT1	3.73635	5.25e-06	0.0025944
ARHGAP23	3.74318	1.91e-05	0.00413836
AP005233.2	3.75415	0.000120658	0.0087472
ST8SIA4	3.7682	1.16e-05	0.00340257
EPS8	3.77502	0.000148703	0.00973779
MIR222HG	3.77653	0.000112805	0.00842196
SUSD2	3.81495	5.94e-05	0.00599316
CDKN2D	3.86232	7.23e-05	0.0065538
SHMT1	3.89495	0.00010246	0.00810814
LINC00993	3.97292	2.67e-06	0.00201985
PHLDB2	3.98053	1.82e-05	0.0041288
CD44	4.00317	7.02e-05	0.00644282
SNRNP40	4.01435	2.46e-05	0.00451544
ZWINT	4.10973	3.12e-05	0.00451544
CDCA4	4.21549	0.000103184	0.00813932
BGN	4.27176	1.1e-05	0.00340257
LZTS1	4.30518	0.000124397	0.00890384
AL157387.1	4.34065	2.81e-06	0.00202262
CDCA7L	4.35747	1.34e-07	0.0012033
C1orf226	4.61341	4.74e-06	0.00242027
WDR76	4.67555	1.08e-05	0.00339965
LPCAT1	4.70051	4.64e-05	0.00529546
LINC01819	4.71746	3.72e-06	0.00221818
NCAPH2	4.73822	1.19e-06	0.0017638
DSN1	4.75266	1.95e-05	0.00415711
ABCC2	4.76255	3.42e-05	0.00454739
HRCT1	4.79992	6.65e-05	0.00628113
BCL9L	4.83444	4.25e-05	0.00507216
CDC6	4.97452	7.33e-05	0.00659241
PXDN	5.01828	7.15e-07	0.00159016
TSEN34	5.02132	1.68e-05	0.00395727
POC1A	5.15451	8.68e-06	0.00324885
CARD10	5.18885	3.56e-05	0.00466419
MICALL1	5.26414	6.54e-05	0.00626063
AC125807.2	5.29181	0.000149514	0.00976089
NFIX	5.33172	7.93e-05	0.00687655
VEGFC	5.34583	2.87e-05	0.00451544
ANO1	5.44197	2.3e-06	0.00194309
RFC5	5.49072	9.66e-06	0.00334731
AC097263.1	5.5119	1.19e-05	0.00340257
ADORA2B	5.59955	5.41e-05	0.00571455
NRGN	5.71104	4.92e-05	0.00546362
HSPBP1	5.84186	1.98e-05	0.00418989
LPIN2	5.9573	4.33e-05	0.00512783
TMEM33	6.034	2.01e-05	0.00418989
FZD2	6.07126	6.38e-05	0.00621925
SMOC1	6.09658	0.000120956	0.0087472
MRPL16	6.1529	6.97e-05	0.00642101
NCAPG2	6.27326	6.55e-05	0.00626063
TACC3	6.28162	7.52e-05	0.00664713
GAGE2A	6.30778	8.37e-06	0.00322166
PHF19	6.34883	1.44e-05	0.00363031
RNPS1P1	6.51281	8.47e-05	0.00716287
TCOF1	6.52319	2.24e-05	0.00434906
TENT5B	6.69708	5.12e-05	0.00557519
KRT14	6.7275	8.19e-06	0.00322166
HPDL	6.76058	5.06e-05	0.00554864
TNS3	6.82946	1.07e-06	0.0017638
ESPL1	6.92862	2.93e-05	0.00451544
TRAM2	7.07148	9.31e-05	0.00766137
MTA2	7.17845	3.79e-05	0.00481171
KHDRBS1	7.18866	9.91e-05	0.00795864
DHTKD1	7.29515	1.14e-05	0.00340257
GOT1	7.29638	0.000108428	0.00829345
MTHFD1	7.39023	5.45e-05	0.00571455
RHOB	7.56405	1.13e-05	0.00340257
MRPL14	7.62288	3.02e-05	0.00451544
SRRT	7.76875	8.82e-06	0.00324885
PKN3	7.776	1.76e-05	0.00406655
TUFMP1	7.80865	2.54e-06	0.00196824
DNMT1	7.91423	3.86e-05	0.00484786
SERINC2	8.26888	0.000147112	0.00968581
GINS2	8.30859	5.14e-05	0.00557519
EIF4G1	8.32075	8.49e-05	0.00716287
CALB2	8.48441	0.000103677	0.00815568
PXDC1	8.53237	1.12e-05	0.00340257
PFN1P1	8.6578	9.72e-06	0.00334731
ITGB4	8.66024	2.52e-06	0.00196824
TAX1BP3	8.66832	5.3e-05	0.00565567
C20orf27	8.70852	0.000106888	0.0082675
TMPRSS15	9.41127	2.42e-06	0.00196598
HNRNPL	9.45285	1.96e-05	0.00416387
KIF22	9.6381	4.64e-05	0.00529546
PLK1	9.6874	0.000137564	0.00937344
POLD1	9.74506	7.09e-06	0.00307975
PRSS23	9.80106	0.000110137	0.00836532
DDX12P	9.94663	1.17e-05	0.00340257
SAPCD2	10.0689	4.6e-06	0.00237012
ATAD3A	10.0874	9.31e-06	0.00330628
ORC1	10.1027	0.000135304	0.00928919
PTPRF	10.3718	2.06e-05	0.00422653
LAPTM4A	10.656	2.18e-05	0.00432983
MCM6	11.0325	5.05e-05	0.0055411
WDR5	11.0393	0.000138558	0.00939918
CHAF1A	11.0826	1.24e-06	0.0017638
ANXA6	11.2036	6.63e-06	0.00301141
CDC25A	11.2869	0.000111859	0.00839401
PDLIM1	11.6496	6.78e-05	0.00633798
SEMA6B	11.6515	2.71e-05	0.00451544
LMNB1	11.8275	5.78e-05	0.00593216
CDCA5	11.9146	0.000144215	0.00959015
MCM5	12.1866	3.63e-06	0.00221818
CDT1	12.2543	1.05e-05	0.00339965
AK4P1	12.3037	6.32e-05	0.00620548
MSN	12.3972	0.00015019	0.00978224
EHD4	13.6472	1.37e-06	0.0017638
AC134978.1	14.1488	2.76e-06	0.00202262
KIF18B	14.4734	2.36e-05	0.00445521
MCM3	15.931	3.28e-06	0.00210142
CTGF	16.1772	0.000147237	0.00968581
NCAPD2	16.3155	5.17e-05	0.00558356
EIF4H	16.4972	1.35e-06	0.0017638
TINAGL1	16.5476	2.02e-05	0.00419004
FLNB	16.8266	1.05e-05	0.00339965
ASF1B	16.9604	6.87e-05	0.00638881
NNMT	17.4476	2.9e-06	0.00202262
TGM2	18.5043	2.2e-05	0.00432983
PSMC3	18.7056	0.000118481	0.00868814
WDR34	18.9288	0.000127916	0.0090114
CYR61	18.954	3.24e-06	0.00210142
E2F1	19.4417	5.37e-07	0.00159016
SDC4	19.4863	0.000107029	0.0082675
AARS	20.4145	8.22e-05	0.00702759
SLC7A1	20.8187	4.24e-05	0.00506757
LMNB2	20.9842	8.6e-07	0.00159016
KRT80	21.4414	1.91e-05	0.00413836
CCT5	22.3547	9.81e-05	0.00791489
LINC01029	23.4813	2.88e-05	0.00451544
CRIM1	23.5606	4.09e-06	0.00228823
GPRC5A	23.6213	1.99e-05	0.00418989
GLUD1	24.0971	2.08e-05	0.00422653
UBE2S	24.3621	4.08e-05	0.0049278
TK1	26.3237	8.65e-06	0.00324885
AC016734.1	26.7072	0.000120985	0.0087472
KRT81	28.3291	2.36e-05	0.00445521
AHNAK	28.9327	7.93e-07	0.00159016
H2AFX	30.7482	2.16e-05	0.00431788
FEN1	34.4621	1.71e-05	0.00396905
UBBP4	35.1033	3.67e-06	0.00221818
PKM	35.8486	9.81e-05	0.00791489
AC112777.1	37.8866	6.54e-05	0.00626063
PGAM1	38.8321	0.000140266	0.00944452
H1FX	41.1074	9.47e-06	0.00332394
CDC20	52.1965	3.64e-05	0.00470674
DDIT4	58.5684	3.81e-05	0.00481595
EPHA2	62.0471	3.33e-05	0.00451765
PCBP1	66.6026	6.3e-05	0.00619867
CAVIN1	94.8458	1.3e-05	0.0035176
TUBA1B	119.038	0.000115842	0.00857032
IGFBP4	126.413	4.64e-05	0.00529546
SNRPB	131.877	1.14e-05	0.00340257
ENO1	200.031	6.58e-05	0.00626063
AAAS	1.83217	0.000157392	0.0100012
SLC13A5	0.0439414	0.000157905	0.010013
MYO10	0.640997	0.000157928	0.010013
CPT1A	5.01368	0.000158577	0.0100411
LOXL2	10.313	0.000158722	0.0100411
AP003557.1	-0.37689	0.000159313	0.0100616
EYS	-0.454308	0.000159406	0.0100616
AL031985.3	-4.17329	0.000159803	0.0100616
AC104825.1	-0.411753	0.000159968	0.0100616
TRAF1	-11.7478	0.000159994	0.0100616
MAML3	-5.26997	0.000160213	0.0100616
HLA-DRA	-99.5761	0.000160401	0.0100616
SERPINE1	-2.01896	0.000160587	0.0100616
SKIL	-2.87083	0.000160708	0.0100616
CMKLR1	0.0507379	0.000160805	0.0100616
TSBP1	-0.133507	0.000161005	0.0100631
PCDHGA8	-0.0841579	0.000162018	0.0100853
TSC1	-0.131256	0.000162063	0.0100853
AMACR	-10.9368	0.000162191	0.0100853
EFNA1	-2.40272	0.000162298	0.0100853
SLC44A5	-1.30512	0.000162397	0.0100853
TONSL	4.94395	0.000162419	0.0100853
ZNF79	-1.06795	0.000162988	0.0101097
SLC9A3R2	2.92928	0.000163455	0.0101277
A2M-AS1	-0.140199	0.000164308	0.0101673
LAD1	-1.85345	0.00016445	0.0101673
TMPO-AS1	2.51715	0.000164746	0.0101746
CDON	0.728135	0.000166022	0.0102285
HACL1	5.33647	0.000166136	0.0102285
KIF9-AS1	-0.326413	0.000166324	0.0102285
C2orf48	1.42664	0.000166481	0.0102285
ANKRD10	-11.1103	0.000166744	0.0102285
SLC9A7P1	-0.474459	0.00016675	0.0102285
MYO19	2.55095	0.000166871	0.0102285
LCP2	-0.207334	0.000167185	0.0102368
ZSWIM6	-4.92209	0.00016775	0.0102604
MIIP	1.13777	0.000168339	0.0102854
SHMT2	4.19099	0.000168926	0.0103103
LHX4	2.08943	0.000169148	0.0103128
PCDHB6	-1.76679	0.000169693	0.010335
ERO1B	-11.5518	0.000169933	0.0103386
IL17RE	0.129315	0.00017041	0.0103566
KAT2B	-5.29089	0.000170631	0.0103591
ACTR3B	-1.71296	0.000171224	0.010384
CDR2	3.3707	0.000172048	0.010408
ZBTB18	1.87279	0.000172278	0.010408
DENND5B	1.27732	0.000172304	0.010408
DNAH10OS	-0.635831	0.000172348	0.010408
AL049555.1	-0.587742	0.000173026	0.0104379
TEDC1	1.27285	0.00017352	0.0104567
AVIL	-0.752986	0.00017453	0.0105054
HEIH	4.01982	0.000174694	0.0105054
BAG3	24.6242	0.000175082	0.0105126
CDC42EP3	-6.37329	0.000175233	0.0105126
RHOC	-4.86047	0.000175366	0.0105126
RAB36	1.34054	0.000175688	0.01052
TIMM44	3.28177	0.000175857	0.01052
SYDE1	3.56183	0.000176597	0.0105532
CAD	8.25011	0.000177412	0.0105909
LINC02289	-1.47954	0.000177903	0.0106091
LINC02575	-1.27249	0.000178215	0.0106166
CEP250	1.39698	0.00017856	0.0106261
HMBS	0.652219	0.000178935	0.0106373
EMP2	4.04984	0.000179538	0.0106621
RRS1	10.5904	0.000179992	0.010678
ACAN	-1.09436	0.000181612	0.0107629
KIAA1549	2.25336	0.000181901	0.0107689
IGFBP5	-6.1	0.000182497	0.010793
RPS6KA4	2.8666	0.00018282	0.0107955
GAP43	-2.36964	0.000182917	0.0107955
AL356274.2	0.283791	0.000184239	0.0108478
CARD6	-2.28179	0.000184698	0.0108478
TFAP2C	35.4963	0.000184721	0.0108478
MAB21L1	-2.54444	0.000184854	0.0108478
AC083843.2	1.05273	0.000184922	0.0108478
EFTUD2	3.17513	0.000184941	0.0108478
OGFRL1	0.786272	0.000185238	0.0108484
DCAF15	4.82583	0.00018533	0.0108484
TRANK1	-0.745753	0.000185678	0.0108576
EPHB2	-1.99598	0.000185947	0.0108622
MINPP1	-7.00256	0.000186291	0.0108712
GABRA3	-1.09894	0.000186735	0.0108858
FAM129A	4.79786	0.000187032	0.0108858
AC079331.2	-3.7223	0.000187113	0.0108858
SLC37A2	1.67469	0.000187892	0.0109201
FCRLA	-10.827	0.000188392	0.0109322
PXYLP1	-8.85841	0.000188483	0.0109322
TIMP3	145.915	0.000190262	0.0110238
ZC3H4	2.21492	0.000190447	0.0110238
MRTO4	18.0695	0.000191011	0.0110371
TUBG1	15.0126	0.000191063	0.0110371
XG	0.570966	0.000192026	0.0110815
AL157937.1	-2.5981	0.000192582	0.0111024
FDCSP	-233.728	0.000193146	0.0111223
SRD5A1	1.05239	0.000193442	0.0111223
SIVA1	3.04228	0.00019351	0.0111223
POLR3K	7.71373	0.00019449	0.0111674
CARD11	1.01537	0.000194879	0.0111785
MALRD1	0.0506241	0.000195927	0.0112273
KCNN1	-0.470798	0.000196186	0.0112309
GLI2	-0.554068	0.000197064	0.0112699
F11R	-3.0248	0.000197315	0.011273
BCL6	-1.07999	0.000197546	0.0112749
EIF5A	24.8986	0.000198358	0.0113099
SLC12A7	8.16487	0.000199691	0.0113642
UPF1	7.46263	0.000199706	0.0113642
AC207130.1	0.204898	0.000200113	0.0113655
TNNI3	0.122719	0.000200127	0.0113655
RRP7A	5.88913	0.000200474	0.0113739
MAP3K14	3.92618	0.000200817	0.0113821
MRPS6	-10.8599	0.000201208	0.011393
IGSF1	-0.13666	0.000201684	0.0114086
PHF11	-0.508851	0.000202621	0.0114503
BACH1	-2.49072	0.000203411	0.0114829
STOX2	-0.497155	0.000203599	0.0114829
MPRIP	3.6073	0.000203934	0.0114845
BNC2	0.894226	0.000204029	0.0114845
NEO1	1.44634	0.000204799	0.0115165
HMCN1	-10.3308	0.000205299	0.0115332
JMY	-2.7713	0.000206487	0.0115774
KIFC1	13.076	0.0002065	0.0115774
CCDC57	-1.55053	0.000206859	0.0115774
RNF19A	-1.27228	0.00020694	0.0115774
ZNF367	6.71531	0.000207452	0.0115774
AC010478.1	0.169228	0.000207518	0.0115774
MX1	0.330698	0.000207674	0.0115774
ADAMTSL3	0.228669	0.000207704	0.0115774
NFIL3	1.26857	0.000208582	0.011615
AL139005.1	-0.274362	0.000208828	0.0116174
PIEZO2	0.158694	0.000209574	0.0116395
LINC00882	0.0580576	0.000209776	0.0116395
DLX2	-6.88935	0.000209836	0.0116395
ADAM15	5.84217	0.000210221	0.0116495
LRP11	2.58815	0.000210766	0.0116684
PRPF19	29.9881	0.000211609	0.0117038
RAB35	2.03029	0.000212372	0.0117246
ACSS3	-0.585442	0.000212396	0.0117246
WDR62	4.5499	0.000213638	0.0117818
PTPRD	0.183621	0.000214361	0.0118065
CCNF	7.90727	0.000214789	0.0118065
MOSPD1	-0.69721	0.000214955	0.0118065
MYO15B	-0.508612	0.00021507	0.0118065
AL669942.1	0.366932	0.000215298	0.0118065
HIST2H4A	-2.3391	0.000215334	0.0118065
AC009533.1	2.35066	0.000215599	0.0118065
TMEM130	0.0470221	0.000215738	0.0118065
VAT1L	2.98035	0.000216717	0.0118488
RPS6KC1	-3.41372	0.000217342	0.0118647
AC109635.4	2.83759	0.000217423	0.0118647
DLC1	2.24342	0.000217639	0.0118652
COMMD4	0.919647	0.000218035	0.0118682
NHSL1	-3.31115	0.00021811	0.0118682
AL133325.3	0.844445	0.000218966	0.0118948
MRPS26	26.2794	0.000219015	0.0118948
MANBA	-0.964763	0.00022011	0.011943
CTHRC1	-23.9476	0.000220377	0.0119461
EGR1	-11.7661	0.000221399	0.0119901
CEP170P1	-3.48683	0.000221706	0.0119954
VGLL3	0.146674	0.00022416	0.0121167
SYNE2	0.940466	0.000224715	0.0121353
DYNLT3	-34.6982	0.00022628	0.0122082
PLAT	-6.65101	0.000227427	0.0122406
DDAH1	1.79103	0.000227469	0.0122406
MYSM1	-2.10292	0.000227535	0.0122406
AC092821.1	-8.47111	0.000227736	0.0122406
ATF7IP2	-0.371159	0.000227952	0.0122407
POFUT1	3.25382	0.00022896	0.0122776
OIP5	7.86163	0.000229102	0.0122776
CEP72	1.3318	0.000229434	0.0122776
MOB3B	-0.176908	0.000229498	0.0122776
COLEC12	0.630599	0.000229806	0.0122826
ERMP1	-0.974705	0.000230685	0.0123181
SOD2	-0.519712	0.000232436	0.0123719
RAB11FIP4	-0.103348	0.000232465	0.0123719
TUBB4B	122.805	0.000232525	0.0123719
STC2	2.05564	0.000232558	0.0123719
RPP25	5.28804	0.000232919	0.0123759
PRAG1	0.986936	0.000233067	0.0123759
RAD51	2.23617	0.000233307	0.0123772
ADARB2	0.323089	0.000233529	0.0123775
PTPA	3.10372	0.000234335	0.0124087
RNF144A-AS1	-0.975047	0.000235017	0.0124287
CTSW	0.23152	0.000235147	0.0124287
MIR4435-2HG	0.654693	0.000235635	0.012443
SLC7A5	183.857	0.000236206	0.0124586
CU633906.2	0.104541	0.000236534	0.0124586
CNPY4	-2.6515	0.000236669	0.0124586
BCL11A	0.0306591	0.000236802	0.0124586
DSC3	-0.517132	0.000237141	0.012465
TSPAN5	1.04418	0.000237475	0.0124711
ACAT2	6.81277	0.000238297	0.0125027
GAPDHP23	-0.687975	0.000238766	0.0125159
TRMT61A	5.20105	0.00023976	0.0125564
APOBEC3B	5.21929	0.000240695	0.0125939
IPO9	5.56325	0.000242319	0.0126673
SYT16	-0.0617591	0.000243311	0.0126845
AC006115.1	-1.50412	0.000243485	0.0126845
RGPD1	-0.946762	0.000243603	0.0126845
GLRX5	2.52008	0.000243693	0.0126845
MICB	1.32122	0.000243886	0.0126845
SERPINA3	-69.3861	0.000243979	0.0126845
RF01978	-2.46795	0.000245252	0.0127391
AC092168.2	-5.52771	0.000245702	0.0127508
SNX29	-0.738155	0.000246283	0.0127694
VIPR1	2.1222	0.000246773	0.0127832
VCAN	-0.312816	0.000248059	0.0128383
NUP210	0.26129	0.000248673	0.0128536
OXLD1	-2.86559	0.000248805	0.0128536
BCAR3	9.2653	0.000249064	0.0128547
PCDH15	-0.770736	0.000249414	0.0128547
PIMREG	1.92457	0.000249766	0.0128547
RAB9B	-0.872968	0.000249951	0.0128547
LTBP3	-27.6512	0.000250117	0.0128547
CDH12	0.853003	0.000250538	0.0128547
SOX5	-7.4428	0.000250607	0.0128547
CDC45	5.74145	0.000250626	0.0128547
ELOVL6	1.74717	0.000251481	0.012887
MCM10	3.52637	0.000251722	0.0128878
CHD6	-1.62369	0.000252546	0.0129053
CBX6	4.75974	0.000252638	0.0129053
AASDH	-0.721195	0.00025312	0.0129053
AFG3L2	3.49505	0.000253255	0.0129053
WWTR1	-16.4073	0.000253299	0.0129053
CSRNP1	-2.53212	0.000253693	0.0129053
EFEMP1	1.32208	0.000253937	0.0129053
TOR3A	4.15311	0.000253957	0.0129053
CPT1B	-0.601966	0.000254094	0.0129053
GNGT1	-0.141459	0.000254467	0.0129128
PIK3C3	-1.32075	0.000254922	0.0129131
FBXO27	-1.76881	0.000255266	0.0129131
FEZF1-AS1	0.193426	0.000255393	0.0129131
ELMOD1	-1.34058	0.000255696	0.0129131
CXCL2	-2.22447	0.000255698	0.0129131
CNKSR2	0.0866705	0.000255828	0.0129131
NQO1	27.059	0.000256472	0.0129342
LINC02454	-2.86028	0.000257138	0.0129563
TTBK2	-0.706673	0.000257832	0.0129799
PTHLH	-0.252398	0.000258961	0.0130043
ARMC4	0.377839	0.000259012	0.0130043
SPINT1	-0.441971	0.000259134	0.0130043
ZNF605	-0.8836	0.000259227	0.0130043
RTTN	0.258689	0.00025974	0.0130161
THOP1	2.85363	0.000259918	0.0130161
SPANXB1	10.9504	0.00026015	0.0130164
IL33	-1.68134	0.000260763	0.0130252
PSMB1	10.6603	0.000260781	0.0130252
ZNF415	-0.111332	0.000262162	0.0130729
FXR2	4.6311	0.000262206	0.0130729
METTL23	-0.829791	0.000262557	0.0130729
TUBA1C	50.0211	0.000262808	0.0130729
SERPINA5	-2.5662	0.000262973	0.0130729
ATP8B4	-0.175617	0.000263109	0.0130729
TMEM181	-5.1234	0.00026362	0.0130869
AC023043.2	-1.53671	0.000264576	0.0131099
WDR1	5.26113	0.000264585	0.0131099
PPP4R1L	-0.279631	0.00026477	0.0131099
NOS2	0.17833	0.000265843	0.0131516
NCALD	-0.403324	0.000266394	0.0131675
SORBS3	3.39113	0.00026703	0.0131876
GJB1	0.727481	0.000267494	0.0131909
KRT9	1.26619	0.000267603	0.0131909
FBN1	-2.05721	0.00026779	0.0131909
GAB2	0.970632	0.000268202	0.0131998
OAZ1	5.54352	0.00026875	0.0132154
ONECUT2	0.213843	0.000269092	0.0132209
PKDCC	-0.26745	0.000270144	0.0132575
ARHGAP17	1.05823	0.000270302	0.0132575
KIF24	1.92111	0.000270537	0.0132577
RNASEH2A	7.65167	0.000271003	0.0132692
RHOF	2.51295	0.000273013	0.0133357
TEAD4	7.69593	0.000273099	0.0133357
ABCF2	8.44114	0.000273204	0.0133357
KCNH5	-0.148034	0.000273295	0.0133357
NIT1	-3.38976	0.000274214	0.0133655
ADAMTS6	-0.348061	0.000274373	0.0133655
MIR1244-3	5.55174	0.00027635	0.0134295
RN7SL314P	0.862146	0.00027639	0.0134295
AP002833.1	0.444782	0.000276391	0.0134295
BAIAP2-DT	-2.05189	0.000277166	0.0134557
SEMA6A	-0.342716	0.000278055	0.0134847
GTF2IRD2B	-1.62188	0.000278235	0.0134847
FIGN	0.368233	0.000278852	0.0135032
DGKA	-0.593067	0.000279532	0.0135247
VWDE	-0.23015	0.000280931	0.0135808
MIR4444-2	-62.4655	0.000281506	0.0135815
AUNIP	1.90055	0.000281582	0.0135815
MPP3	0.364955	0.000281668	0.0135815
CCNE2	3.47013	0.000282	0.0135815
RHOBTB3	2.01242	0.000282132	0.0135815
SLC6A9	1.26507	0.000283456	0.0136338
RGMB	-4.1108	0.000283848	0.0136412
IFIH1	-0.350593	0.00028434	0.0136533
MARK3	-0.772589	0.000284843	0.0136585
POU4F1	0.618228	0.000284925	0.0136585
CCDC124	10.358	0.000285372	0.0136602
NCOR1P2	5.86678	0.000285438	0.0136602
LAMB1	-22.1517	0.000285871	0.0136687
AC006058.1	2.53378	0.000286095	0.0136687
AC131254.1	-0.659991	0.000286654	0.0136746
C1orf21	-1.12788	0.000286799	0.0136746
CIAO2A	2.33579	0.000287106	0.0136746
NR4A3	-0.313323	0.000287174	0.0136746
NOMO3	-3.35912	0.000288329	0.0137182
MLLT11	-13.1775	0.000288596	0.0137195
ARCN1	11.8707	0.000288967	0.0137257
PDHA1	2.79923	0.000289796	0.0137536
NUP93	2.42685	0.000291021	0.0138003
PSAP	-89.072	0.000291416	0.0138076
TFF2	1.80247	0.00029356	0.0138977
PCDHB16	-1.87049	0.000294053	0.0139056
EHD2	4.80123	0.000294214	0.0139056
ZMAT3	-3.76626	0.00029472	0.013918
MAP3K9	0.854828	0.00029535	0.0139269
ITGAX	-0.708436	0.000295394	0.0139269
EIF4G3	-5.0913	0.000296234	0.0139409
ACTBL2	-4.05037	0.000296355	0.0139409
PTPRM	1.40055	0.000296424	0.0139409
DNAJC12	-2.70666	0.00029862	0.0140327
BAIAP2L2	4.79166	0.000299639	0.014069
ZBTB7A	-0.998054	0.00029989	0.0140693
ACPP	-3.04016	0.000304141	0.0142191
LCN2	-1.49253	0.000305017	0.0142191
AKT3	-5.55225	0.000305565	0.0142191
LPCAT3	2.95662	0.000305986	0.0142191
FTH1P8	25.0222	0.00030652	0.0142191
TBC1D10B	2.15408	0.00030673	0.0142191
NIPAL2	-1.40185	0.000307255	0.0142191
LHX8	-2.61671	0.000309005	0.0142191
AC023449.2	1.28253	0.000309019	0.0142191
DDX27	1.48653	0.000310409	0.0142191
HMGN2P3	29.8562	0.000312166	0.0142191
BRAP	-1.0286	0.000312694	0.0142191
RBM47	-0.353753	0.000312826	0.0142191
POLN	-0.0686236	0.000313483	0.0142191
CRMP1	0.25527	0.000314482	0.0142191
COPA	-8.28764	0.000316612	0.0142191
BIRC5	1.93777	0.000316684	0.0142191
WNT9A	-3.31024	0.000317237	0.0142191
SLC38A9	-0.453498	0.000317404	0.0142191
TIE1	0.136178	0.000318019	0.0142191
BMS1P10	-3.70795	0.000318042	0.0142191
ATXN1	-1.15601	0.000319692	0.0142191
SKP2	2.59853	0.000319738	0.0142191
POLR2C	3.8081	0.000320092	0.0142191
PFN1	114.582	0.00032057	0.0142191
CFAP70	-0.101407	0.000321018	0.0142191
CTAG2	0.387568	0.000321112	0.0142191
AL590617.2	-20.1357	0.000321172	0.0142191
NOS1AP	0.429065	0.000321397	0.0142191
B4GALT1	5.18817	0.000321868	0.0142191
SLC35A5	-2.31061	0.000321938	0.0142191
LINC00290	-1.07696	0.000322262	0.0142191
ITFG1	-1.72915	0.000322622	0.0142191
SNORD56B	-1.12457	0.000323066	0.0142191
RF00611	-0.928424	0.000323066	0.0142191
MIR604	-0.849409	0.000323066	0.0142191
RNU6-986P	-0.782788	0.000323066	0.0142191
RNA5SP435	-0.7393	0.000323066	0.0142191
RNU6-1214P	-0.732518	0.000323066	0.0142191
RNA5SP128	-0.688314	0.000323066	0.0142191
RNA5SP242	-0.676648	0.000323066	0.0142191
SNORA79	-0.570317	0.000323067	0.0142191
AP000763.2	-0.489843	0.000323067	0.0142191
AC097499.1	-0.383867	0.000323068	0.0142191
AC068587.6	-0.364586	0.000323069	0.0142191
LSM1P1	-0.29247	0.00032307	0.0142191
SERPINE4P	-0.284144	0.000323071	0.0142191
AC009229.3	-0.283136	0.000323071	0.0142191
LARP1P1	-0.27344	0.000323071	0.0142191
RN7SL11P	-0.272507	0.000323071	0.0142191
RN7SL670P	-0.27158	0.000323071	0.0142191
AC009314.1	-0.262646	0.000323072	0.0142191
AL355340.1	-0.232106	0.000323073	0.0142191
AC253536.5	-0.230099	0.000323073	0.0142191
LINC02373	-0.188758	0.000323077	0.0142191
PPIAP9	-0.16033	0.000323082	0.0142191
CBX3P7	-0.159053	0.000323082	0.0142191
AL591848.2	-0.152959	0.000323083	0.0142191
ARL2BPP10	-0.150366	0.000323084	0.0142191
AC022080.2	-0.149802	0.000323084	0.0142191
AC005899.5	-0.144646	0.000323085	0.0142191
AL132765.1	-0.144384	0.000323086	0.0142191
AC012363.1	-0.13886	0.000323087	0.0142191
IGHV3-74	-0.136021	0.000323088	0.0142191
RPS8P4	-0.127344	0.000323091	0.0142191
AC009159.1	-0.124368	0.000323093	0.0142191
AL031768.1	-0.113901	0.000323098	0.0142191
AC010997.3	-0.0974901	0.000323109	0.0142191
AC126178.1	-0.0862251	0.000323122	0.0142191
HNRNPA1P22	-0.0844021	0.000323124	0.0142191
AC005829.2	-0.0756102	0.000323139	0.0142191
ASB12	-0.0619429	0.000323174	0.0142191
SEPT7P7	-0.0613716	0.000323177	0.0142191
OTOL1	-0.0556795	0.0003232	0.0142191
AC002310.5	-0.0527026	0.000323216	0.0142191
AC009133.5	-0.337552	0.000323226	0.0142191
AC104472.1	-0.050375	0.00032323	0.0142191
AC008456.1	-0.218416	0.000323231	0.0142191
AC019254.1	-0.20953	0.000323231	0.0142191
AC105760.1	-0.0357886	0.000323392	0.0142191
OR8B12	-0.0350502	0.000323406	0.0142191
TMEM176B	-0.0408761	0.000323472	0.0142191
KIF5A	-1.73505	0.000323851	0.0142248
AC083805.1	-0.0196855	0.000324146	0.0142258
FANCC	0.632416	0.000324603	0.0142258
TPD52L3	-0.0156527	0.000324775	0.0142258
BRI3BP	6.48745	0.000324868	0.0142258
IGSF22	-0.0126637	0.000325679	0.0142376
P4HA3	-0.525835	0.000325938	0.0142376
SOCS2-AS1	-0.40448	0.00032604	0.0142376
SARDH	-0.0116561	0.000326151	0.0142376
TIMELESS	6.70373	0.000326382	0.0142376
FOXC2	1.64253	0.000327007	0.014254
SPSB2	-0.855671	0.00032814	0.0142925
KHSRP	14.5001	0.000329428	0.0143376
OR51B5	1.8807	0.000330429	0.0143639
UBE2C	22.7816	0.000330533	0.0143639
LINC02119	-2.57178	0.000331076	0.0143732
B3GAT3	-6.02716	0.000331251	0.0143732
MCM2	25.4759	0.000331541	0.0143749
MCF2L-AS1	-2.91077	0.00033217	0.0143913
AL645608.2	-1.53847	0.000332518	0.0143954
CTNNA3	-0.00655161	0.000332883	0.0144003
HMOX1	1.05975	0.000333336	0.014409
MCF2L	-1.08721	0.000333932	0.0144239
FOXK2	-2.33327	0.000334221	0.0144255
LRSAM1	-3.17074	0.000336031	0.0144927
TBC1D5	-1.53055	0.000336404	0.0144978
CYP4V2	-0.74557	0.000337253	0.0145235
SPATA17	-0.216723	0.000338401	0.0145619
LINC01224	0.828686	0.000339031	0.0145781
DDX39A	6.54754	0.000339781	0.0145983
ZNF469	-1.18449	0.000340011	0.0145983
DDX41	1.79354	0.000340935	0.014627
B3GALT2	0.27249	0.000342279	0.0146736
PLEKHH2	-0.945312	0.000343087	0.0146891
DENND1B	-0.413515	0.000343155	0.0146891
OR51K1P	0.295927	0.00034435	0.0147292
CD46	-1.50949	0.000345562	0.0147701
SLC2A3	2.0648	0.000346312	0.0147883
ANKS1A	-1.16303	0.000346505	0.0147883
AC009163.6	-0.715715	0.000346868	0.0147913
AC091057.1	1.9575	0.000347263	0.0147913
AP000786.1	0.43163	0.000347351	0.0147913
KIAA1211L	-0.167849	0.000347732	0.0147965
DKK1	14.6165	0.000349202	0.014838
FMNL3	-2.67134	0.000349228	0.014838
SDAD1P1	-0.223816	0.000349922	0.0148565
SSRP1	24.4667	0.000351683	0.0149148
CCDC18-AS1	-0.676057	0.000351817	0.0149148
PIM1	2.37704	0.000353076	0.0149571
TSPAN13	-50.1242	0.000354274	0.0149967
SNRK	0.222266	0.000355288	0.0150285
RASA2	-5.28214	0.000355879	0.0150383
ACOX1	-1.76185	0.000356044	0.0150383
SYNJ2BP	-2.05625	0.000356592	0.0150469
AL049629.2	-1.50899	0.000356954	0.0150469
VN1R1	-0.864407	0.000357039	0.0150469
AC097512.1	1.4152	0.00035803	0.0150657
ACVR1C	-0.108775	0.000358143	0.0150657
PLPP4	-3.56764	0.000358275	0.0150657
CD99P1	0.214307	0.000358692	0.0150722
SOGA1	5.61071	0.000359633	0.0150778
NFKBIA	-4.62044	0.000359654	0.0150778
RETREG1	-1.44833	0.000359888	0.0150778
TP53I11	-0.26343	0.000359901	0.0150778
EMID1	-0.165058	0.000360254	0.0150778
PTGFRN	-7.9051	0.000360408	0.0150778
CARS	2.63484	0.000361535	0.0151139
PTCHD4	-1.20156	0.000361963	0.0151207
TBCEL	-1.08273	0.000363598	0.015178
TP53INP1	-1.86151	0.000364388	0.0151999
DNAH17	-0.0474502	0.000364667	0.0152004
RPS6KA5	-0.221632	0.000365923	0.0152416
FTL	216.117	0.000367879	0.015312
HSPB8	2.69133	0.000369058	0.0153499
GRWD1	7.66149	0.000370763	0.0154096
NDUFA9	1.68547	0.000371476	0.015428
AL137161.1	-4.13853	0.000373878	0.0155117
GAL	0.95657	0.000374034	0.0155117
KLHL28	-0.834999	0.000375063	0.0155431
SIRT7	-1.39824	0.000375938	0.0155604
KLHL21	-6.46532	0.000376173	0.0155604
RUBCNL	-0.440336	0.000376385	0.0155604
TROAP	5.15412	0.000376569	0.0155604
AF106564.1	0.431106	0.000377031	0.0155682
TBX19	-0.621444	0.000378322	0.0156103
AC114501.2	-15.996	0.000379565	0.0156503
MPP7	0.171594	0.00038208	0.0157314
IFNE	-2.55773	0.000382125	0.0157314
SAE1	11.0344	0.000382357	0.0157314
PJA2	-4.40033	0.000383531	0.0157445
OLFML3	0.344733	0.000383531	0.0157445
ATP1B1	5.24467	0.000383651	0.0157445
TEX13D	-0.317813	0.000383853	0.0157445
PHGDH	6.74993	0.000384052	0.0157445
SH3RF2	0.0401133	0.00038636	0.0158277
HNRNPA0	10.112	0.000386966	0.0158412
INE1	-2.83352	0.000388064	0.0158748
AC009690.1	-0.342045	0.000388554	0.0158826
MSS51	-0.26193	0.000388809	0.0158826
AC104389.4	0.492307	0.000390555	0.0159425
TRIM51	-4.97954	0.000391174	0.0159564
MGAM2	-1.26621	0.000392762	0.0160033
WIPF2	-1.13016	0.00039308	0.0160033
KLF2	0.936371	0.000393162	0.0160033
ITGB3	-47.3221	0.000393698	0.0160136
SH3TC1	-0.51441	0.000394764	0.0160265
UQCRFS1	6.96619	0.000395029	0.0160265
HIST1H2BO	2.05652	0.000395224	0.0160265
CD99	4.03309	0.000395376	0.0160265
GRAMD1B	-5.68196	0.000395416	0.0160265
MNX1	0.603641	0.000396343	0.0160502
FNBP1P1	-0.461794	0.000396561	0.0160502
ST13	-8.6665	0.000398819	0.0161166
EIF5AL1	12.9231	0.000399401	0.0161166
APOBEC3C	7.88492	0.000399516	0.0161166
AC008780.1	-3.86483	0.000399595	0.0161166
COL17A1	0.0882885	0.00039961	0.0161166
DIAPH1	4.12011	0.000401348	0.0161752
FBXO32	-5.03798	0.00040193	0.0161873
GTF3A	5.82529	0.000402257	0.0161891
ARHGEF5	0.104946	0.000405335	0.0163015
EHD1	1.63032	0.000406785	0.0163407
CSK	2.31765	0.000406881	0.0163407
PHLDB3	-0.895181	0.000407382	0.0163467
SEL1L	-3.09443	0.000407603	0.0163467
AL139383.1	-1.85621	0.00040867	0.016378
LINC02051	-0.48164	0.000409309	0.0163921
CDCA8	14.3057	0.000410413	0.0164249
CNRIP1	1.69366	0.000412081	0.0164565
SNRNP25	3.42983	0.000412299	0.0164565
AC011603.2	2.63206	0.000412334	0.0164565
ABRAXAS1	-0.540337	0.000412486	0.0164565
FAR2P1	-1.66318	0.000412915	0.0164565
DAZAP1	3.88811	0.000413286	0.0164565
C6orf136	0.793249	0.000413676	0.0164565
TRMU	0.82899	0.000414067	0.0164565
SEMA3F	0.900108	0.000414202	0.0164565
LCMT2	0.967023	0.000414266	0.0164565
AC005537.1	-0.115036	0.00041437	0.0164565
HERC2P9	0.306202	0.000415709	0.016498
CHEK2P2	0.491694	0.000416079	0.016498
SLC15A1	-0.322417	0.000416279	0.016498
MYBL2	42.2105	0.000418091	0.0165583
EIF2B3	3.02447	0.000418718	0.0165621
DAP	18.5814	0.000418765	0.0165621
MCM7	28.4858	0.000422372	0.0166932
SH3D19	-0.811975	0.000424935	0.0167829
BEX2	-0.73686	0.000425968	0.0168121
AC092811.1	3.01483	0.000427705	0.016869
TRIM2	-3.87202	0.00042826	0.0168714
GPR107	-1.72602	0.000428355	0.0168714
LY6E-DT	0.413159	0.000429093	0.0168888
TUBAP2	5.43686	0.000429791	0.0169046
RASA3	-13.0385	0.000430238	0.0169106
REV1	-0.724719	0.000430982	0.016925
ATRN	-3.85003	0.000431617	0.016925
GPR153	-39.9837	0.000431633	0.016925
BOC	-0.548111	0.000431991	0.016925
ADAMTSL1	0.246132	0.000432324	0.016925
LRP1B	0.0942925	0.000432381	0.016925
NRIP1	-7.29832	0.000432846	0.0169265
KNTC1	3.15593	0.000433027	0.0169265
AC074135.1	3.08942	0.000433306	0.0169265
APBA2	2.15334	0.000434377	0.0169567
RAB2B	-1.51409	0.000436552	0.0170153
SLC18B1	-4.77644	0.000436786	0.0170153
HSPA2	0.393547	0.000436889	0.0170153
CDH24	0.998265	0.000437067	0.0170153
AC048341.2	-16.4766	0.000437708	0.0170203
DSTYK	-1.85731	0.000437793	0.0170203
CACNA2D3	-0.157862	0.000439254	0.0170656
SEL1L3	-2.77663	0.000440122	0.0170872
AL049775.1	-0.756503	0.000440409	0.0170872
FRG2DP	-1.10764	0.000440879	0.0170873
SMPD4	1.4616	0.000441374	0.0170873
ANKS6	1.28357	0.0004416	0.0170873
TESC	-6.31462	0.000441605	0.0170873
NUP188	9.05776	0.000442379	0.0171012
MIR635	-4.29267	0.000442564	0.0171012
CFAP58	-0.172394	0.000443254	0.0171137
RAB20	17.4231	0.000443555	0.0171137
IRF2	-3.01618	0.000443785	0.0171137
HHEX	1.48024	0.000444918	0.0171458
THRB	0.499193	0.000445478	0.0171558
PLAGL1	0.0362195	0.000446548	0.0171596
BAMBI	-4.90697	0.000446749	0.0171596
MGST1	2.61187	0.000446921	0.0171596
COL12A1	5.05939	0.000447299	0.0171596
MCRS1	2.8743	0.000447438	0.0171596
SETDB1	-1.13787	0.000447538	0.0171596
AC135048.1	-1.38556	0.000447675	0.0171596
FHL1	-0.674821	0.000448995	0.017172
BOD1L1	-2.23199	0.000449177	0.017172
C1QTNF2	0.208421	0.00044918	0.017172
TYMS	25.3641	0.0004492	0.017172
NMNAT2	5.05235	0.000451287	0.0172299
SPRED3	-3.06192	0.000451994	0.0172299
PGM2L1	-0.666771	0.000452068	0.0172299
ATAD5	2.47429	0.000452276	0.0172299
XPC	-3.16394	0.000452351	0.0172299
ICAM4	-1.32726	0.000452523	0.0172299
ITGB2	0.157635	0.000453587	0.0172589
PSMB6	11.9632	0.000455192	0.0172967
PITPNM2	1.20456	0.000455373	0.0172967
ZFHX2	-0.524774	0.000455486	0.0172967
SLC29A3	-0.119727	0.00045792	0.0173776
TRIM28	27.5548	0.000459043	0.0174005
TIMM10	6.87137	0.000459328	0.0174005
EFL1	-1.84897	0.000459437	0.0174005
KRT18	11.86	0.000461687	0.0174741
PLEKHG3	0.523696	0.000462036	0.0174746
SLC6A8	-4.67409	0.000462311	0.0174746
AC115837.1	3.41872	0.000462676	0.0174769
SERPIND1	-3.11769	0.000463361	0.017481
SMOX	4.39165	0.000463594	0.017481
AC027020.2	-0.894598	0.000463702	0.017481
LINC00552	-1.1124	0.00046422	0.017489
BCL2L1	4.42136	0.000464594	0.0174901
AP000654.1	0.341665	0.000464862	0.0174901
DTNA	-0.438264	0.000466205	0.0175211
MPHOSPH8	-2.81322	0.000466299	0.0175211
RBX1	3.84074	0.000466869	0.017531
UNC119B	2.40555	0.000469097	0.0176031
HIST2H4B	-0.972494	0.000470947	0.0176531
BTBD3	2.69213	0.000471249	0.0176531
ITGA1	-10.6838	0.000471411	0.0176531
ZNF670	-8.57035	0.000471837	0.0176531
NT5DC3	2.86643	0.000471971	0.0176531
CDCA3	2.29807	0.000473197	0.0176874
AL078621.3	-2.06653	0.000474067	0.0177055
LINC00648	-3.06839	0.000474301	0.0177055
NEK2	3.76815	0.000474756	0.0177109
CLIC1	25.9967	0.00047636	0.0177396
AC002056.1	2.65305	0.00047644	0.0177396
TULP4	-1.30302	0.000476455	0.0177396
UNC13D	0.316152	0.00047727	0.0177584
SRXN1	5.32816	0.000479693	0.0178225
DHRS2	0.592042	0.000479724	0.0178225
KCNMA1	-0.224875	0.000479929	0.0178225
TEPSIN	-1.53877	0.000481308	0.0178557
ANXA1	92.3801	0.000481561	0.0178557
SRP9P1	21.3279	0.00048176	0.0178557
AL390719.1	-1.47388	0.000483379	0.0178795
HLX-AS1	0.310736	0.000484161	0.0178795
LINC01351	0.288211	0.000484162	0.0178795
CEACAM22P	0.0432174	0.00048443	0.0178795
INHBE	0.0331208	0.000484623	0.0178795
NHS	1.33059	0.000484643	0.0178795
LSM2	5.90315	0.000484653	0.0178795
ZMAT4	0.025712	0.00048493	0.0178795
SLC4A7	-3.62344	0.000485216	0.0178795
OCA2	-0.557186	0.000486712	0.0179228
AP006222.1	-0.170221	0.000487081	0.0179228
AP000439.3	3.28912	0.000487474	0.0179228
PCDHB2	-0.427583	0.000487645	0.0179228
RGS2	-8.29925	0.000488989	0.0179593
MRPL3	4.3848	0.000489266	0.0179593
SALL1	-5.40759	0.00049009	0.0179666
HSP90B1	-41.4491	0.000490091	0.0179666
LINC01145	-3.82959	0.000490488	0.0179696
FZD8	-6.52385	0.000490943	0.0179748
FTH1P2	112.386	0.000491647	0.017989
EZR	9.83924	0.000493195	0.0180341
U91328.1	-0.0809116	0.000493999	0.018052
CYP26B1	0.507765	0.000494549	0.0180605
TIMM13	11.2931	0.000495018	0.0180661
FKBP14	1.46331	0.000496046	0.0180881
CIDEC	-0.885128	0.000496317	0.0180881
FZD3	-0.318714	0.00049657	0.0180881
DNAJC11	3.40791	0.000497341	0.0181047
PFKFB4	-16.9742	0.000500178	0.0181892
ATP6V0E2-AS1	0.629432	0.000500458	0.0181892
ABCG4	-0.0712843	0.000500617	0.0181892
ARHGEF19	1.60275	0.000501124	0.018196
DPH2	0.929498	0.000501826	0.01821
PPIA	19.8427	0.000502401	0.0182193
DDR2	9.20624	0.000503278	0.0182395
TIPIN	2.49231	0.000504191	0.018261
JMJD1C	-5.74263	0.000505806	0.0182981
TRAF3IP2-AS1	0.238361	0.000505941	0.0182981
ZFP36L2	10.4269	0.000506175	0.0182981
FTH1P11	37.6314	0.000508261	0.0183619
AC125611.3	3.45187	0.000509191	0.0183826
EIF3B	7.13559	0.000509526	0.0183826
STAP2	-0.950079	0.000509798	0.0183826
CDK19	-0.977727	0.000510696	0.0183925
HLA-C	-9.78779	0.000510715	0.0183925
CAVIN4	-0.388007	0.00051361	0.0184582
FOXJ3	-2.38081	0.000514289	0.0184582
ADGRB3	0.0617926	0.000514477	0.0184582
PCDHB15	-0.920643	0.000514517	0.0184582
BANF1P3	13.6217	0.000514642	0.0184582
LINC00963	-3.40429	0.00051475	0.0184582
TMEM39B	2.24138	0.000514798	0.0184582
RPA2	9.02688	0.000515408	0.0184684
AKAP12	-61.178	0.000517898	0.0185232
OR51B4	2.48991	0.000518306	0.0185232
MARF1	-1.04121	0.000518366	0.0185232
RING1	-4.19214	0.00051899	0.0185232
CD163L1	0.229288	0.000518994	0.0185232
TLE1	-2.39493	0.000519077	0.0185232
JAZF1	-1.11263	0.000519489	0.0185232
ANTXR2	-0.57896	0.000519526	0.0185232
CFI	-3.6118	0.000520242	0.0185371
TAOK3	-0.454102	0.000520565	0.0185371
TNK1	-0.358537	0.000521164	0.0185469
MEX3C	-1.3043	0.000522108	0.0185662
ZFPM2	0.985483	0.000522406	0.0185662
DKK3	0.262076	0.000522918	0.0185662
MLPH	0.192131	0.000523005	0.0185662
ELMSAN1	1.25062	0.000524279	0.0185999
ABCB10P3	0.149062	0.000525095	0.0186059
AC124045.1	-0.740911	0.000525099	0.0186059
NT5E	-6.36712	0.00052545	0.0186068
ZNF490	-1.71326	0.00052631	0.0186257
BMP6	-2.10022	0.000527628	0.0186498
PLEKHG5	-7.84056	0.000527644	0.0186498
PLXNA3	-1.80795	0.000530009	0.0187218
TULP3	3.3532	0.000532093	0.0187592
ATXN7L3B	-2.42335	0.000532319	0.0187592
HAS2	-1.10382	0.000532478	0.0187592
AC100810.1	-0.643265	0.000532546	0.0187592
SMS	21.4503	0.000532705	0.0187592
BICD1	-0.667852	0.000533823	0.018787
AMOT	1.70675	0.000534581	0.0188021
FAM83D	18.8513	0.000535858	0.0188239
PLEKHA7	0.321598	0.000535861	0.0188239
SH3GL2	1.62634	0.000536588	0.0188311
RPS6KA2	-0.607871	0.000536724	0.0188311
RBM11	0.186701	0.000538399	0.018864
PCDHB10	-0.931982	0.000538435	0.018864
GLYCTK	1.30873	0.00053865	0.018864
ADD3	-5.45924	0.000539371	0.0188659
AL353898.3	-0.170262	0.000539503	0.0188659
DLGAP1-AS2	-5.3592	0.000539694	0.0188659
EXOC3L2	1.02781	0.000540795	0.0188928
AL139289.2	-1.89328	0.000543185	0.0189647
CIP2A	3.16535	0.00054373	0.0189722
SEC31B	-0.926578	0.000544353	0.0189746
FAM19A2	-2.22138	0.0005446	0.0189746
BCL2A1	-3.54829	0.000544794	0.0189746
MUC5B	2.41601	0.000547204	0.0190469
MDM2	-4.40905	0.000549595	0.0191136
KC6	0.218778	0.000550065	0.0191136
TBC1D16	-2.55121	0.000550122	0.0191136
GLO1	12.9017	0.000550842	0.0191194
Z94721.3	0.720539	0.000550958	0.0191194
DUXAP10	-2.95569	0.00055222	0.0191515
EIF5AP4	134.913	0.000552581	0.0191525
MTMR9LP	-0.436167	0.000553459	0.0191652
EFHD2	15.0978	0.00055362	0.0191652
DLEU1	0.197585	0.00055616	0.0192392
PLPP6	-3.71967	0.000556431	0.0192392
GTSE1	7.83747	0.000557383	0.0192506
TNXB	0.172111	0.000557863	0.0192506
EGR2	-0.450275	0.000557994	0.0192506
SH3BP5	-0.827703	0.000558105	0.0192506
GADD45GIP1	18.059	0.000558839	0.0192643
AC040160.1	-1.28566	0.000559906	0.0192848
USP32P1	-0.591297	0.00056048	0.0192848
AC004656.1	-1.49562	0.000560587	0.0192848
Z97200.1	-8.00215	0.000560784	0.0192848
AC245297.3	-2.02051	0.000563062	0.0193506
ZNF385D	0.156679	0.000563374	0.0193506
C19orf33	2.43253	0.000563965	0.0193593
GRK3	0.397577	0.000564839	0.0193777
ARHGEF39	1.10294	0.00056639	0.0194137
CLDN14	-0.211346	0.000566568	0.0194137
C1orf35	1.08624	0.000567799	0.0194442
SIRPB1	-1.58754	0.000569588	0.0194799
CDC42EP1	0.552918	0.000569864	0.0194799
TBC1D8	-3.36558	0.000569922	0.0194799
MYOF	34.3497	0.00057046	0.0194799
MIR4697HG	-2.35544	0.000570544	0.0194799
APP	-11.2264	0.000572476	0.0195246
FAM19A3	-2.86653	0.000572855	0.0195246
AC019211.1	-1.03331	0.000572878	0.0195246
FGFBP1	1.52061	0.000574259	0.0195484
PCDH10	0.732894	0.000574985	0.0195484
TEAD3	1.69329	0.000575282	0.0195484
PLA2G16	5.34039	0.000575406	0.0195484
FAIM2	0.528626	0.000575432	0.0195484
CA5BP1	1.59007	0.000575628	0.0195484
AC007780.1	-1.91512	0.000577283	0.019593
ZNF528	-0.197776	0.000578246	0.0196141
VWA5A	-1.16536	0.000579126	0.0196323
RPRD1A	-2.19109	0.000582585	0.0197216
U2AF2	24.2745	0.000582866	0.0197216
PHYHD1	-0.0163222	0.000582953	0.0197216
PNRC1	-2.58525	0.00058314	0.0197216
PARP8	-1.64056	0.000583543	0.0197231
LINC01184	-0.711969	0.000583876	0.0197231
CDHR1	-0.090139	0.000584264	0.0197246
C17orf51	0.684046	0.000586743	0.0197876
EML5	0.634947	0.000586823	0.0197876
NSUN5P1	-1.79944	0.000587213	0.0197891
AL031595.3	-0.132911	0.000590833	0.0198994
RNF26	14.8912	0.000591337	0.0199046
SNORA74D	1.21201	0.00059194	0.0199132
FGF7	-0.048158	0.000592759	0.019914
CEMIP2	-29.9525	0.00059289	0.019914
VANGL2	-1.78695	0.000593341	0.019914
AC092143.3	0.435839	0.000593356	0.019914
AL392083.1	0.126633	0.000594084	0.0199267
ALYREF	18.2992	0.000594636	0.0199287
FHOD3	0.615353	0.000594841	0.0199287
STK31	-0.0831565	0.000595351	0.0199321
PPM1G	10.7192	0.00059564	0.0199321
SAT1	-27.8633	0.000596885	0.0199621
DDX51	1.18391	0.000598025	0.0199886
SSX4B	0.32237	0.000598753	0.0200012
PTPMT1	1.83834	0.0006002	0.0200378
ZNF702P	-0.373764	0.000601401	0.0200518
TMEM255B	-1.63548	0.00060171	0.0200518
RORB	-1.43164	0.000602019	0.0200518
ADAMTS16	0.987221	0.00060202	0.0200518
UBE3C	1.03278	0.000602705	0.0200544
CCNDBP1	-1.4593	0.000602899	0.0200544
NGFR	8.18709	0.000603192	0.0200544
PRRX1	-15.5087	0.000603502	0.0200544
MYO1E	-18.6426	0.000604267	0.0200552
HIPK2	-4.16088	0.000604655	0.0200552
AC092868.2	-1.23983	0.000604765	0.0200552
DCAF8	-3.04022	0.000604927	0.0200552
CYREN	0.665681	0.000605571	0.0200649
PCNP	-1.23371	0.000606419	0.0200813
ETS2	1.63138	0.000607145	0.0200938
TPRN	1.23913	0.000608304	0.0201205
PLB1	-0.102707	0.000609238	0.0201311
PHC1	-1.0939	0.000609491	0.0201311
DEF6	-0.457504	0.000609681	0.0201311
FZR1	3.35837	0.00061205	0.0201966
FTLP3	7.22501	0.000612373	0.0201966
TMEM230	-5.72501	0.00061512	0.0202756
NAP1L3	-0.835574	0.000617671	0.0203479
LINC01249	-0.227625	0.000618059	0.020349
CCNB2	9.96698	0.000618563	0.0203539
UBE2R2	-3.41504	0.000619431	0.0203707
NACC2	-4.84675	0.000620478	0.0203934
PELI2	-1.06803	0.000621187	0.020405
ABCA1	-0.564166	0.000622211	0.0204235
SOHLH2	6.54009	0.000622466	0.0204235
NRG1	0.18846	0.000623386	0.020442
SLC31A1	2.59947	0.000624225	0.0204578
GPSM3	1.7345	0.000626526	0.0204846
DDX58	-1.63466	0.000626844	0.0204846
CYP4F11	0.068879	0.000627009	0.0204846
NCOA2	-1.05251	0.00062718	0.0204846
SLC6A20	0.0388505	0.000627339	0.0204846
HTRA1	-15.5501	0.000627386	0.0204846
DUSP27	0.0312422	0.00062755	0.0204846
AFAP1L2	2.13695	0.000628393	0.0204879
GALNT6	-0.999765	0.000628634	0.0204879
TUBB	219.684	0.000629005	0.0204879
CT55	0.328771	0.000629084	0.0204879
ZNF429	-0.264894	0.000629762	0.0204983
PGM5P2	1.31989	0.000630605	0.0205083
AL662795.2	-4.05608	0.000630788	0.0205083
SSUH2	-0.766639	0.000632663	0.0205576
VGLL4	-4.36598	0.000633958	0.0205791
UST	-1.59023	0.000634045	0.0205791
HLA-DQA2	-7.622	0.000636196	0.0206372
BACE1	-0.929795	0.000638384	0.0206965
PHF5A	10.1801	0.000638826	0.020699
TBC1D4	6.65948	0.000639756	0.0207174
ZIC2	2.55606	0.000640555	0.0207316
NAT9	-1.93497	0.000643946	0.0208295
PID1	0.0835272	0.000644957	0.0208454
CNNM4	-1.03554	0.000645166	0.0208454
GOLGB1	-2.64867	0.000646655	0.0208804
UBE2Q2P2	-0.602244	0.000646979	0.0208804
ZNF395	3.06944	0.000647407	0.0208824
IRS4	0.345885	0.000649018	0.0209214
UBE2SP1	44.9052	0.000649346	0.0209214
AC124944.3	-0.532931	0.000650614	0.0209487
TCP11L2	-0.906111	0.000651162	0.0209487
BTC	-1.07834	0.000651292	0.0209487
OS9	-2.55273	0.000653537	0.0210091
SFMBT1	1.03519	0.000655071	0.0210466
URB2	3.08346	0.000655777	0.0210571
LINC01537	0.67607	0.000656136	0.0210571
AL512785.2	1.41085	0.000656659	0.0210621
MAGI2	-0.0986296	0.000657171	0.0210667
LBR	6.38946	0.000658608	0.0210942
TOE1	5.19851	0.000658768	0.0210942
RBPMS	0.277899	0.000660825	0.0211381
INTS3	-2.25104	0.000660956	0.0211381
MBD5	-0.205216	0.000661248	0.0211381
L3MBTL4	0.291427	0.000663612	0.0212019
PHACTR1	-0.237313	0.000664338	0.0212132
ZNF229	-0.692436	0.000664724	0.0212137
NFATC4	-0.242038	0.00067207	0.0214361
FAM3C	-14.9908	0.000672695	0.0214441
CELSR1	-1.02294	0.000673741	0.0214655
SPHK1	-1.92072	0.0006772	0.0215397
XDH	0.659874	0.000677546	0.0215397
ARHGEF26	0.971585	0.000677621	0.0215397
BVES	0.476573	0.000677941	0.0215397
RIPK2	-3.2903	0.000678107	0.0215397
AC020551.1	-2.32565	0.000678329	0.0215397
MOAP1	-3.31022	0.000678937	0.021547
SOS2	-2.20948	0.000680207	0.0215753
HLA-A	-22.2431	0.000680783	0.0215817
AL133467.4	0.936698	0.000681283	0.0215855
C1orf174	1.3775	0.000682253	0.0216043
FBXL20	-1.33038	0.000684177	0.0216532
PARP14	-1.13238	0.000685913	0.0216962
GABRA2	-0.357721	0.000689406	0.0217946
ARHGEF37	-2.08778	0.000690106	0.0218047
LINC01291	0.52568	0.000690846	0.021816
UNC13B	-0.906684	0.000691726	0.0218317
NOTCH4	-0.0753118	0.000692187	0.0218342
RF00156	-14.0992	0.000692657	0.021837
KIFAP3	-5.67557	0.000694912	0.021896
LLPH-DT	1.09637	0.000697726	0.0219726
ALPK2	0.612542	0.000698179	0.0219748
AL133264.2	0.325048	0.000700093	0.0220217
DLX1	-2.20528	0.00070044	0.0220217
PRKAR1A	-13.3588	0.000701571	0.0220451
PCDHB13	-1.22791	0.000701989	0.0220462
AC097451.1	1.153	0.000704254	0.0221052
CCDC113	-0.717793	0.000705724	0.0221392
AL512633.1	-0.375923	0.000706792	0.0221514
TUBB2A	3.57894	0.000707123	0.0221514
ACD	0.885402	0.000707278	0.0221514
ZDHHC6	-2.95477	0.000708124	0.0221577
MIR99AHG	0.169695	0.000708254	0.0221577
CPOX	2.46541	0.000710004	0.0222003
AR	0.388301	0.000710798	0.022213
EDARADD	-0.162608	0.000711454	0.0222214
ABCA13	0.113446	0.000715156	0.0223248
RRP1B	3.85831	0.000716971	0.0223693
AL138999.1	-1.88552	0.000718521	0.0224054
LSM8	1.65179	0.000719381	0.0224159
FCMR	0.195813	0.000719642	0.0224159
KDM4C	-1.76541	0.000720356	0.0224259
TMEM63B	-3.12872	0.000720969	0.0224328
AC011504.1	-0.258515	0.000721557	0.0224389
FURIN	-12.122	0.000723133	0.022475
FRMD3	-1.52463	0.000723503	0.022475
AL158206.1	-1.56974	0.000724101	0.0224786
CTNNAL1	15.4591	0.000724406	0.0224786
OTUD3	1.12728	0.000726857	0.022532
2025-03-04	0.668188	0.000726915	0.022532
EAF1	-4.55938	0.00072797	0.0225525
ATAT1	-0.961355	0.000729192	0.0225658
IGFBP3	-19.0295	0.000729372	0.0225658
CALCOCO1	-2.36761	0.000729585	0.0225658
RHOA	26.0331	0.000733328	0.0226516
TGFB1I1	0.776121	0.000734484	0.0226516
KCNMB3	0.0865542	0.000734744	0.0226516
ZMYND19	7.05221	0.000734983	0.0226516
H2AFV	9.78474	0.000735108	0.0226516
SERPINI1	-0.250316	0.000735228	0.0226516
TCTN2	1.37516	0.000735416	0.0226516
ANKRD28	4.66631	0.000735526	0.0226516
HJURP	4.23931	0.000737165	0.0226899
IQGAP2	-0.392637	0.000738631	0.0227227
DIXDC1	-0.930596	0.000739124	0.0227231
PCDHGB2	-1.62469	0.000739437	0.0227231
ZNF83	-0.429238	0.00074125	0.0227345
AC093890.1	-1.9904	0.000741305	0.0227345
PIR	9.14512	0.000741504	0.0227345
MPDZ	-0.969945	0.000741675	0.0227345
NT5C3AP1	0.186157	0.000741795	0.0227345
NCSTN	-9.27525	0.000742844	0.0227544
EBF3	-4.11525	0.000744043	0.0227582
AL162725.2	-0.358785	0.000744096	0.0227582
NFYAP1	-0.960457	0.000744383	0.0227582
MTUS2	0.0655281	0.000744942	0.0227582
AF121898.1	-1.91539	0.000744958	0.0227582
ARMCX4	-0.469526	0.000746614	0.0227898
GABARAP	-8.94271	0.000746843	0.0227898
PLCB2	0.165808	0.000747188	0.0227898
NPHP3	-1.02294	0.000748004	0.0228026
SGSH	-1.33548	0.000750197	0.0228557
AC034102.1	-119.318	0.000750546	0.0228557
PEAR1	0.0989485	0.000753166	0.0229233
JAKMIP2	-0.272307	0.000754338	0.0229467
CSPG5	-0.175318	0.000754755	0.0229472
NR1H3	0.464209	0.00075547	0.0229567
PCAT6	-0.749171	0.000756757	0.0229752
PUS1	1.49498	0.000757075	0.0229752
TTC7A	0.595977	0.000757283	0.0229752
TPD52L1	-1.26178	0.000759295	0.023024
ARHGEF3	0.651847	0.000760383	0.0230448
MAP7	-0.392607	0.000761973	0.0230695
KDM7A-DT	-0.89261	0.000762005	0.0230695
NDUFS3	1.52527	0.000763584	0.0230977
BDKRB2	-0.0279717	0.000763785	0.0230977
SH2D2A	0.238147	0.000764147	0.0230977
SMC4	6.54283	0.000764551	0.0230977
ATP5PD	-5.64927	0.000765616	0.0231176
CHMP1B2P	-0.452006	0.000766456	0.0231308
SKAP2	-4.94475	0.000766977	0.0231343
CEP85	2.25901	0.000770293	0.0232108
HDGF	15.5652	0.000770323	0.0232108
MEX3A	-2.67802	0.000770829	0.0232138
CDCA2	4.40294	0.000772498	0.0232464
PBK	11.7318	0.000772726	0.0232464
BCDIN3D	-0.891118	0.0007749	0.0232996
GPC2	0.298132	0.000776243	0.0233277
CXADR	-1.10009	0.000776891	0.0233349
AAR2	3.91078	0.000778393	0.0233677
F2R	15.7618	0.000779197	0.0233767
CES5A	-0.260379	0.00077951	0.0233767
AEBP1	-5.77946	0.000780647	0.0233985
ANKRD1	1.55375	0.000784549	0.0235017
RASD2	0.147445	0.00078491	0.0235017
MRPS34	14.1844	0.000786234	0.023529
FBXW2	-1.78152	0.000789618	0.0236179
U73166.1	-2.1889	0.000791706	0.0236579
SF3B2	4.21964	0.000791948	0.0236579
JUNB	-40.4369	0.000792197	0.0236579
PCDHA3	0.540269	0.000794325	0.0237091
TAP2	3.43801	0.000795454	0.0237213
BAIAP2L1	-3.90241	0.000795563	0.0237213
EFNA5	1.0462	0.000796319	0.0237236
LINC02584	1.22924	0.000796471	0.0237236
CCDC188	-2.3428	0.000797393	0.0237387
RPL7	-8.22504	0.000798415	0.0237512
AC005264.1	-0.212817	0.000799444	0.0237512
SH2D6	-0.0400509	0.000799464	0.0237512
ZNF337	-4.45103	0.000799474	0.0237512
GNAZ	0.548708	0.000800122	0.0237533
CLUH	6.48911	0.000800479	0.0237533
GLUD2	4.74781	0.00080079	0.0237533
DNLZ	1.09481	0.000801663	0.0237669
AMOTL2	5.50273	0.00080319	0.0237998
CPED1	0.0801488	0.000804829	0.0238212
RHOT1	-0.553659	0.000805035	0.0238212
NEB	-0.0413675	0.000805568	0.0238212
ZNF177	-0.2064	0.000805735	0.0238212
TSR2	3.65211	0.000805995	0.0238212
CADM4	-48.4766	0.000808533	0.0238742
MAGEC1	0.145697	0.000808622	0.0238742
ABCA6	-0.345407	0.000811856	0.0239573
SHROOM3	0.812579	0.00081228	0.0239574
PARP1	12.1182	0.000813494	0.0239809
B3GALT5	0.237052	0.000814176	0.0239857
ARPC1B	-8.71828	0.000814497	0.0239857
ADGRL3	-0.247212	0.000818597	0.0240941
XRCC6	30.9566	0.000822401	0.0241936
PRKAG2	0.640638	0.00082339	0.0242051
RMI2	1.60572	0.00082364	0.0242051
SNRPE	4.54275	0.000826391	0.0242735
DBF4B	1.38657	0.000828562	0.0243248
RGL1	0.304561	0.000829013	0.0243255
DNAH10	-0.0215536	0.000829695	0.024333
AC069277.1	0.585595	0.000831217	0.0243594
LINC01711	-6.40521	0.000831447	0.0243594
KIF2C	15.7636	0.000831905	0.0243604
INTS6-AS1	-0.0901532	0.000833895	0.0244006
RTEL1-TNFRSF6B	3.07603	0.00083413	0.0244006
PYCR2	2.96221	0.000836626	0.0244611
CNGB3	-0.0600693	0.000839318	0.0245219
MAD1L1	1.48415	0.000839666	0.0245219
FAM207A	2.36324	0.000840135	0.0245219
THTPA	-1.02167	0.000841001	0.0245219
ABHD10	-3.02649	0.000841131	0.0245219
MLC1	0.0823337	0.000841279	0.0245219
MPC1	1.78657	0.000841905	0.0245276
AL022341.2	-5.87178	0.000844053	0.0245777
PNMA8A	-3.79653	0.000845643	0.0246114
AGO4	-1.06074	0.000847744	0.0246448
UCA1	0.0769591	0.000847777	0.0246448
SOX9	0.316002	0.000848081	0.0246448
LINC01561	-0.875077	0.000848997	0.0246588
WASHC2A	-1.7368	0.000849854	0.0246599
HLA-V	-0.134622	0.000849894	0.0246599
CLSTN2	0.0152041	0.000850669	0.0246622
WDR11	-1.96763	0.000850839	0.0246622
MKNK2	1.41615	0.000851451	0.0246628
SUMO3	8.60119	0.00085172	0.0246628
UBE2SP2	38.2012	0.000853969	0.0247066
CTU2	2.15468	0.000854098	0.0247066
LYPD1	-14.2869	0.000855045	0.0247125
IFT80	-2.10707	0.000855166	0.0247125
NCAPD3	7.36061	0.000856649	0.0247429
AL031846.1	0.833248	0.000858493	0.0247785
BIN1	0.396999	0.00085901	0.0247785
TRAIP	1.31272	0.000859183	0.0247785
TMEM86A	-0.927444	0.000859614	0.0247785
LRRC7	0.0395339	0.000860664	0.0247962
LRCH4	0.311794	0.000864188	0.0248753
ANKRD30A	2.18533	0.00086436	0.0248753
DOP1B	-0.908289	0.000864713	0.0248753
COL7A1	-2.12247	0.00086612	0.0248833
PPP1R1B	0.225708	0.000866287	0.0248833
SENP5	-1.4623	0.000866297	0.0248833
PNCK	-0.0734728	0.000868404	0.0249166
WDHD1	1.31005	0.000868779	0.0249166
FAM129B	23.0848	0.000869117	0.0249166
TJAP1	0.89832	0.00086922	0.0249166
NRCAM	-0.837244	0.000869636	0.0249166
LPAR5	0.0865483	0.000871708	0.024942
NOL4L	-0.577081	0.000872112	0.024942
SNTB2	-13.865	0.000872139	0.024942
[truncated: 55,190 more rows]
